# Supplementary material for: Genome-wide identification of oat TCP gene family and expression patterns under abiotic stress
Source: Front Genet. 2025 Feb 4;16:1533562. doi: 10.3389/fgene.2025.1533562 (PMC11832536; doi:10.3389/fgene.2025.1533562)
Supplement: Supplementary file 1 [file Table2.xlsx]

## Sheet: Table S2
Table S2 Homology analysis between AsTCP genes of 'SFS', 'Sang', and 'OT3098v2' found in this study
Genes name	Gene ID(sfs)	PEP Length	Gene ID(sang)	PEP Length	SFS-sang（identity）	Gene ID(OT3098v2)	PEP Length	SFS-OT3098v2（identity）	sang-OT3098v2（identity）
AsTCP001	A.satnudSFS4A01G002452.1	352	AVESA.00010b.r2.4AG0602640.1	362	0.9724
AsTCP002	A.satnudSFS4D01G004902.1	352	AVESA.00010b.r2.4DG0746550.1	362	0.9724
AsTCP003	A.satnudSFS7C01G001516.1	349	AVESA.00010b.r2.7CG0698410.1	359	0.9721
AsTCP004	A.satnudSFS2D01G005921.1	429				AVESA.00001b.r1.2Dg0003145.1	429	1
AsTCP005	A.satnudSFS7D01G000315.1	395	AVESA.00010b.r2.7DG1397640.1	393	0.9848
AsTCP006	A.satnudSFS2C01G001978.1	421	AVESA.00010b.r2.2CG0290500.1	421	0.9952	AVESA.00001b.r1.2Cg0001348.1	421	0.9952	1
AsTCP007	A.satnudSFS2A01G001128.1	430				AVESA.00001b.r1.2Ag0000664.1	430	1
AsTCP008	A.satnudSFS5C01G001177.1	274	AVESA.00010b.r2.5CG0918730.1	272	0.9927
AsTCP009	A.satnudSFS5A01G002299.1	226	AVESA.00010b.r2.5AG0818490.1	271	0.8339
AsTCP010	A.satnudSFS5D01G001538.1	226	AVESA.00010b.r2.5DG0990090.1	271	0.8339
AsTCP011	A.satnudSFS5C01G001857.1	406	AVESA.00010b.r2.5CG0907130.1	406	1
AsTCP012	A.satnudSFS4D01G005915.1	381	AVESA.00010b.r2.4DG0735130.1	284	0.7192
AsTCP013	A.satnudSFS4A01G001365.1	377	AVESA.00010b.r2.4AG0590720.1	377	1
AsTCP014	A.satnudSFS7C01G002594.1	378	AVESA.00010b.r2.7CG0685550.1	378	1
AsTCP015	A.satnudSFS7A01G001769.1	231	AVESA.00010b.r2.7AG1227130.1	231	1
AsTCP016	A.satnudSFS5A01G002985.1	400	AVESA.00010b.r2.5AG0828860.1	400	1	AVESA.00001b.r1.5Ag0001640.1	400	1	1
AsTCP017	A.satnudSFS7C01G004244.1	235	AVESA.00010b.r2.7CG0661790.1	267	0.8801
AsTCP018	A.satnudSFSUN01G001388.1	235	AVESA.00010b.r2.7CG0661790.1	267	0.8801
AsTCP019	A.satnudSFS5D01G002214.1	400	AVESA.00010b.r2.5DG0980260.1	400	1	AVESA.00001b.r1.5Dg0001249.1	400	1	1
AsTCP020	A.satnudSFS5C01G003311.1	278
AsTCP021	A.satnudSFS5A01G004282.1	262
AsTCP022	A.satnudSFS5D01G003581.1	283
AsTCP023	A.satnudSFS4D01G002395.1	325	AVESA.00010b.r2.4DG0772350.1	325	1	AVESA.00001b.r1.4Dg0002851.1	325	1	1
AsTCP024	A.satnudSFS4A01G006448.1	324	AVESA.00010b.r2.4AG0644690.1	324	0.9939	AVESA.00001b.r1.4Ag0003281.1	326	0.9847	0.9847
AsTCP025	A.satnudSFS4D01G001071.1	325	AVESA.00010b.r2.4DG0784220.1	327	0.9847	AVESA.00001b.r1.4Dg0003408.1	325	0.9939	0.9847
AsTCP026	A.satnudSFS4A01G003195.1	413	AVESA.00010b.r2.4AG0611030.1	413	1
AsTCP027	A.satnudSFS4D01G004158.1	408	AVESA.00010b.r2.4DG0754370.1	408	1
AsTCP028	A.satnudSFS7C01G000791.1	403	AVESA.00010b.r2.7CG0706210.1	403	1
AsTCP029	A.satnudSFSUN01G001277.1	251	AVESA.00010b.r2.6CG1076480.1	251	0.9269	AVESA.00001b.r1.Ung0000272.1	271	0.9077	0.9077
AsTCP030	A.satnudSFS3C01G001315.1	589	AVESA.00010b.r2.3CG0466380.1	457	0.7759
AsTCP031	A.satnudSFS6D01G003337.1	247	AVESA.00010b.r2.UnG1412980.1	247	0.9462	AVESA.00001b.r1.Ung0000436.1	260	0.9462	0.95
AsTCP032	A.satnudSFS6A01G003689.1	255	AVESA.00010b.r2.6AG1051500.1	255	1	AVESA.00001b.r1.7Ag0000615.1	255	1	1
AsTCP033	A.satnudSFS3A01G003683.1	540
AsTCP034	A.satnudSFS4D01G003429.1	364	AVESA.00010b.r2.4DG0761560.1	364	0.9479	AVESA.00001b.r1.4Dg0002316.1	384	0.763	0.763
AsTCP035	A.satnudSFS6C01G005644.1	205
AsTCP036	A.satnudSFS5D01G000968.1	294	AVESA.00010b.r2.5DG0996140.1	294	1	AVESA.00001b.r1.5Dg0000526.1	294	1	1
AsTCP037	A.satnudSFS3D01G000389.1	609	AVESA.00010b.r2.3DG0520300.1	468	0.6491	AVESA.00001b.r1.3Dg0000188.1	721	0.7906	0.6491
AsTCP038	A.satnudSFS3A01G001436.1	604	AVESA.00010b.r2.3AG0418980.1	473	0.7831
AsTCP039	A.satnudSFS4A01G003925.1	363	AVESA.00010b.r2.4AG0618030.1	363	1	AVESA.00001b.r1.4Ag0001997.1	363	1	1
AsTCP040	A.satnudSFS3C01G003747.1	424
AsTCP041	A.satnudSFS5A01G001733.1	293	AVESA.00010b.r2.5AG0812000.1	293	1	AVESA.00001b.r1.5Ag0000927.1	293	1	1
AsTCP042	A.satnudSFS7C01G000115.1	370	AVESA.00010b.r2.7CG0713260.1	370	1	AVESA.00001b.r1.7Cg0000179.1	370	1	1
AsTCP043	A.satnudSFS6A01G002271.1	208	AVESA.00010b.r2.6AG1034320.1	208	1
AsTCP044	A.satnudSFS7C01G004632.1	294	AVESA.00010b.r2.7CG0657040.1	294	1
AsTCP045	A.satnudSFS3D01G002711.1	505
AsTCP046	A.satnudSFS4A01G003924.1	355	AVESA.00010b.r2.4AG0618020.1	355	1	AVESA.00001b.r1.4Ag0001996.1	355	1	1
AsTCP047	A.satnudSFS4D01G003430.1	354	AVESA.00010b.r2.4DG0761550.1	354	1
AsTCP048	A.satnudSFS2C01G003575.1	209	AVESA.00010b.r2.2CG0310440.1	209	1
AsTCP049	A.satnudSFS2A01G002758.1	204	AVESA.00010b.r2.2AG0231060.1	204	1
AsTCP050	A.satnudSFS2D01G002891.1	205	AVESA.00010b.r2.2DG0372530.1	254	0.8071
AsTCP051	A.satnudSFS6A01G001460.1	332	AVESA.00010b.r2.6AG1024850.1	398	0.7657	AVESA.00001b.r1.6Ag0000812.1	414	0.8019	0.9614
AsTCP052	A.satnudSFS3D01G002643.1	267	AVESA.00010b.r2.3DG0548140.1	267	1	AVESA.00001b.r1.3Dg0001613.1	267	1	1
AsTCP053	A.satnudSFS3A01G003616.1	267	AVESA.00010b.r2.3AG0447150.1	267	1
AsTCP054	A.satnudSFS3C01G003596.1	267	AVESA.00010b.r2.3CG0501120.1	267	1	AVESA.00001b.r1.3Cg0002259.1	267	1	1
AsTCP055	A.satnudSFS6A01G005368.1	167	AVESA.00010b.r2.6AG1068990.1	167	1
AsTCP056	A.satnudSFS4C01G000210.1	166
AsTCP057	A.satnudSFS1D01G003719.1	301	AVESA.00010b.r2.1DG0161010.1	301	1	AVESA.00001b.r1.1Dg0001734.1	301	1	1
AsTCP058	A.satnudSFS1A01G003978.1	301	AVESA.00010b.r2.1AG0042260.1	301	1	AVESA.00001b.r1.1Ag0001695.1	301	1	1
AsTCP059	A.satnudSFS1A01G000978.1	300	AVESA.00010b.r2.1AG0010470.1	300	1	AVESA.00001b.r1.1Ag0003175.1	300	1	1
AsTCP060	A.satnudSFS5D01G005904.1	165	AVESA.00010b.r2.5DG0940480.1	165	1
AsTCP061	A.satnudSFS5A01G005216.1	324	AVESA.00010b.r2.5AG0855110.1	324	1
AsTCP062	A.satnudSFS5D01G004568.1	327	AVESA.00010b.r2.5DG0954140.1	327	1
AsTCP063	A.satnudSFS5C01G004230.1	333	AVESA.00010b.r2.5CG0878860.1	333	1
AsTCP064	A.satnudSFS5D01G004571.1	130
AsTCP065	A.satnudSFS5D01G004572.1	128
AsTCP066	A.satnudSFS5A01G005217.1	125	AVESA.00010b.r2.5AG0855120.1	151	0.7682	AVESA.00001b.r1.5Ag0002882.1	125	0.8079	0.7483
AsTCP067	A.satnudSFS7D01G001901.1	149	AVESA.00010b.r2.7DG1380830.1	231	0.645
AsTCP068	A.satnudSFS5A01G005749.1	353
AsTCP069	A.satnudSFS4C01G000222.1	120	AVESA.00010b.r2.UnG1442780.1	121	0.9917
AsTCP069	A.satnudSFS4C01G000222.1	120	AVESA.00010b.r2.UnG1451400.1	121	1
AsTCP070	A.satnudSFS5D01G000315.1	85
AsTCP071	A.satnudSFS6A01G005359.1	141	AVESA.00010b.r2.UnG1426670.1	121	0.7872
AsTCP072	A.satnudSFS4C01G000219.1	99
AsTCP073	A.satnudSFS6C01G003733.1	187	AVESA.00010b.r2.6CG1108510.1	187	1
AsTCP074	A.satnudSFS5C01G004817.1	187	AVESA.00010b.r2.5CG0872470.1	187	0.9947
AsTCP075	A.satnudSFS4D01G004749.1	304
AsTCP076	A.satnudSFS2D01G005355.1	121
AsTCP077	A.satnudSFS1D01G006134.1	170
AsTCP078	A.satnudSFS1D01G006111.1	95
AsTCP079	A.satnudSFS4D01G004747.1	173
AsTCP080	A.satnudSFS1A01G006392.1	168
AsTCP081	A.satnudSFS4A01G000728.1	71
AsTCP082	A.satnudSFS2D01G005356.1	121
AsTCP083	A.satnudSFS5A01G004058.1	233
			AVESA.00010b.r2.2DG0346510.1	187
						AVESA.00001b.r1.3Cg0000521.1	267
			AVESA.00010b.r2.6CG1092030.1	398		AVESA.00001b.r1.6Cg0002676.1	403		0.9851
			AVESA.00010b.r2.6DG1174890.1	405		AVESA.00001b.r1.6Dg0000545.1	405		1
						AVESA.00001b.r1.5Ag0002232.1	397
						AVESA.00001b.r1.2Dg0002764.1	357
			AVESA.00010b.r2.2DG0402990.1	391
			AVESA.00010b.r2.6DG1166000.1	211
			AVESA.00010b.r2.7AG1210110.1	393
