# Supplementary material for: Genome-wide identification of oat TCP gene family and expression patterns under abiotic stress
Source: Front Genet. 2025 Feb 4;16:1533562. doi: 10.3389/fgene.2025.1533562 (PMC11832536; doi:10.3389/fgene.2025.1533562)
Supplement: Supplementary file 2 [file Table3.xlsx]

## Sheet: Table S3
Table S3 Sequence information for members of the TCP gene family in the 'SFS', 'Sang', and 'OT3098v2'
Gene Name	Gene ID	CDS	Protein	CDS up2000	Cultivar name
AsTCP001	A.satnudSFS4A01G002452.1	ATGGACTTACCACTTTACCAACAGCTGCAGCTCAGCCCTCCCTCGCCAAAGGCGCCGGACCACCAATCCTTCCTCTACTACCATTCATCCCCTGCATTCGCCGCCGACGCCTTCCAGTTCCACCACAGCTACCTCGGTGCCGGTGCCGGTGCCGGTGTGGAGACGCCGCCTCCTGCCGAGATCGATTCGCCGACGGAGCTTCTGCTGATGGATCAGGCGCCGGCGCCAAGGACCAACGGCGTCGGAAATGCGCAAGGCCTGCACCGCGGTGGAGGCAGCATCGAAAGCGCGGCCGCGGACGCCGCCGCCGCCGCCGCCAGGAAAGATCGCCACAGCAAGATATGCACCGCCGGCGGGATGAGGGACCGGCGGATGCGCCTGTCCCTTGATGTCGCCCGC…	MDLPLYQQLQLSPPSPKAPDHQSFLYYHSSPAFAADAFQFHHSYLGAGAGAGVETPPPAEIDSPTELLLMDQAPAPRTNGVGNAQGLHRGGGSIESAAADAAAAAARKDRHSKICTAGGMRDRRMRLSLDVARKFFALQDMLGFDKASKTVQWLLNMSKGAIKEVMTDEASSDCDEDGSSSLSVVDGKHKPPAQEVGGADHAKGKKPAAKVRRAPANPKPQRKLASAHPIPDKESRTKARERARERTREKNRMKWVTLASTINLESPASAAARADERIMSPNNLNRSSSRNTASAEFEERCSSSMPSETSDAIMTAGFSNGGYGGGSGSYYEYQLEQQWELGGVVFANSRLY	TGGCAAAATTGATGGTCAAAGTTGAATCCCAAAATTCATTTGTGTGATAGAGGATACCCTACCCCCATCACCTCAAGTCATTGAGCGATGGCCTTTTCGGTGCTTCGCCCTGTGTGTTTTTTTCCTGTGTTTTGGGCTTGTTTGTACTGAGGCCCCAATAGAACCATGCTCGCTTTATTTATAAAGCGGGGTGAAAACCTGTGTCGAGCATAGCGGGTAGAGTGTTATTTTAATGTTTACAACTTCCTAGAAAAGTGCTTCTGAAGATGTAAGCAATATAACCAATCATAACTGCTCCAGCATTTTATTGGAGCCTTTATCAATCAATTTTAAATTTGGGTAGTTCAAGTATGCCTTTCATATAGGAAGAGATGTAATACTACGGAGGTCATTTTCTTT…	SFS
AsTCP002	A.satnudSFS4D01G004902.1	ATGGACTTACCACTTTACCAACAGCTGCAGCTCAGCCCTCCCTCACCAAAGGCGCCGGACCACCAATCCTTCCTCTACTACCATTCCTCCCCTGCATTCGCCGCCGACGCCTTCCAGTTCCACCACAGCTACCTCGGTGCCGGACCTGCCGGTGTGGAGGCGCCGCCTCCTGCCGAGATCGATTCGCCGACGGAGCTTCTGCTGATGGATCAGGCGCCGGCGCCAAGGACCAACGGCGTCGTAAATGCGCAAGGCCTGCACCGCGGTGGAGGCAGCATCGAAAGCGCGGCCGCGGACGCCGCCGCCGCCGCCGCCAGGAAAGATCGCCACAGCAAGATATGCACCGCCGGCGGGATGAGGGACCGGCGGATGCGCCTGTCCCTTGATGTCGCCCGCAAG…	MDLPLYQQLQLSPPSPKAPDHQSFLYYHSSPAFAADAFQFHHSYLGAGPAGVEAPPPAEIDSPTELLLMDQAPAPRTNGVVNAQGLHRGGGSIESAAADAAAAAARKDRHSKICTAGGMRDRRMRLSLDVARKFFALQDMLGFDKASKTVQWLLNMSKGAIKEVMTDEASSDCDEDGSSSLSFVEGKPKPPAQEVGGADHGNKGKKPAAKVRRVPANPKPQRKLASAHPIPDKESRTKARERARERTREKNRMKWVTLASTINLESPASAAARADERIMSPNNLNRSSSRNTATAEFEERCSSSMPSETSDAIMTAGFSNGGYGGGSGSYYEYQLEQQWELGGVVFANSRLY	CCCCACCCCCATCACCTCAAGTCATTGAGCGCTGGCCTTTTTGGTGCTTCGTTGTTTGTGTTCTTTCTATGATTTGGGATTGTTTGTGTTGAGGCCCCAATAGAACCCTGTTTCTTTCAATCTTGTTGAATGGTGTATGAATGTTTGCTTTATTTATAAAGCGGGGTGAAAACATGTTTCGAGCATAGCGGGTAGAGTGTTATTTCAATGTTTACAACCTCCTAGAAAAGTGCTTCTGAAGATGTAAGCAATATAAACAATCATAACGGCTCCACCATTTTATGGGACCCTTTATCAATCAATTTAAAATTTGGGTACTTAAAGTATGCCTTACATATAGGAAGAGATGGAATACTATGGAGGTCATTTTCTTTCAATTAGAACCTTTTTGTTGCAAAA…	SFS
AsTCP003	A.satnudSFS7C01G001516.1	ATGGACTTGCCACTTTACCAACAGCTGCAGCTCAGCCCTCCCTCACCAAAGGCGCCGGACCACCAATCCTTCCTCTACTACCATTCCTCCCCTGCATTCGCCGCCGACGCCTTCCACCACAGCTACCTCGGTGCCGGTGCCGCTTCCAGTGCGGCCACGCCGCCCCCTGCCGAGATCGATTCGCCGACGGAGCTGCTGCTGATGGATCAGGCGCCGGCGCCAAGGACCAACGGCGTCGGAAATGCGCAAGGCCTGCACCGCGCTGGAGGCATCGACAGCGCGGCCGCGGACGCCGCCGCCGCCGCCAGGAAAGATCGCCACAGCAAGATATGCACCGCCGGCGGGATGAGGGACCGGCGGATGCGGCTCTCCCTTGATGTCGCCCGCAAGTTCTTCGCG…	MDLPLYQQLQLSPPSPKAPDHQSFLYYHSSPAFAADAFHHSYLGAGAASSAATPPPAEIDSPTELLLMDQAPAPRTNGVGNAQGLHRAGGIDSAAADAAAAARKDRHSKICTAGGMRDRRMRLSLDVARKFFALQDMLGYDKASKTVQWLLNMSKGAIREVMTDDASSDCEEDGSSSLSVVDGKHKPQAQEVGGADHAKGKKPAAAKVRRAPANPKPQRKLASAHPIPDKESRTKARERARERTREKNRMKWVTLASTINLESPASAAARADELIMSPNNLNPSSSRNTASAEFEERCSSSMPSETSDAIMTAGFSNGGYGGGSGSYYEYQLEQQWELGGVVFANSRHY	GTTCTTGATTTTCAGTTGTTTTTAACAATATTCCAGCATAGGTTTAAAAAAATTTATAAACTTGGCCACTTTATTCGAATACGAATAGAATGGTATAGTTTTTATAGCACATAACACATGTGTTATTGGCAAAATTGATGGTCGAGTTGAATCTCGAAATTCGTGCATGTGATAGCGGATAGAGTGTATTTAATGTTTACAACCTCCCAGAGAAAGTATTAATTTTGTGTATGCCTCCTGGATTTTGTTAGAGCCGTTGTCGATCAATTTTAAATTTGGGTAGTTAAAGTATGCTTTACGTACAGGAAGAGATGGAATACTATCGAGGTCATTTTCTTTCAATCCAAATATAAAACTTGTGTGTAGCAAAGCATGTAATATTTGACTCCAAACAATTGA…	SFS
AsTCP004	A.satnudSFS2D01G005921.1	ATGGAGCTCAGCGCCGCCGAGCTCGGCAACGGGCGCAAGCGGACCCGGCCGGACGACCAGGACGAGGAGCACGGGGAGGCCAAGAGGCTGGCTCTGGTGCCGTGGCCGCCGCACCAGCAGAACCCATCCTCGCGGATCTACCGCGTCTCGCGGGGCTCCGGCGGGAAGGACCGCCACAGCAAGGTCTACACGGCCAAGGGCATCCGCGACCGCCGCGTCCGCCTCTCCGTCGCCACCGCCATCCAGTTCTACGACCTGCAGGACCGCCTCGGCTACGACCAGCCAAGCAAGGCCGTCGAGTGGCTCATCAAGGCCGCAGCCGCCGCAATCGACAAGCTCCCTTCCCTCGATGCCACCGCCTTCCCCAACCACCCGGCCTCCGCCAACAACAGCAAGCCC…	MELSAAELGNGRKRTRPDDQDEEHGEAKRLALVPWPPHQQNPSSRIYRVSRGSGGKDRHSKVYTAKGIRDRRVRLSVATAIQFYDLQDRLGYDQPSKAVEWLIKAAAAAIDKLPSLDATAFPNHPASANNSKPREEPAAADDEADGSQQQQQQQLTRSGCSSTSETSKGSVLSLSRSDSRVKARERARERSASVKDKDARDDSVGRRAPASAQAASFTELLTGLAVASAATATPPVADRKQHNSWQQMTASATADYLGFTQPRKSGHGMLHTFASPAPHLGNIAPIAMTPAQHFSLTAGGEQQTEMTQFSFLQDHFMPVHAAAASGPAVDYNLNFSMSSGLVGVNSRGTLQSNSQPHLSGHGHHHQQQQQQQQLQRLSATLDAPHIPFLFSPAVTVASP…	CAAAAATGTAATTGAGTGGTTATGTTGGGTTACTATTTTTGAGCTCCATGATGCTCTCCATGTAGACATAGACCTAATACATGTTGCTCTCCATTTCTAATTCTTGAAAATTCATTATTCTCTTTCCTCCCAAGAAGGCACTGTTGATCGAGTGACCATTTACGATTACCATTTTCTTGAGGCATTTTTATATTGGTATTGATGTACTATTATCACACGTAGGCATTCTAAAGCTAAAATAATCCCATGATAAATTTGGTGTTACCTCAAATAACACCTAAATCAATCATTTTGTATGTCAATTGACCTATTTCTTAAACTATGTTTATTGTACTATATATCTAGATACTCCCCAAGTCATACTTTCGATTGCTGCTATCACAGGGAGTTTGGCTATGA…	SFS
AsTCP005	A.satnudSFS7D01G000315.1	ATGGACGTTACCGGAGACGCCGGTGGAGGTCGCCGACTCAACTTTCCCCTGCAGCTCCTCGAGAAGAAGGAGGAACATCCATGCTCAATCTCCCCGGCTGCTGGCTTGGGCGTCGTCCCAGCAGGCCGGACGAATGGGTCGGAGATGCAGGTTCGGAAGGCGGCGCCGAAGCGGACCACGAGCAAGGACCGGCACACGAAGGTTGACGGGCGTGGGCGGCGCATCCGGATGCCGGCTATCTGCGCGGCGCGAGTGTTCCAGCTGACGCGGGAGCTGGGGCACAAGACGGACGGCGAGACCATCGAGTGGCTGCTGCAGCAGGCGGAGCCCGCCGTGATCGCGGCTACCGGCACGGGCACCATCCCGGCCAACTTCACCTCCCTCAACATCTCCCTCCGC…	MDVTGDAGGGRRLNFPLQLLEKKEEHPCSISPAAGLGVVPAGRTNGSEMQVRKAAPKRTTSKDRHTKVDGRGRRIRMPAICAARVFQLTRELGHKTDGETIEWLLQQAEPAVIAATGTGTIPANFTSLNISLRSSGSMLSSIPAHLRYGGARADAWDRFVGLGFGGSLESPASTTTSSSSPLLLSFHSGSVGLDVSPSSTSAAANTDLSKKRRWEQEMQQQQRQQQHHQQQHQQQQYQQQMAGYTQSQMPGTVWMMPTSNAQGGGAGASPAGGGEQSIWTFPQSGSGGGGDGAATVYRGMPGGLHFMNIPAPMALHAQQLGLGQAGSGEGHMGILAALNAYRGQHAAASEVTVAGHINGATEGGTTHHHQHQLVQPHQQHGGGGERNESTSASDS	CTTACCATATTGAATTGCATGCACTAGACAACGAAACCAACAGTCCGATTGATAGAAAAGACTAGACAATTTATTTCAATAGGTAAAATGGCAAAGGTGTTCCGGTTCTCTTGGTTGCATTCAACACCAAAAATGTGGCCCTTTTCCTAGCTTCTAGACCCAAAGATCAATACACCCAAATTCCGCTACGTACTTATATTTATGCTAAAAAGATTTTGTAAAAGAAGGCAAACGACATTGATCACTGAGCTACTTTAGAGATTTTACAATCCTAATCTTGGCCAAGACCAAAACGAAAGACTACTCTCTCAGCACTACATAACTCAAGGATTTTTGCCCTAGCGAAACACCACATCATCGCTTCATCTTTTCTTTATGAAACAAGCCCGATCGAGGTTA…	SFS
AsTCP006	A.satnudSFS2C01G001978.1	ATGGAGCTCAGCGCCGCCGAGCTCGGCAACGGGCGCAAGCGGACCCGGCCGGACGACCAGGACGAGGAGCACGGGGAGGCCAAGAGGCTGGCTCTGGTGCCGTGGCCGCCGCACCAGCAGAATCCCTCCTCGCGGATCTACCGCGTCTCGCGGGGCTCCGGCGGGAAGGACCGCCACAGCAAGGTCTACACGGCCAAGGGCATCCGCGACCGCCGCGTGCGCCTCTCCGTCGCCACCGCCATCCAGTTCTACGACCTGCAGGACCGCCTCGGCTACGACCAGCCAAGCAAGGCAGTCGAGTGGCTCATCAAGGCCGCCGCCGCCGCTATCGACAAGCTCCCTTCGCTCGACGCCACCGCCTTCCCCAACCACCCGGCCTCCGCCAACAACAGCAAGCCC…	MELSAAELGNGRKRTRPDDQDEEHGEAKRLALVPWPPHQQNPSSRIYRVSRGSGGKDRHSKVYTAKGIRDRRVRLSVATAIQFYDLQDRLGYDQPSKAVEWLIKAAAAAIDKLPSLDATAFPNHPASANNSKPREEPAAEDEADGSQLQQQQQLTRSGCSSTSETSKGSVLSLSRSDSRVKARERARERSASVKDKDARDRRAPASAQAASFTELLTGLAVATATPPVADRKQHNSWQQQMTASATADYLGFTHPRKSGHGMLHTFASPAPHLGNIAPIAMTPPPQHFSLTAAGEPQTEMTQFSFLQDHFMPVHAAAASGPAVDYNLNFSMSSGLVGVNSRGTLQSNSQPHLSGHGHHHHHHQEQLQRLSAPLDAPHIPFLFSPAVTVASPTTAESHFA…	AGGTCACTGGCGCACAAGCAAAATGGTTCTGCATTATCCTCCGACACGGCGGTGACGACAGCAGCGGCGGAGAAGGAGAGCAACCGCGGGGTTTGGATCCCGTGCGTTCTCGACGACGCCAAGCTCCATAGCGTGGAAGAAGAAGGGCTCCTCCGCGCCGGCGACTGGCGGAGCGGCTTCGGCAAAACCATTCCCAACCCTTGCGGCGGCGAGCGAGTGCACTTCGGCACTCACCTTGACAGAGGTCTGAGCTTTCCTCCATCAGATTTCTTTTCCGAGGTCATAGATCACTATGGAGTTCATCTCCATCATCTCCCCCTGAACTCTTTCTTAGAGATGAGCGCGCACGCATCTTTGTGCGAGGGGTATCTCGGTATTAGGCCGAGCCTTACTCTTTTC…	SFS
AsTCP007	A.satnudSFS2A01G001128.1	ATGGAGCTCAGCGCCGCCGAGCTCGGCAACGGGCGCAAGCGGACCCGGCCGGACGACCAGGACGAGGAGCACGGGGAGGCCAAGAGGCTGGCTCTGGTGCCGTGGCCGCCGCACCAGCAGAACCCATCCTCGCGGATCTACCGCGTCTCGCGGGGCTCCGGCGGGAAGGACCGCCACAGCAAGGTCTACACGGCCAAGGGCATCCGCGACCGCCGCGTCCGCCTCTCCGTCGCCACCGCCATCCAGTTCTACGACCTGCAGGACCGCCTCGGCTACGACCAGCCAAGCAAGGCCGTCGAGTGGCTCATCAAGGCCGCAGCCGCCGCAATCGACAAGCTCCCTTCCCTCGATGCCACCGCCTTCCCCAACCACCCGGCCTCCGCCAACAACAGCAAGCCC…	MELSAAELGNGRKRTRPDDQDEEHGEAKRLALVPWPPHQQNPSSRIYRVSRGSGGKDRHSKVYTAKGIRDRRVRLSVATAIQFYDLQDRLGYDQPSKAVEWLIKAAAAAIDKLPSLDATAFPNHPASANNSKPREEPAAAADDEADGSQLQQQQLTRSGCSSTSETSKGSVLSLSRSDSRVKARERARERSASVKDKDARDDSVGRRAPASAQAASFTELLTGLAVASAATATPPVADRKQHNSWQQMTASATADYLGFTQPRKSGHGMLHTFASPAPHLGNIAPIAMTPAQHFSLTAGGEQQTEMTQFSFLQDHFMPVHAAAASGSAVDYNLNFSMSSGLVGVNSRGTLQSNSQPHLSGHGHHHQHHHQQQQQLQRLSATLDAPHIPFLFSPAVTVAS…	GATGATAAATATATGACTGAATGTAACCATCTGCAAACTACTTTAAGGTTTTTGCAACTTCAGTGCATCTGATTTTTTGGTTTACCTCTTTTATCTCCAAATTGTATATATAAGATAGACATGATCCATCCTCCTAGCTAAAATTCTGTTGCTTGTGTTAAAATAATTATGAAACATTTCTCTCGATCACACAAAAGGATGGAAGTTATTTGGATACCAAAAATGTAATTGAGTGGTTATGTTGGGTTACTATTTTTGAGCTCCATGATGCTCTCCATGTAAACATAGACCTAATACATGTTGCTCTCCATTTCCAATTCTTGAAAATTCATTATTCTCTTTCCTCCCAAGAAGGCACTGCTGATCGAGTGACCATTTACGATTACCATTTTCTTGAGA…	SFS
AsTCP008	A.satnudSFS5C01G001177.1	ATGGGAATGGAAACGTGGATGGACTCTCTTTCGTTTTACCAACACCTTCACCAGAACCCTCCTCCCCCTCCTTCCTCGGGACAAGAACCCATATCCTCCTCCTACTACTATTACCCTCCGTACGCGGCCGCTGCTGTCATGAAGAACAACAGCAGAAGGGACACGGACGTCGACCCAACGGCGACGCCGCTGCCGCTGCCGCTGCCGTCAAGAACAAGGGAGGCGGTGAGGAAAGATCGGCACAGCAAGATATGCACTGCCGGAGGCATGAGGGACCGGCGGATGCGTCTGTCCCTGGACGTGGCCCGCCGCTTCTTCTCCCTGCAGGACAAGCTGGGATTCGACAAGGCCAGCAAGACAGTGCAATGGCTCCTCGACATGTCCACGGCCGGCATCAAC…	MGMETWMDSLSFYQHLHQNPPPPPSSGQEPISSSYYYYPPYAAAAVMKNNSRRDTDVDPTATPLPLPLPSRTREAVRKDRHSKICTAGGMRDRRMRLSLDVARRFFSLQDKLGFDKASKTVQWLLDMSTAGINHLLAASATSMSEDGSGSVLLDSQDHIMVADAETNNCKMPTKARKRAGRKSNNGAPALLPDKESRARARQRARERTLERSRLRSSTISSAVEEAPAPAAMPVIPPVILPPGSSSSSFGSYYEEQEPWELGGVVFSKPRFHNR	GGCAATATATTTTTACCATCAGAAACTAATAAACACCTAGCTATGCATCCGTGGTCTTGGTCAGCTAGCACCATCGGCAAGGCAATGGGCCATCGACAAGCGGGTAACTTAACTGAGATGATAAACCCATTACTGCTCCCCAATAGCGACACGACAGAGAAACAGATGCTGCCTAAAAGTTATTGTCCTCCATGGCTAGAGCTAGTGCTGCATCTGCAAATGCATGGGGTCAAGCTCTAGGTATAGAGGTCCCCAATTTCCAACTTGGAATGATGCAGAAGCATTAGTGCAGGTGCATGCACATCCATCACATATATGGATAGATGGATGGGCATCTCATCTCTTGTTGCAGCTTAGCTTAGCTTTAGCCATGGACAGAGGGCGGTCACTTTCCATTTG…	SFS
AsTCP009	A.satnudSFS5A01G002299.1	ATGAAGAACAACAGCAGAAGGGACACCGACGTCGACCCAACGGCGACGCCGCCACCGCTGCTGCCGTCAAGAACAAGGGAGGCGGTGAGGAAAGATCGGCACAGCAAGATATGCACCGCCGGAGGCATGAGGGACCGGCGGATGCGTCTGTCCCTGGACGTGGCCCGCCGCTTCTTCACCCTGCAGGACAAGCTGGGATTCGACAAGGCCAGCAAGACAGTGCAATGGCTCCTCGACATGTCCACCGCTGGCATCAACCACCTCCTTGCAGCCTCTGCAACCTCCGTGTCGGAGGACGGCTCAGGGTCGGTGCTCTTGGACAGCCAGGACCACATCATGGTCGCGGATGCTGAAACAAACAACTGCAAGATGCCCACCAAGGCAAGAAGAAGAGCTGGA…	MKNNSRRDTDVDPTATPPPLLPSRTREAVRKDRHSKICTAGGMRDRRMRLSLDVARRFFTLQDKLGFDKASKTVQWLLDMSTAGINHLLAASATSVSEDGSGSVLLDSQDHIMVADAETNNCKMPTKARRRAGRKSNNGAPALLPDKESRARARQRARERTIERSRLRSSTISSAVEEAPVPAEMQVIPPVIPPGSSSSSFGSYYEEQEPWELGGVVFSKPRFHYR	TATAAGGTGGTCTAGTATTTTTGAAAAATGTGACGGTAGCATTTTGAATTAGTCATTTGGTGGTTGCTTCACAAAACCGTCCGTTTTTTGCACTCGGAAAATGGAAAACGATTTTCTGGTGCGACGAAAAGGAAAACTTCCTCCTGAAACATTGTTCTCCATCTCATGATGCACAGTTATGCACAATATGGACACATTATCACAAACTATGCCTTTATTCTAGCCATAACATTGGTCATTTGACCCGAAAGCCAAGAAACCTCGAACGAGATAGGTCTTTTTGTGAAGGTTTTTTTGAGACATAATCAATATACCAAGTTTGATATTTTTCCTTCTAACTATGTCACATAATGTGACACCACGCGAAGGTTTCACATTGTTTGGATCGTTTTTGAATTT…	SFS
AsTCP010	A.satnudSFS5D01G001538.1	ATGAAGAACAACAGCAGAAGGGACACCGACGTCGACCCAACGGCGACGCCGCCACCGCTGCTGCCGTCAAGAACAAGGGAGGCGGTGAGGAAAGATCGGCACAGCAAGATATGCACCGCCGGAGGCATGAGGGACCGGCGGATGCGTCTGTCCCTGGACGTGGCCCGCCGCTTCTTCACCCTGCAGGACAAGCTGGGATTCGACAAGGCCAGCAAGACAGTGCAATGGCTCCTCGACATGTCCACCGCTGGCATCAACCACCTCCTTGCAGCCTCCGCAACCTCCGTGTCGGAGGACGGCTCAGGGTCGGTGCTCTTGGACAGCCAGGACCACATCATGGTCGCGGATGCTGAAACAAACAACTGCAAGATGGCCACCAAGGCAAGAAGAAGAGCTGGA…	MKNNSRRDTDVDPTATPPPLLPSRTREAVRKDRHSKICTAGGMRDRRMRLSLDVARRFFTLQDKLGFDKASKTVQWLLDMSTAGINHLLAASATSVSEDGSGSVLLDSQDHIMVADAETNNCKMATKARRRAGRKSNNGAPALLPDKESRARARQRARERTIERSRLRSSTISSAVEEAPAPAEMQVIPPVIPPGSSSGSFGSYYEEQEPWELGGVVFSKPRFHYR	TAGCGACACGACAGAGAAAGAGATGCTGCCAAAAGTTATTGTCCTCCATCGCATAGCTAGAGCTAGTGCTGCATCTGCAAATACATGGGGTCAAGCTCTAGCTAGCTAGGTATAGAGGTCCCCAACTTCCAACTTGGAATGATGCAGAGGCATTAGTGCAGGTGCATGCACATCCATCACATATATGGATAGATGGATGGGCATCTCATCTCTTGTTGCAGCTTAGCTTAGCTTTAGCCATGGACAGAGAGGGCGGTCACTTTCCATTTGCTACAGGAGCTGCTTGCCTCTGGCGCCCGAAACGTGTGCTCCGACAGCGCCATTGCCATCTTGGGGGCCCTCTGACGATTGCAACGGCATATGGTGCTCCACTATCACCCCCATCCACCTTCCGTCCTA…	SFS
AsTCP011	A.satnudSFS5C01G001857.1	ATGGACCATGGCGGCGGCAGCGGTGGGGGTGGAAGCGGAGGCGGGGGTGGCGCGCCCTCGAGCAGCAACAGCGGCGGGGGGAGCGGCGGGGGCACGAGTGGAAGCCGTGGCGGCGGTGCTGACCACCACCAGCACCACCCTTTCTACTACGCTGGCCCTGCGGAGCCCAACAACGTGCAGCCGCAGCAATTCATTGGCGCGCTCGCCATAACCCCAGTCGTCACCGACCAGGCCCCGGCGTCCTCGGCTGCGGCTGACAAGAAGGCGGTCGCTCCGGTGACTCCGTCCTCGGCAGGCACGCTGGCGAAGCGGCCGTCCAAGGACCGGCACACGAAGGTGGACGGCCGTGGGAGGAGGATACGGATGCCGGCTCTGTGCGCGGCGCGGGTGTTCCAGCTC…	MDHGGGSGGGGSGGGGGAPSSSNSGGGSGGGTSGSRGGGADHHQHHPFYYAGPAEPNNVQPQQFIGALAITPVVTDQAPASSAAADKKAVAPVTPSSAGTLAKRPSKDRHTKVDGRGRRIRMPALCAARVFQLTRELGHKSDGETIEWLLQQAEPAILAATGTGTIPANFSSLNITRAASTTSRPAPFPSLALHPHHHPQHDMSTMLGYHHHLLPPTQEPPQDPNNAGSYMRKRYREDLFKDDERQDPKAREQPAAAPTAMWAMAPNSAAPGGAFWMLPVSASPATVARPTEQPMWSFGGGGGSSTVQAPLQFMSRVHYPSSAGGMGGAGGMPNTSIGMLAGLNTYPRSDGAGEEQQQQQQQQQQQQNQQQEMEQQRAGSGGGNEGEEDGDHSGEREEA…	TATGTTGGAGCAAATGTTTTATTCATGATGGGACATTTTATCCACGATGGATGAACTCAACCTATTATATATCCGTTTATTTATTTTGTGGAACATGTGAAACACTTGATTGGTCGTTACAAATGGTTCAACTTTGTCTATTCTTTTGGGATGGTTTTAACTTCCATCAACTATGTCTATATTTCTCAGAATAAACTAGCCTTCTTCGATCAACCTAAAAAAAATCCATACCAGGCTACAACAAGAGGGTAAGATGGATAAAGAGATACCGACGGTCGATATATTCTCAACGACATTACCTAACCGTGTGAAGAACTAAATGACTCCACCGTGCCTCTCTCCCCTCTCCCTCTCCTCTGAACCCTGTCCTACTCCCCTCGTTCGCCTCCAGATCCTGGG…	SFS
AsTCP012	A.satnudSFS4D01G005915.1	ATGGACCAGCAGGGAGCGGCGCCGTCGAGCAGCACCAGCACGAGCACCAACAGCAGCCGGAGCACGTCGGACCATCCCCACCACGCGGCCGCCCCGCACCACCATCCCTTCTACTACCAAGCGGCAGCGGCTACAGTCGCCGCGCCGCCGCCGCCATCTTTCATGGGCTCGCTCGCAATGGTTTCTGTGGCTGCCCCGGGGCCGGCGGGAGGGCAAACCAACAACCAGTCGCTGACGGTTTCCGAGCCGGCGTCAGAGAAGAAGGTGGCGAAGCGGCCGACCAAGGACCGGCACACCAAGGTGGACGGGCGCGGGCGCCGGATACGGATGCCAGCGCTGTGCGCGGCGCGGGTCTTCCAGCTCACGCGCGAGCTCGGCCACAAGACCGACGGCGAGACC…	MDQQGAAPSSSTSTSTNSSRSTSDHPHHAAAPHHHPFYYQAAAATVAAPPPPSFMGSLAMVSVAAPGPAGGQTNNQSLTVSEPASEKKVAKRPTKDRHTKVDGRGRRIRMPALCAARVFQLTRELGHKTDGETVEWLLQQAEPAIVAATGTGTVPANFSTLAASLRPGASSRAAPFQHHLHHQPQHDVAAMLGFHGHHQHQLLPPPPSQQHQHPEAPQDPGAGEFMRKRYREADDLFKDSARHHDNDVPAAGGSEPGQQKPRPVLPPTAVSGAMWAVAPNSGAGAGGGAFWMQPAWAFGAGNTVQAPLQFMARSTYPGGMGEPNLGMLAALNSCGRSTGGEQHQQQQQEEGQPAEMDQHRRGSTSASANGGEAGHSTASPQ	GTTATGCATATATGTGTTGTTCGCATGCATGCAAGGTTTCACAAAGGAAACACATATGTTGTGTCCTTGGCAAGAAAAAACCATGATGTTACAAACGAGAAGTATTTAAATTTATTTTTCGCACAAGGCAGTAAATTTATATTTTTCCATACAAATTATATTTGCACCCTTAGGTTATGGATATGTACGTGTAATTTTCTTCAGATTTTTTATGTTAAAAACATTAGTTCTTTCACCAGAGAGTATATGCTGTCAGGAGCCGATTTAAATATCCTGTGAAAGACCTCCATTATACAGGAGGGCAGTCTTTGGGGTGCACACTAGCGGAGCTCTCTAGCGCTTCTCGACTTTGTGTAATTGTGTCCAGGCGCAAAGGAAAAGGATTCCTCTCTGTCTAGC…	SFS
AsTCP013	A.satnudSFS4A01G001365.1	ATGGACCAGCAGGGAGCGGCGCCGTCGAGCAGCACCAGCACGAGCACCAACAGCAGCAGGAGCACGTCGGACCATCCCCACCACGCGGCCGCCCCGCACCACCATCCCTTCTACTACCAAGCGGCAGCGGCTACAGGCGCCGCGCCGCCGCCGCCATCTTTCATGGGCTCGCTCGCAATGGTTTCTGTGGCTGCCCCGGGGCCGGCGGGAGGGCAGACCAACAACCAGGCGATGACGGTTGCCGAGCCGGCGTCAGAGAAGAAGGTGGCGAAGCGGCCGACCAAGGACCGGCACACCAAGGTGGACGGGCGCGGGCGCCGGATACGGATGCCAGCGCTGTGCGCGGCGCGGGTCTTCCAGCTCACGCGCGAGCTCGGCCACAAGACCGACGGCGAGACC…	MDQQGAAPSSSTSTSTNSSRSTSDHPHHAAAPHHHPFYYQAAAATGAAPPPPSFMGSLAMVSVAAPGPAGGQTNNQAMTVAEPASEKKVAKRPTKDRHTKVDGRGRRIRMPALCAARVFQLTRELGHKTDGETVEWLLQQAEPAIVAATGTGTVPANFSTLAASLRPGASSRTAPFQHHLHHQPQHDVAAMLGFHGHHQHQLLPPPPSQQHQHPEAPQDPGAGEFMRKRYREADDLFKDSARHHDNDVPAAGGSEPGQQKPRPVLPPTAVSGAMWAVAPNSGAGGGGGAFWMQPAWAFGAGNTVQAPLQFMARSSYPGGMGEPNLGMLAALNSCGRSTGGEQQQEEGQPSEMDQHRRGSTSASANGGEAGHSTASPQ	ATATGTACTGTTCAGATCTTTTTTATCTTAAGAACATGAATTTTTTCACCAGAGAGTATATGCTGTTAGGAGCCGATTTAAATATCATGTGAAAGACCTCCATTATACTACAGGAGGGCAGTCTTTGGGGTGCACACTAGCGGAGCTCTCTAGCGCTTCTCGACTTTGTGTAATTGTGTCCAGGCGCAAAGGAAAAGGATTCCTCTCTGTCTAGCTTTCTCCGCTCTTTGGGTTCATGATTCCAAGGTCCCACGAGCGGCCTAGCTATACTCCATCACAGGTCACAGGCCACAGCTCATTCTGGAGGGAGCTGAACTGAACCCCAAAAGAGAATTCAGCAAATAAAGCTAGCGAGTCGAGCAGCATATGCATGGTTAATTAGGTGATTTATTTTGCGAT…	SFS
AsTCP014	A.satnudSFS7C01G002594.1	ATGGACCAGCAGGGAGCGGCGCCGTCGAGCAGCACCAGCACGAGCACCAACAGCAGCCGGAGCACGTCGGACCATCCCCACCACGCGCCCGCCCCGCACCACCATCCCTTCTACTACCAAGCGGCAGCGGCTACAGGCGCCGCGCCGCCGCCGCCGTCATCGTTCATGGGCTCGCTCGCAATGGTTTCTGTGGCTGCCCCGGCGCCCGCGGGAGGGCAGACCAACAACCAGTCGATGACGCTTGCCGAGCCGGCGTCAGAGAAGAAGGTGGCGAAGCGGCCGACCAAGGACCGGCACACCAAGGTGGACGGGCGCGGGCGCCGGATACGGATGCCAGCGCTGTGCGCGGCGCGGGTCTTCCAGCTCACGCGCGAGCTCGGCCACAAGACCGACGGCGAG…	MDQQGAAPSSSTSTSTNSSRSTSDHPHHAPAPHHHPFYYQAAAATGAAPPPPSSFMGSLAMVSVAAPAPAGGQTNNQSMTLAEPASEKKVAKRPTKDRHTKVDGRGRRIRMPALCAARVFQLTRELGHKTDGETVEWLLQQAEPAIVAATGTGTVPANFSTLAASLRPGASSRAAPFQHHLHHQPQHDVAAMLGFHGHHQHQLLPPPPSQQHQHPEAPQDPGAGEFMRKRYREADDLFKDPARHHDNEGAAAGGGEPGQQKPRPVPPPTAVSGAMWAVAPNSGAGGGGGAFWMQPAWAFGAGNTVQAPLQFMARSSYPGGMGEPNLGMLAALNSCGRSTGGEQQQEEGQPPEMDQHRRGSTSASANGGEAGHSAASPQ	TGTAATTGTGTCCAGGCGCAAAGGAAAAGGATTCCTCTCTGTCTAGCTTTCTCCGCTCTTTGGGTTCATGATTCCAAGGTCCCACGAGCGGCCTATACTCCATCACAGGTCACAGACCACAGCTCATTCTGGAGGGAACTGAACTGAATCTCAAAAGAGAATTCAGCAAAGCTAGCCACTCGAGCAGCATATGGATGGTTAATTAGTTGATTTATTTTGCTATTAAATATGGCATGAGATATTGTGATCATATCAGAAGTGCTCCTTCCGTCCCTAGGACGGAGGAAGTACTATGTATGACAGTGTAATATGACTACCTCGTGTTACAGATATAAATGACGCATAAAGTCAGTCAGTTCAGTAAATCGTCTGTGATAACATAGTTGAACAGTGTATGAT…	SFS
AsTCP015	A.satnudSFS7A01G001769.1	ATGCCGCCGGCCTCGTCGTCTCTGGACGAGTACGTGCAGTTCTTCCCCGCCGAGATGTACCAGCAGCAGCCGGAGACCCTGGAAGCGGTGCTCTGGCAGCCGGTTACCGCTCCAGTTCCGGCGGAGCTTGGGGACCCAGCGAATAGGGCACCAGGTGGTGCCGTTGTTGGGACGGCGCGGAAGCGGCCGTTCCGGACGGACCGGCACAGCAAGATCCACACGGCGCAGGGGGTGCGAGACCGGCGGATGCGGCTGTCAGTCGGCGTGGCGCGCGATTTCTTCGCGCTGCAGGACATGCTCGGTTTCGACAAGGCCAGCAAGACGGTGGACTGGCTCCTCACGCAGTCCAAGCCGGCCATCGACCGCCTCGCCGACGCGGCGACGGGGGCAATCGCGCCC…	MPPASSSLDEYVQFFPAEMYQQQPETLEAVLWQPVTAPVPAELGDPANRAPGGAVVGTARKRPFRTDRHSKIHTAQGVRDRRMRLSVGVARDFFALQDMLGFDKASKTVDWLLTQSKPAIDRLADAATGAIAPAPRAASVKEKGDGASSSSTDCFRDARAHASERMKDTGGDSSPVPLVLMADRGGGREVDWIMSEAPAAAAIEQPMEGLDYYYQYYQLEEMMSAATTTEY	TTTAGGGCGCGCCAGGGGGTGTCTCCTACACTAGTTTATGGAGTTCAGAGGGTAGCAAGCGGTCGAATTTGGAGTTGAGAGGATTTATTTATGGCCTCTGATCCAGTACAAACCCTCCCACCTAAACTCGTACAAATATGGCCACATATACATATGAACCCGTATCCATATCAAGTATTACGTACGTATAGTGATACGGATCTGGATCTGTAGATACACGCATTCCCAATTTCCCACACAGCAAACCCAACTCCTCTACAACGCCGACCTCCGCCGTCGCCGCCAGTCATCGCCGTCGCCATCGGCCATCTCACAACCGGACTATCCGGCTTCCTGCAGCACACCGCGTCAGACTGTCCGGTAGGCCGCCGGACACCGCGCCGGACTGTCTTATAGGTG…	SFS
AsTCP016	A.satnudSFS5A01G002985.1	ATGGACCATGGCGGCGGCAGCGGTGGGGGTGGGAGCGGAGGCGGCGGTGGCGCGCCGTCGAGCAGCAACAGCGGCGGGGGGAGCGGCGGGGGCACGAGTGGAAGCCGTGGCGGCGGTGCTGACCACCACCAGCACCACCCTTTCTACTACGCTGGCCCGGCGGAGCCCAACAACGTGCAGCCGCAGCAGTTCATTGGCGCGCTCGCCATAACCCCAGTCGTCGCTGACCTGGCCCCGGCGTCCTCGGCTGCGGCTGACAAGAAGGAGGTCGCGCCGGTGACTCCGTCGTCGGCGGGCACGCTGGCGAAGCGGCCGTCCAAGGACCGGCACACGAAGGTGGACGGCCGCGGGAGGAGGATACGGATGCCGGCTCTGTGCGCGGCGCGGGTGTTCCAGCTC…	MDHGGGSGGGGSGGGGGAPSSSNSGGGSGGGTSGSRGGGADHHQHHPFYYAGPAEPNNVQPQQFIGALAITPVVADLAPASSAAADKKEVAPVTPSSAGTLAKRPSKDRHTKVDGRGRRIRMPALCAARVFQLTRELGHKSDGETIEWLLQQAEPAILAATGTGTIPANFSSLNITRAASTTSRAAPFPALALHPHHHPQHDMSTMLGYHHHLLPPSQEPPQDPNNAGSYMRKRYREDLFKEDDERQDPKAREQPAAAPAAMWAMAPNSAAPGGAFWMLPVSASPATVARPTEQPMWSFGGGGGSSTVQAPLQFMSRVHYPGSAGGMGGAGGMPNTSIGMLAGLNTYPRSDGAGAGEEQQQNQQQEMKQQRAGSGGGNDGEEDGDHSGEREEARPDEDSQ	TAAGTGAATCCAAACCTTTGGATTGATGATCGTTTTTTGTGCTATCTACCCAATAGAAAAAATCATGTGGGGAGTATGATTCACTACTTGCTTTTGAGTTGAGTTTTGATGAATTCATAGAATCAATTCAAGAACTAAGTGAGGACCTCGGTGTTATTAAATAAGAATGTTCTATTTCACTATGTGCCGGAGAAAATGTGAGCAAAGTTTTATCAAGGATGTGACAATTTTCATACCTTGTAGATGCGATATATATCCATTTACCTTTTGGTAGAAGATGTGTAAAGCTTGAAATTTCAACTCTGTATCTTCTTTTTGAATTGGTTTAACTTAAATTTATATCACCACCAACATGGTGCATATATCCTATATTAGACAGCCAGAATTTATTTGCATGCC…	SFS
AsTCP017	A.satnudSFS7C01G004244.1	ATGCCGCCGGCCTCGTCGTCTTTGGACGAGTACGTGCACTTCTTCCCCGCCGAGATGTACCAGCAGCAGCCGCCGCAGCAGCAGGAGACCCTGGAAGCGGTGCTCTGGCAGCCGGTTACAGCTCCAGTTCCGGCAGAGCTTGGGGAGCCAGCGAATAGAGCACCAGGTGGTGCCGTTGTTGGGACGGCGCGGAAGCGGCCGTTCCGTACGGACCGGCACAGCAAGATCCACACGGCGCAGGGGGTGCGAGACCGGCGGATGCGGCTGTCTGTCGGCGTGGCGCGTGATTTCTTCGCGCTGCAGGACCTGCTCGGTTTCGACAAGGCCAGCAAGACGGTGGACTGGCTCCTCACGCAGTCCAAGCCGGCCATCGAACGCCTCGCCGACGCGGCGCCGGGG…	MPPASSSLDEYVHFFPAEMYQQQPPQQQETLEAVLWQPVTAPVPAELGEPANRAPGGAVVGTARKRPFRTDRHSKIHTAQGVRDRRMRLSVGVARDFFALQDLLGFDKASKTVDWLLTQSKPAIERLADAAPGATAAAPRASSVREKGDGASSSSTDCFRDARAHASDRMKSAGGDSSSVVLMADRGGGRQVDWLMSEAPAAAAAAIEQPMEGLDYYYQYYQLEEMMSAATTKEY	CATTCGTATCACAAAAAATAAAACATCTTATATTATAAAACGGAGGTAGTGTTATATGTTGATCCAAATTCTACAAAGTAGAGGCCAACTTCTGACGGAGCGGAGGCCTGTCGCCGGAGGCTTGGTACGAATCGTTGATGACCTAGGTTACCACCGTTATATATACCTCTTGTAAGCCGCCGGTTGGGATAAGTTGCATCTGTGAAATTCCCGGTGTTGTGTAAACACTCTCCATTATAGTGAAGTTTCGCTGGCTGGCGCTCGTGGTTTTTCCCTCTCTTTGTTGGAGAGGGTTTTCCACGTTAAATCTGTGTCCCCTTGCTGTGATTTTATTTTCGTTCTTTGTTATTTATTTGTCGCAAAGCTAACAGGTAGTAGATCCTAATTAATTATGTGATG…	SFS
AsTCP018	A.satnudSFSUN01G001388.1	ATGCCGCCGGCCTCGTCGTCTTTGGACGAGTACGTGCACTTCTTCCCCGCCGAGATGTACCAGCAGCAGCCGCCGCAGCAGCAGGAGACCCTGGAAGCGGTGCTCTGGCAGCCGGTTACAGCTCCAGTTCCGGCAGAGCTTGGGGAGCCAGCGAATAGAGCACCAGGTGGTGCCGTTGTTGGGACGGCGCGGAAGCGGCCGTTCCGTACGGACCGGCACAGCAAGATCCACACGGCGCAGGGGGTGCGAGACCGGCGGATGCGGCTGTCTGTCGGCGTGGCGCGTGATTTCTTCGCGCTGCAGGACCTGCTCGGTTTCGACAAGGCCAGCAAGACGGTGGACTGGCTCCTCACGCAGTCCAAGCCGGCCATCGAACGCCTCGCCGACGCGGCGCCGGGG…	MPPASSSLDEYVHFFPAEMYQQQPPQQQETLEAVLWQPVTAPVPAELGEPANRAPGGAVVGTARKRPFRTDRHSKIHTAQGVRDRRMRLSVGVARDFFALQDLLGFDKASKTVDWLLTQSKPAIERLADAAPGATAAAPRASSVREKGDGASSSSTDCFRDARAHASDRMKSAGGDSSSVVLMADRGGGRQVDWLMSEAPAAAAAAIEQPMEGLDYYYQYYQLEEMMSAATTKEY	TCGTATCACAAAAAATAAAACATCTTATATTATAAAACGGAGGTAGTGTTATATGTTGATCCAAATTCTACAAAGTAGAGGCCAACTTCTGACGGAGCGGAGCGAGGCCTGTCGCCGGAGGCTTGGTACGAATCGTTGATGACCTAGGTTACCACCGTTATATATACCTCTTGTAAGCCGCCGGTTGGGATAAGTTGCATCTGTGAAATTCCCGGTGTTGTGTAAACACTCTCCATTATAGTGAAGTTTCGCTGGCTGGCGCTCGTGGTTTTTCCCTCTCTTTGTTGGAGAGGGTTTTCCACGTTAAATCTGTGTCCCCTTGCTGTGATTTTATTTTCGTTCTTTGTTATTTATTTGTCGCAAAGCTAACAGGTAGTAGATCCTAATTAATTATGTGAT…	SFS
AsTCP019	A.satnudSFS5D01G002214.1	ATGGACCATGGCGGCGGCAGCGGTGGGGGTGGGAGCGGAGGCGGCGGTGGCGCGCCGTCGAGCAGCAACAGCGGTGGGGGGAGCGGCGGGGGCACGAGTGGAAGCCGTGGCGGCGGTGCTGACCACCACCAGCACCACCCTTTCTACTACGCTGGCCCGGCGGAGCCCAACAACGTGCAGCCGCAGCAGTTCATTGGCGCGCTCGCCATAACCCCAGTCGTCGCCGACCTGGCCCCGGCGTCCTCGGCTGCGGCTGACAAGAAGGCGGTCGCGCCGGTGACTCCGTCGTCGGCGGGCACGCTGGCGAAGCGGCCGTCCAAGGACCGGCACACGAAGGTGGACGGCCGCGGGAGGAGGATACGGATGCCGGCTCTGTGCGCGGCGCGGGTGTTCCAGCTC…	MDHGGGSGGGGSGGGGGAPSSSNSGGGSGGGTSGSRGGGADHHQHHPFYYAGPAEPNNVQPQQFIGALAITPVVADLAPASSAAADKKAVAPVTPSSAGTLAKRPSKDRHTKVDGRGRRIRMPALCAARVFQLTRELGHKSDGETIEWLLQQAEPAILAATGTGTIPANFSSLNITRAASTTSRAAPFPALALHPHHHPQHDMSTMLGYHHHLLPPSQEPPQDPNNAGSYMRKRYREDLFKEDDERQDPKAREQPAAAPAAMWAMAPNSAAPGGAFWMLPVSASPATVARPTEQPMWSFGGGGGSSTVQAPLQFMSRVHYPGSAGGMGGAGGMPNTSIGMLAGLNTYPRSDGAGAGEEQQQNQQQEMEQQRAGSGGGNDGEEDGDHSGEREEARPDEDSQ	GTAAGTGAATCCAAACCTTTGGATTGATGATCGTTTTTTGTGCTATCTACCCAATAGAAAAAATCATGTGGGGAGTATGATTCACTACTTGCTTTTGAGTTGAGTTTTGATGAATTCATAGAATCAATTCAAGACCTAAGTGAGAACCTCGGTGTTATTAAATAAGAATGTTCTATTTCACTATGTGCTGGAGAAAATGTGAGCAAAGTTTTATCAAGGATGTGACAATTTTCATACCTTGTAGATGCGATATATATCCATTTACCTTTTGGTAGAAGATGTGTAAAGCTTGAAATTTCAACTCTGTATCTTCTTTTTGAATTGGTTTAACTTAAATTTATATCACCACCAACATGGTGCATATATCCTATATTAGACATCCAGAATTTATTTGCATGC…	SFS
AsTCP020	A.satnudSFS5C01G003311.1	ATGTTGCCTTACCCTAACCCTCACAGTTTCTGGATCTCCCGGGAGCCCCCCGCGCAGGCGCCAAACCCTGCCGGCACCTTCACCATGCCGCCCCACGCGTACCTGGATCATCAAATTCAGCACTACGACCACTTCTTCCCCGGCAACGCCAGCCAGTTCAACTCCGAGACGCTGGAGGCCGTGCTCAGGCCGCTCCCTCCGGCTGCTCCTCCGGCGGCCGCGCATGACGCGGCAAGAAACGGCGCCCCCATGGCCGTCACCGCCGGGGCCGGCCACGCCAGGGCGCGGAAGCGTCCCTTCAGGACGGACCGGCACAGCAAGATCCGGACGGCGCAGGGCGTGCGCGACCGCCGGATGCGCCTCTCCCTCGACGTGGCGCGCGACTTTTTCGCGCTGCAG…	MLPYPNPHSFWISREPPAQAPNPAGTFTMPPHAYLDHQIQHYDHFFPGNASQFNSETLEAVLRPLPPAAPPAAAHDAARNGAPMAVTAGAGHARARKRPFRTDRHSKIRTAQGVRDRRMRLSLDVARDFFALQDQLGFDKASKTVDWLLTQSKPAIERLSAESSRRTNVAGAAGEDGVSSSLTSAVRSGRRLKEAETAGAGSGKGEVDHLEKVMMMRARGGGTTTSVLVEQMNGGLVPAPMAVGGEYGYDLGGMLYNNGGECDDDGEYDEDGDFLDGM	AAATAGGCACATTATAATGAAATATTTTTTTACTACATGACACAACATTTTGGATTTAAAAATTGTGTGTGATTGCCCTCTTACATCTCACACTCCTTTTAACAAAAAGCATTTGCGATTGAAATGACATAAAGTCATTAATAAAATGGCGAGGGTATATAGAAATCTTATAAATTCATAATATGTGGGCATTATCCATCAAATATGGTTTAGTTTTTATAAAAAAATTGGAGTGATGCCATATGCACCATATTATTTATGTTTGCTTCACAAGAAACCCTATTTTTAGCACTTAGAAAATGAAAAATGATTTTGTTGAGCAACAAAGTTGGAAACTCACCCTGGCTAAGTTTTTTGTCATGTCAATAGAGACCTATGTGCAAAAAAAGGTACATTATA…	SFS
AsTCP021	A.satnudSFS5A01G004282.1	ATGTTGCCTTACCCTAACCCTCACAGTTTCTGGATCTCCCGGGAGCCCCCCGCCCCCGCGCAGGCGCCAAACCCTGCCGGCGCCTTCACCATGCCGCCCCACGCCTATCTGGATCATCAAATTCAGCACTACGACCACTTCTTCCCCGGCAACGGCAGCCAGTTCAACTCCGAGACGCTCGAGGCCGTGCTCAGGCCGCGCCCTCCGGCCGCTGCTCCTCCGGCAACGGCGACCGCGCATGACGCGGCGAGGAACGGCGCCCCCATGGCCGTCACCGCCGGGGCCGGCCACGCCAGGGCGCGGAAGCGTCCGTTCAGGACGGACCGGCACAGCAAGATCCGGACGGCGCAGGGCGTGCGCGACCGCCGGATGCGCCTCTCCCTCGACGTCGCGCGCGAC…	MLPYPNPHSFWISREPPAPAQAPNPAGAFTMPPHAYLDHQIQHYDHFFPGNGSQFNSETLEAVLRPRPPAAAPPATATAHDAARNGAPMAVTAGAGHARARKRPFRTDRHSKIRTAQGVRDRRMRLSLDVARDFFALQDQLGFDKASKTVDWLLTQSKPAIERLSAESSRRINVAGAAEDGASSSLTPAGRGGRRLKEAETAGAASGKGGVDHAEKVMMMRARGGGGTTTSVLVEQMNGGLMPAPHGCRRGVLLRPRRHDVQ	ATCTGTACTAGTGAGCAATAGAAGGAAAACATGCTTATTTAATTGTACACGAATCTCACTGTTAATTTTATTATGAGGAATTTTTAGGTATACATCTATCATAAGAGGCGCCAAGGAACTTCTCTTTATCAAAATTTGGGTCGTCATATCAAACTTATCTACGAATAAATGTAATTCCATATCCAGTACGGTACCCTCTAAGGCAGCTGCCAGGTGCGCCCGCATGGCACGCAAGCCAGAAGATATTGTAGAAGCCTTTTACAGGACTCCCTCTCTCAAAACAATATAAATTGTTTTGATGGTCTTCGTGTAAAATAGGACCATGTTTGTCCTAGAGAAAAAATCAGTTAGCAGATAGAATTTTGATGTACCTGAAAAAAAGGATACAATTTGAATGGT…	SFS
AsTCP022	A.satnudSFS5D01G003581.1	ATGTTGCCTTACCCTAACCCTCACAGTTTCTGGATCTCCCGGGAGCCCCCCGCCCCCGCGCAGGCGCCAAACCCTGCTGCCGGCGCCTTCACCATGCCGCCCCACGCGTACCTGGATCATCAAATTCAGCACTACGACCACTTCTTCCCCGGCAACGGCAGCCAGTTCAACTCCGAGACGCTCGAGGCCGTGCTCAGGCCGCGCCCTCCGGCCGCTGCTCCTCCGGCGGCGGCCGCGCATGACGCGGCGAGAAACGGCGCCCCCATGCCCGTCACCGCCGGGGCCGGCCACGCCAGGGCGCGGAAGCGTCCGTTCAGGACGGACCGGCACAGCAAGATCCGGACGGCGCAGGGCGTGCGCGACCGCCGGATGCGCCTCTCCCTCGACGTCGCGCGCGAC…	MLPYPNPHSFWISREPPAPAQAPNPAAGAFTMPPHAYLDHQIQHYDHFFPGNGSQFNSETLEAVLRPRPPAAAPPAAAAHDAARNGAPMPVTAGAGHARARKRPFRTDRHSKIRTAQGVRDRRMRLSLDVARDFFALQDQLGFDKASKTVDWLLTQSKPAIERLSAESSRRINVAGAAEDGASSSLTPAGRGGRRLKEAETAGAGSGKGGVDHAEKVMMMRARGGGGTTTSVLVDQMNGGLMPAPMAVGGEYCYDLGGMLYNNGGECDDDGDYEEDGDFLDGM	TTAGTTCCGGTTGGTGGCGCAACCGGGACTAATGCTCTGAGGGGACGTGAATGGATGGCCTGTTTTCTACTAGTGAAAGAACTCCTCTTTATCAAAATTTGGGTCGTCATATCAAACTTATCTACGAATAAATGTAATTCCATATCCAGCACGGTACCCTCTAAGGCAGCTGCCAGGTGCGCCCGCATGGCACGCAAGCCAGAAGATATTGTAGAAGCCTTTTACAGGACTCCCTCTATCAAAACAATATGTTTTGATGGTCTTCGTGTAAAATAGGACCATGTTTGTCCTAGAGAAAAAATCAGTTAGCAGATAGAATTTTGATGTACCTGAAAAAAAGGATACAGTTTGAATGGTAGAAATAATATATATCCGCTTGTCAAGTTGTGCAAATTTGTT…	SFS
AsTCP023	A.satnudSFS4D01G002395.1	ATGGACCCCAAGTTCCCCCCACCCCCACCGCTAAACAAAACGGAGCCCACCACCGCGGCGACCACCACCACCACCTCCACCGCGACCGGGGAGCATCAGCAGCAGCTGGATCGCGAGCAGTACCACCCACCGCAGCAGGAGCAGCAGCAGCATCAGCAGCACCTGCAAATCCAGGTGCATCAGCCGCCGCAGCAGCAGCAGCAGCAGGAGGATGGAGGAGGAGGAGGGAAGGAGCTGCAGGTGGCGGCGGCGGGGGACCGGAGGGTGCTGGGGCCCAAGCGGAGCTCCAACAAGGACCGCCACACCAAGGTGGATGGCAGGGGGCGGCGGATCCGGATGCCGGCGCTCTGCGCGGCCCGGATCTTCCAGCTCACGCGCGAGCTCGGCCACAAGTCCGAC…	MDPKFPPPPPLNKTEPTTAATTTTTSTATGEHQQQLDREQYHPPQQEQQQHQQHLQIQVHQPPQQQQQQEDGGGGGKELQVAAAGDRRVLGPKRSSNKDRHTKVDGRGRRIRMPALCAARIFQLTRELGHKSDGETVQWLLQQAEPAIVAATGTGTIPASALSSVAPSLPSPNSALAGRPHHHHHMWGPPPGSAGYAPAGFMNASGPGADGGGIGGIMQRMGLPAGIELPGGAAAGMGGHIGFAPMFASHAAMPGLELGLSQEGHIGVLAAQSLSQYYHVAGAGASGHLQHPHQHQQQHQQQQPQQQEDGEDEREDGDSDEESGQ	AGAGAGCCAGAGATGAAAATTCTTAGAAATATGTTTTAAGAGATGAAAATCCATTTTTGTACTAGGTAATGTAAAAATGAGTATATGTCTCATCTTACCACAGCATAAATAAAGCGATAAATACAAAAATACGACGCAGTATCAATTACCCCCTGGCACTGGTTTGGGAGTAATAGGTACTCCCCTCTGTTCGGGATTATAGGTCCTATGCGTATACCTAGGTTGTTAATTTGACTAACAAAACATAACTTATATATTACAAAAATTATATCATTAGAAAATATAACCTCTAAAGTTTCTAATGGTATACTTTTTGTATTATACTATTTATATTTTGCTGTTCAAATTGGCAACCTAGTTATCCACACGAGACTTATAATCCCAAAGGGAGGGAGTACT…	SFS
AsTCP024	A.satnudSFS4A01G006448.1	ATGGACCCCAAGTTCCCCCCACCCCCACCGCTAAACAAAACGGAGCCCACCACCGCCGCGACCACCACCACCACCTCCACCGCGACCGGGGAGCATCAGCAGCAGCTGGATCGCGAGCAGTACCACCCACCGCAGCAGGAGCAGCATCAGCATCAGCAGCACCTGCAAATCCAGGTGCATCAGCCGCCGCCGCAGCAGCAGCAGCAGGAGGATGGAGGAGGAGGAGGGAAGGAGCTGCAGGTGGCGGCGGCGGGGGACCGGAGGGTGCTGGGGCCCAAGCGGAGCTCCAACAAGGACCGCCACACCAAGGTGGACGGCAGGGGGCGGCGGATCCGGATGCCGGCGCTCTGCGCGGCCCGGATCTTCCAGCTCACGCGCGAGCTCGGCCACAAGTCCGAC…	MDPKFPPPPPLNKTEPTTAATTTTTSTATGEHQQQLDREQYHPPQQEQHQHQQHLQIQVHQPPPQQQQQEDGGGGGKELQVAAAGDRRVLGPKRSSNKDRHTKVDGRGRRIRMPALCAARIFQLTRELGHKSDGETVQWLLQQAEPAIVAATGTGTIPASALSSVAPSLPSPNSALAGRPHHHHHMWGPPPGSAGYAPAGFMNASGPGADGGGIGGIMQRMGLPAGIELPGGAAAGMGGHIGFAPMFASHAAMPGLELGLSQEGHIGVLAAQSLSQYYHVAGAGASGHLQHPHQHQQHQQQQPQQQEDGEDEREDGDSDEESGQ	CTCTAGCTGCACTGCCGCCACTTACCCACCAGATTGACAAGACACCTGCCATGTCAAAGCAGTCGTACTACGTGTTATCCGTTTTTGTACTAGCAGAGAGCCAGAGATGTTTTTTTTAGAAATACTCCGTATGTTTTATCTTTTTTATAGAGTATATATTGTTTCATCTTACCACAGAATAAAATGGTAATGTAAAAAAGAGTATATGTCTCATCACAGCATAAATAAAACGGTAAATACAAAAATACGACGCAGTATCAATTTTCCCCGGGCACTGATTTGGGAATAGTAGGTAATGTACGCTTGCAGGGCTACCTGATGACAATGGGTGCAAGCGCGGTGTAGCGGTCGCAGTTTTCACCCGACAGGAAGCGCGCGCAAGTCAAGAATGGCATGAAA…	SFS
AsTCP025	A.satnudSFS4D01G001071.1	ATGGACCCCAAGTTCCCCCCACCCCCACCGCTAAACAAAACGGAGCCCACCACCGCGGCGACCACCACCACCACCTCCACCGCGACCGCGGAGCAGCAGCAGCAGCAGCAGCTGGATCGCGAGCAGTACCACCCGCCGCACCACGAGCAGCAGCACCAGCAGCATCTGCAAATCCAGGTGCATCAGCCGCCGCCGCAGCAGAAGGAGGATGGAGGAGGAGGGAAGGAGCTGCAGGTGGCGGCGGCGGGGGACCGGAGGGTGCTGGGCCCCAAGCGGAGCTCCAACAAGGACCGCCACACCAAGGTGGACGGCAGGGGGCGGCGGATCCGGATGCCGGCGCTCTGCGCCGCCCGGATCTTCCAGCTAACGCGCGAGCTCGGCCACAAGTCCGACGGCGAG…	MDPKFPPPPPLNKTEPTTAATTTTTSTATAEQQQQQQLDREQYHPPHHEQQHQQHLQIQVHQPPPQQKEDGGGGKELQVAAAGDRRVLGPKRSSNKDRHTKVDGRGRRIRMPALCAARIFQLTRELGHKSDGETVQWLLQQAEPAIVAATGTGTIPASALSSVAPSLPSPNSALAGRPQHHHHMWGPPPGSAGYAPAGFMNASGPGADAGGIGGIMQRMGLPAGIELPGGAAAGMGGHIGFAPMFASHAAMPGLELGLSQEGHIGVLAAQSLSQYYHVAGAGASGHLQHPHQHHQHQQHQQQQPQPQEDGEDEREDGDSDEESGQ	AGGTTAGGCCCGGCTTAAGCTTTTTCCAGAACGAGTTTGTTTGTGGTTATAAACCCCGGGCCACCGTGTTTGACCGGAGCCCGTTCGCCTGGCCCACTCCCCATTCCGCGCTTATCCGTTCCGTCCTCGCTCGTACCAGAATAAATAAAAGAAAAAAAAATAAGATGGAAATATCCGAAGCCACACTGCCGCGGCCAATTGGTGGAGGGGAAAGGAACGGACAGCGACCCTGGAGGAATCTCTAGCTGCACTGCCGCCACTTACCCACCAGATTGACATGACACCTGCCTTGTCAAATCAGTACGTGTTATCCATTTTTGTTGCACAGAAACACAGACGAAATTGTTAGAAATATATAGTGCCTCGTTTTTACAGAGTAAATAGGTTTCATCTGGCCAC…	SFS
AsTCP026	A.satnudSFS4A01G003195.1	ATGGAGGAGGACGCGGCGGGAGCGCTAGCGGCTGGTGACGGGGCGGCGGCGCCGCGAGGACGTGCGGCTGGCTCGTCGGCCAAGCGCGGGCGCACCGGCATGACGGGCGGCGGTCTGGACATGGTGGCGTGGGGGCAGCCGCCGCCGCCGGGGCAGGGGCAGAGGCAGCAGCAGGCGCAGGCGCAGCAGGGGGCGGCGTCGCGGATCTGCCGCGTCAAGGCCACGGGGGGCAAGGACCGGCACAGCAAGGTGTTCACCACCAAGGGCATCCGGGACCGCCGCGTGCGCCTCTCCGTGCCCACCGCCATCCAGTTCTACGACCTGCAGGACCGCCTCGGCTTCGACCAGCCCAGCAAGGCCGTCGAGTGGCTCATCAACGCCGCCGCAGCCGCCATCGAC…	MEEDAAGALAAGDGAAAPRGRAAGSSAKRGRTGMTGGGLDMVAWGQPPPPGQGQRQQQAQAQQGAASRICRVKATGGKDRHSKVFTTKGIRDRRVRLSVPTAIQFYDLQDRLGFDQPSKAVEWLINAAAAAIDELPPLDPAAFAAMPDAQQQPGTRTGTRAGKEQQQQQQQGSRSWCSSTSETSKGSELSLSRSDARGGGGPGASRDKEVTVASAAPAQAAASFTELLTGGGPAGAADHRQLSWQQQQAVSAVAAHAGKAAAQVVPTYPAGFRFGNAAPVGLVPTQPFSFNFATSAQMTHFSLVQDALAPAPAPAPAPAGDYSLDFSMSSGFLGANSRGTLQSNSQSHFSSHHHNHQLQDLEDGPSPPFLYDQNAATVAAAHPSSDNHHLSATAALQLW…	GCACACATGTTCTTTTAAATGGTTTCAACAATTTCATAACTCCCTGCGAAATTATCACGCAACGATTTATATGATTTTAACATATTTGCCCCTCTTGGCAGGATGAATCATCGAAAATGTCCTTATACTTTTTGATACACGGGACAACTCAACACCTGCTGGCACAAGTGACCATTTCTATGTTTCACCCAGCTGATATCTCGTGTATTAATTTAGTTTTACTTTTAACATATCTACCCTCATGGTAGGTTGAATATTCAAAAACACCCTTACAATTTCCGTAAACAAACATATGTAGTAGGAAACACAAATATGTGTATTACCAAATATGTAGAACCATCCACTATTGTCGGATATGGGGTCTAATAGTATAACCAAACACACCGAGCACCAAATTCG…	SFS
AsTCP027	A.satnudSFS4D01G004158.1	ATGGAGGATGACGGCGCGGCGGGAGCGGCTGGCGACGGAGCGGCCCCGCGAGGACGTGCGGCTGGCTCGTCGGCCAAGCGCGGGCGCACAGGCATGACGGGCGGCGGTCTGGACATGGTGGCGTGGGGGCAGCCGCCGCCGCCGGGGCAGGGGCAGAGGCAGCAGCAGGCGCAGGCGCAGGCGCAGCAGGGGGCGGCGTCGCGGATCTGCCGCGTCAAGGCCACGGGGGGCAAGGACCGGCACAGCAAGGTGTTCACCACCAAGGGCATCCGGGACCGCCGCGTGCGCCTCTCCGTGCCCACCGCCATCCAGTTCTACGACCTGCAGGACCGCCTCGGCTTCGACCAGCCCAGCAAGGCCGTCGAGTGGCTCATCAACGCCGCCGCAGCCGCCATCGAC…	MEDDGAAGAAGDGAAPRGRAAGSSAKRGRTGMTGGGLDMVAWGQPPPPGQGQRQQQAQAQAQQGAASRICRVKATGGKDRHSKVFTTKGIRDRRVRLSVPTAIQFYDLQDRLGFDQPSKAVEWLINAAAAAIDELPPLDQAAFAAMPDAQQQPGTRTGTRAGKEQQQQGSRSWCSSTSETSKGSELSLSRSDARGGASRDKEVTVASAAPAQAAASFTELLTGGGPVGAADHRQPSWQQQQQAVSAVAAHAGKAAAQVVPTYPAGFRFGNAAPVGLVPTQPFSFNFATSAQMTHFSLVQDALAPGPAPAPAPAGDYSLDFSMSSGFLGANSRGTLQSNSQSHFSSHHHHNHQLQDLEDGPSPPFLYDQNAATVAAAHPSSDNHHLSATAALQLWNGFRH…	ATAGTATGACTATCTCTCTTATAACTCGGTCTCCCACTAACAACACGAGACCGGTGAAACATTAAACCTATCAATATCATACATTTGCCTTCCGCCACTTGAGCTTGATGATTACGATATTTTTCTTCGCAAATTGGAAAAACTTTCTTGAATGAGCGCGCTCGCGCTTGCTTGATGAAGACTTGTGAATTTCTCCCCCATACTCCTATAGGAGAGAATCTCTTTAGGCATATCTTCACATATCTATGATCACCATAATTATGGCGAGCTTCAAGCATATGATTTTTTATCTTGAACTTGCACTTCATTTCTTTACTGTGTATTGATCTAATCGAATTCACTCTTTATACTTTGTATTGATCAATCTTGTATCTTCTTATGACCATTCTTCGGATCACA…	SFS
AsTCP028	A.satnudSFS7C01G000791.1	ATGGAGGAGGACGGCGCAATGGGAGCGGCTGGCGACGGGGCGGCGCCGCGAGGACGCGGCTCGTCGGCCAAGCGCGGGCGCACCGGCCTGACGGGCGGCGGTTCGGAGATGGTGACGTGGGGGCAGCCGCCGCCGCCGGGGCAGAGGCAGCAGCAGGCGCAGGCGCAGGCGCAGCAGGGGGCGGCGTCGCGGATCTGCCGCGTCAAGGCCACGGGGGGCAAGGACAGGCACAGCAAGGTGTACACCACCAAGGGCATCCGGGACCGCCGCGTGCGCCTCTCCGTGCCCACCGCCATCCAGTTCTACGACCTGCAGGACCGCCTCGGCTTCGACCAGCCCAGCAAGGCCGTCGAGTGGCTCATCAACGCCGCCTCCGCCGCCATCGACGACCTCCCGCCG…	MEEDGAMGAAGDGAAPRGRGSSAKRGRTGLTGGGSEMVTWGQPPPPGQRQQQAQAQAQQGAASRICRVKATGGKDRHSKVYTTKGIRDRRVRLSVPTAIQFYDLQDRLGFDQPSKAVEWLINAASAAIDDLPPLDPAAFAAMPDAQQQPGTRTRAGKQQQQQQQQQGSMSWCSSTSETSKGSELSLSRSDGRGGGAGVSRDKEVTVASASPAQAAASFTELLTGAGAADHRQSSWQQQQAVSAVAGHAGKAAAQVVPTYPAGFRFGNAPPVGLVPAQPFSFNFATSAQMTHFSLVQDALAPAPAPAPAPAGDYSLDFSMSSGFLGANSRGTLQSNSQSHFSTHHHNHQLQGLEDGPSPPFLYDQNAATVAAHPPSDNHHLTATAALQLWNGFRHAGMKE…	CTTCAAAAATACGATCTTCTCATATTGAACTTGTACTTCATTTTTTACTTTGTGTTGATCCACTCGAATCCACCCTTTGCACGTTGTCTTGACAGACCTTATATCTATGACCATTCTTCGCACCACACCTTGAATATATCCTTGGTCCTAGCTTATTCTTCTTTATTTTCTTCTTCTTTCAAGCTTGATGTTAACATATGTTTTAAACATTAGCTATGGACATAACCTACAAGTGTTTCTTAATGCCACCATTAGTCCATAGATATTTTTATTAATTGTCAAAACCACACATGGGACGCATATGCTCTTTTAGACGATTTCAACAATTCGTAACTCCCAATGGAATTGTCACGCATTGATTTATATGACTTGAACATATTTGCCCCTCTCGGCGGGATG…	SFS
AsTCP029	A.satnudSFSUN01G001277.1	ATGACGACTCGCCCCGCTGACGGCGGCGGCGGGGACGCCGACAAGCAACTGGTGCCCGTCGCCACCGCCGCCAACGGGAACGGCACGACGGCGCTGGTGGTGCGCAAGCCCCCCTCCAAGGACCGCCACAGCAAGGTGGACGGGCGCGGCCGCCGCATCCGGATGCCCATCATCTGCGCGGCCCGGGTCTTCCAGCTCACCCGCGAGCTCGGCCACAAGTCCGACGGCCAGACCATCGAGTGGCTGCTCCGCCAGGCCGAGCCCTCCATCATCGCCGCCACCGGCTCCGGCACCGTCCCGGCCTCCTTCTCCACCACCTCCCCGTCCTCCCTCCGCTCCGGGGACGCCGTCTCCGTCCACGCGCAGCCCTTCTCCGGCGGGGCGGCTCACCACCAGATG…	MTTRPADGGGGDADKQLVPVATAANGNGTTALVVRKPPSKDRHSKVDGRGRRIRMPIICAARVFQLTRELGHKSDGQTIEWLLRQAEPSIIAATGSGTVPASFSTTSPSSLRSGDAVSVHAQPFSGGAAHHQMLPHAAPFVLGKRARGGADDQGEGEGDHAAAVSMAVPTPGFWALPARDFGHQLWSFAPPHAQEMMVAAAAPAMSGEASAARVGNYLPMAQANLNLLASFSGGPGGATAAAGRAEEEAAH	GCTCTTCATGAAATCATTCATGAGGTCAAGGTTTGCCATAATAAGTGCGTGTTCCTCAAGTAGGACATCAGAAGGCCTATTAATGGTTAGACTGGGCCATCCTATGCAAGGTTCTCGAGAGGAGGGGGTTTGATGACTGGGTGATCTTATGGATTATGCCGTTCGCCATGAGTGCACCGCAATTATATCAATGGGGAGGTTGGTCCTTATTTTCGACCATCTTGTGGAGTGAGACAGGGGGATCCGATATCACCCCTTTTATTTAACTCTATGGTGGATGCTCTAGCAGAAATTCTATGCTCATATGCTTCGAATCCATGCCAGGCCTTCAGATCAACTTCGATAAGAGTAAGGTCAGGATCTTGAGGTACTTAGACGAGGATAGATAGCGTATCGTTC…	SFS
AsTCP030	A.satnudSFS3C01G001315.1	ATGCCAACAAAACTGTCGCAGGATCAAAATCTAGGAGAAGAGATGGCCAAATCTTGCTCAAAACCACTTTTAGCAAGTTATGGGATCCGGCCACCTGGATGGAAGCGCATTGGAGCAGCAGTAGCGGAGGCCAAGCTGCAGCCGGGGGATCTGGATCCGAGGCACCACCACCGGGTTCCTCACGGAGGCGACGGCGTAGGAGGAGGAAGCGGCGGCGGTGGCGGGCAGCAGGAGGCTGCGGATGAGGAGCACCACCACTACCGCCTGCTGCAACTTCACCAAGAAGAGCAGCAGCAGCAGCAGGACCAAGAGCCTCCGCCGGTCCCCGTCTTCCAGCTCTCCCACCACCTGCAGTCCGTCGTGAGGCAGCCGGGCGAGTATGCCCTTCTCGCGCCCATG…	MPTKLSQDQNLGEEMAKSCSKPLLASYGIRPPGWKRIGAAVAEAKLQPGDLDPRHHHRVPHGGDGVGGGSGGGGGQQEAADEEHHHYRLLQLHQEEQQQQQDQEPPPVPVFQLSHHLQSVVRQPGEYALLAPMGDAGHSHHQHHGLQTQLLSFGGGTAGSHHPHMHQFTAQPQPPAASQTRARGGRGGELVSAATPAARVRGGGGGGEIVAVQGGHIVRSTGRKDRHSKVCTARGPRDRRVRLSAHTAIQFYDVQDRLGYDRPSKAVDWLIKNAKDAIDSLDTLPAWQPTAVAPASSNAAPPSSSTHPDSADNSDDQAQAITIAHTSFDFAASGGGGSGGAAGGISFLPPSLDSDSIADTIKSFFPMAGTAGGEASSSTVAAAHSSAMSFQSYTPDLLS…	ATAAAAGTGAGATAATGATGGTACTGGATGATGAAGAGAAATGAATGATGTATGCAAACTTGTTTGATTGTCAACTTAGATCATGGTGGAGTATCTCTATGTGGAACTAGACTATATGTGGATCATATGGCCCCTCTGTCATAGAAATTGAAAAGGAAGCTTGATGGCTAGGTGGGACACTCCTCATTGATTGGAGGCAATTTAATACTCATCCAATCCTCTCCGAGTAGTTCACTTATTTACCATCTATCCATGTACTATCTTTTATCTGATTCAAACCTATAAAGTTTGACTAAAATCATTGGTCTTTTTTTGGCAAGGGACTAGCACTAAGAAGAAATATTATATGGTCAAATGGTCATTTGTTTGTGTTCCCAAAAATAAAGGTGATTCAGGAAT…	SFS
AsTCP031	A.satnudSFS6D01G003337.1	ATGACGACTCGCCCCGCTGACGGCGGCGACGCCGACAAGCAGCTGGTGCCCGTCGCCACCGCCGCGACGGCGCTGGCGGTGCGCAAGGCCCCCTCCAAGGACCGCCACAGCAAGGTGGACGGGCGCGGCCGCCGCATCCGGATGCCCATCATCTGCGCCGCTCGCGTCTTCCAGCTCACCCGCGAGCTCGGCCACAAGTCCGACGGCCAGACCATCGAGTGGCTGCTCCGCCAGGCCGAGCCATCCATCATCGCCGCCACAGGCTCCGGCACCGTACCGGCCTCCTTCTCTACCGCCTCACCCTCCTCCCTACGCGCCAACGGGTCAGGAGAGGCCGCCGTCCACGCGCAGCCCTTCGCCGGTGGGGCGGCCCACCACCAGATGCTCCCACACGCCGCG…	MTTRPADGGDADKQLVPVATAATALAVRKAPSKDRHSKVDGRGRRIRMPIICAARVFQLTRELGHKSDGQTIEWLLRQAEPSIIAATGSGTVPASFSTASPSSLRANGSGEAAVHAQPFAGGAAHHQMLPHAAPFVLGKRARAADEAEGEGDHAAAAAAAVSMVVPTPGFWALPGRDFGHQLWSFAPPHAQEMMVAAPAMSGEASAARVGNYLPMAQANLNLLASFSGGPGAAAAATAGRAEEEAAH	AGGCTTCCGTCCCCGAGCACATCAGGAGGTGGTTGCTGCACGAGCACGCAGCGGCACGAGGTCTTCCCCATCGAGGACGCAGCACGGAGCCACTACAGGTGAGCACAAGGGGGCACGAGCGAGGAGGTGGCGTTTATCCTCTAGCTCGAGGAGAGGCGAGCTGCTGCCGATGGGCGCAGCCGCGCAGAGAGGCACACGCGAGAGGATAAGGCGTCCGTGGCAAGTGCACGCAACGGGAAAGCGCCACCGAGCATACAACATGGAGCTGCCACAGGCGAGCACGGAGCAAGCAAGGACGCTATCGGCGATGAGCACATGGAGGCCTGTTCACGATGAGGATTCCAGTGGCAAGCACACCGCATGCCTGAGTTCTCTTCTTCATCTTTGTAGGCTTTGTTA…	SFS
AsTCP032	A.satnudSFS6A01G003689.1	ATGACGACTCGCCCCGCTGACGGCGGCGGCGGCGGCGACGCCGACAAGCAGCTGGTGCCCGTCGCCACCGCCGCGAACGGGAACGGCACCACGGCGCTGGCGGTGCGCAAGGCCCCCTCCAAGGACCGCCACAGCAAGGTGGACGGGCGCGGCCGCCGCATCCGGATGCCCATCATCTGCGCCGCGCGCGTCTTCCAGCTCACCCGCGAGCTCGGCCACAAGTCCGACGGCCAGACCATCGAGTGGCTGCTCCGCCAGGCCGAGCCATCCATCATCGCCGCCACCGGCTCCGGCACCGTCCCGGCCTCCTTCTCCACCACCTCCCCCTCCTCCCTACGCGCCAACGGGTCCGGAGAGGCCGCCGTCCACGCGCAGCCCTTCGCCGGTGGGGCGGCCCAC…	MTTRPADGGGGGDADKQLVPVATAANGNGTTALAVRKAPSKDRHSKVDGRGRRIRMPIICAARVFQLTRELGHKSDGQTIEWLLRQAEPSIIAATGSGTVPASFSTTSPSSLRANGSGEAAVHAQPFAGGAAHHQMLPHAAPFVLGKRARAADEAEGEGDHAAAAAAAVSMVVPTPGFWALPGRDFGHQLWSFAPPHAQEMMVAAPAMSGEASAARVGNYLPMAQANLNLLASFSGGPAAAAAATAGRAEEEAAH	TCCATCGTGGACTATTGTGTAATGATATTACTTCGTTTTCCACCCGCACAAAAGTGCCTGGTGGGCACCTTTGAATCGTTTCTATGCGGGTTTGGCGGGTTTCGCTAAAACTTGCATAGGGCCGATTCTGAGGGTGTTACATGAAATTTTGAACAACACTATCACATCAAGAGAGGCACGTATCAATTTCGAGCAACACTGCCACAATATGAATTTCGAGTACTAGCACAACACTAGCACTACCATGTCTCACTGGCGGCGGTCTTGGTGGTGGGGAGGAGGTCCGGCGCCGGGGAGGAGGTAGGCCGCCGGCTGGAGTCGGTGGTGGGGAGCGACCATGAATGGCGGCGCTGAGGAGGAGGTCCGGCGCCGGGGAGGAGATAGGACACCGGCTGGAAG…	SFS
AsTCP033	A.satnudSFS3A01G003683.1	ATGGCCAAAGCAGGAGAGGTAACCATCATCGCCATGAGTCCGCTTGTCTCTCCGGCGGCCAAAGCAGGAGAGGTCGTCGTCGTCGAAGAAGAAGAAGGTGTGGTGGGAGGTGGAGCTGGAGCTCCAGGCGGCCTACGTGAACCCCAAAGACCCGGCGATGCGCCGGGAGAAGGGGTGCTCATGGTGGCCTGCTATAACACCATCTTGCCGACGCGTTCGCCAACGCACCACAAGGGCCGCTATCCAGCGGCAGCGGTGGTGCCCAAGCCGGAGCTAGAGGACGACTACTTCGACGAGGCGTGGGACGACGACGATGATAGCGGCGGCGGCAAGGATGGCGGCCTCGACTTGAACCTGGAGGAGGACAAGAACCAGTTGTCCAAGGGCTTAGACCCTTGG…	MAKAGEVTIIAMSPLVSPAAKAGEVVVVEEEEGVVGGGAGAPGGLREPQRPGDAPGEGVLMVACYNTILPTRSPTHHKGRYPAAAVVPKPELEDDYFDEAWDDDDDSGGGKDGGLDLNLEEDKNQLSKGLDPWSNPTAATTTSTLHYLLQEKERAQAQEQLQIYHQQAAGFGLGGFLHQHHRRQQQLQLQQAARDGGSSGESTPVEALVTAFGSGRIVRSAAGRKDRHSKVCTARGLRDRRVRLAAHTAIRFYDVQDRLGYDRPSKAVDWLIRNAKAAIEELPDRPEEVPPTAEPEPTSDQVTSTSSYGFGNPAAGGTAMTTDSFLQHSLGADQQVSDNVKSLFPSSSTATAGGHDEYRGSPPDLLSRTTSSQPQELCLTLQSNQHNIFTHVSPNQQHH…	GAGCGAAATGCCATTGTTTTGACCTTTTTCCCAACTATATGGCCAAACTATACGGCGGGAATTTTCCGCTCCGGCCATATAGTTGGTCGTCAAACTTTTGGGCTCCGTAGTGTTTTGGCCGCCATTTCTTCATACGAACTCTGTTTTGGGTGTTCTTGGGCTTGTTGGATTCATCTCATCGAGGGATATAACTCCATGGTCTTGGATATTTATTTTGATAAGTTGGAAAAAATCACTTTTCCAACCTCTCAAATGGCTAAGTCTTTTCCCTGCAGCTCCTCTATACTATGCTCTCTTTGTTCCTTTTTATCCATAATCTTCACCAACACCTACACACATGTAATAGACAAGGATGGTGATAAAATTCTACCTAAACTACTGAATGTGCAAATCTCATAT…	SFS
AsTCP034	A.satnudSFS4D01G003429.1	ATGGAGCCGCAGGGGCAGGTCATGCCGCCGGAAGGGGATGGTGCGCAGCAGGACCACGCGGGTGGCGTTCCTGGTGCGGGGTCCATGGCCATGGTGCCCCTGCCGGGGATGCGGGGCGGCGGCGGAGGCTACATGGTGGTGCCCAAGCCGGAGCCGGTGGAGCTCTACGGCGGGGCCGCGGGGATGACGCTGGCGCGGAAGGCGCCGCCCAGGAACCGCGACCGCCACACCAAGGTGGAGGGCCGCGGGCGGAGGATCCGGATGCCGGCGGCGTGCGCGGCCAGGATCTTCCAGCTCACCAGGGAGCTAGGGCACAAGTCCGACGGCGAGACCGTCCGCTGGCTGCTGCAGCAGTCCGAGCCGGCCATCGTCGCCGCCACGGGGACGGGGACCGTCCCC…	MEPQGQVMPPEGDGAQQDHAGGVPGAGSMAMVPLPGMRGGGGGYMVVPKPEPVELYGGAAGMTLARKAPPRNRDRHTKVEGRGRRIRMPAACAARIFQLTRELGHKSDGETVRWLLQQSEPAIVAATGTGTVPAIATTVNGVLRIPTQSAASNSSSSTVLDGDESSPKRRRKLQPTRAGAMLPFATAAPQPAAYYSVVADPLLQGGGASAAISVASGLAPIAAGQQGLVPVFAVPSAGGAAASAGGSHMIPQATAVWMVPQPAGAANQPTQFWTFQSAPQLINLAGAQTMPAGAVFQNVAAADYHQQQQQQSASTVVQNSNPDHQFNHHLTSAESREQQGRDQHPEEDDADDDDEPVSDSSPED	TAATTTGTGGTGATGATGAAATCTTTAAAAGCATGGCTATCAAGATGAAGGATAAATATGAGAAGTATTGGGGTGATCCGGAGAAGATGAACAAGTATATATTCATTGCTGCCATCCTTGATCCTAGGTATTAAATTGTTAGCTCTTTGTCAATATATGGCTGTTTTTTATCTTTAATTGTATGGCTTATTATATATTCTAATTTCTCTTTCTTCATTATTTATGCTAGGACCAAGGAATCTCATTTCTTCAAGGACCTAGTTCAAGACACATATGACAATACTAAAGGTAACGCAATATTGACTGCGACATACAATGAATTTGTATCTCTTTTTAGAGAATACAAGCAATTGTATGGTGCTCCTTCTACTTCTAGTGAATTAACATCACAGTCTGAAA…	SFS
AsTCP035	A.satnudSFS6C01G005644.1	ATGACCTCCCACGACATAGCCGCTGCCTCCGGCCCTTTCCACATCTACCAGCAGTTGCCGATAACGACTTCCACGGTGGCGGCGCCCGCTGGCGCGGCATCCGACGCCGTCGTGGTTCCTGCGCTGAGCAAGAAGGCCCCCGGCGGCGTCGCGAAGGACCGGCACAGCAAGGTGAACGGGCGTGGTCGGCGCGTGCGCATGCCGATCGTGTGCGCGGCGCGCGTGTTCCAGCTCACCCGCGAGCTGGGGCTCAAGTCGGATGGGCAGACCATCGAGTGGCTGCTCCGGCAGGCGGAGCCGTCCATCCTCGCGGCCACGGGCACCGGCACCACCCCCGCGACCTTCGTCTCCTCGTCCGCGCCGTCCACGTCTTCCTCCTCCTCCTACTACCAGCACCAG…	MTSHDIAAASGPFHIYQQLPITTSTVAAPAGAASDAVVVPALSKKAPGGVAKDRHSKVNGRGRRVRMPIVCAARVFQLTRELGLKSDGQTIEWLLRQAEPSILAATGTGTTPATFVSSSAPSTSSSSSYYQHQHTFLGKRPREQENEAPAAYWAAAPRQDTWGFSPLEAQAAYMPMAQAHHHHHLNLNLLSALSGAYKRAEEETR	GCCGTTCCCAGGCCAAAAGTTACATCCGTCCGACGCTAAATAGCGTCGTATTTCGGCCTGAAAACGCCCAACGAGTGGAGGTGCTCTAACGCCTACATGGCAAAAAGTCGAGCCAAGTCAAATTATTGATGGGTCAACCGGGACCCCCCTCTCATGGCAAGGTCAACAAGTCAAATATATCTATAAGGCATAAATGATAAAGCGAAGATGAAGCCATGAAGCAAGAAGCCCACTTAGATGGAGGCCTAGTTTGACTAGTCAACCATGGGCTAAAGGCCCATTATCTTTCTCATCCACATCCCTTATGTGCTAGTGGACCAAGTTTTATCATTATATAACACCTAGATACCACCAGAAAGGGTAGCCTTTATCATTTATTAAGGACTTCTTTCCTATGTA…	SFS
AsTCP036	A.satnudSFS5D01G000968.1	ATGAGCGAGGCCATGGAGGAGGTAGGCAAGGAGCACAACTCCTGCAAGCGCCTGTGCCTAGCTGGCGGTGGAGGCGGGGGCGACTCGGCGGCAGTGTGGCGAACGAACAGGGTGTCGCGTGCGGCTGCCGGCGGCAAGGACCGGCACAGCAAGGTGGTGACCTCGCGTGGCCTCCGGGACCGCCGCATCCGGCTCTCCGTGCCGACGGCGATCCAGTTCTACGACATCCAGGACCGCCTCGGCGTCGACCAGCCTAGCAAGGCCATCGAGTGGCTCATCCGCGCCGCCACTGCTGCCATCGACGGTCTCCCGTCGCTGGACTGCTCCTTTCTTCCATCCACCGCTGCATCCTCCCCGAATGACGACACAACGGAGGTCAGCACCTCGGAGACCAGCAAG…	MSEAMEEVGKEHNSCKRLCLAGGGGGGDSAAVWRTNRVSRAAAGGKDRHSKVVTSRGLRDRRIRLSVPTAIQFYDIQDRLGVDQPSKAIEWLIRAATAAIDGLPSLDCSFLPSTAASSPNDDTTEVSTSETSKGSVLSLANGPSDHGNAAAHHANAYNGGRTTGTFAELLHCSSAADKPMQQQPTLAYYAAPQSSPMSFEMFPQLTFSQEQHNHHHQAAVAFDRSTLQSNAVAVPMWPPSQYPFLMQRFSAAPGEASPTYPFFVGGGGSAAAPATSNSSERRLQLWDFKEERKT	AAGTTTTAACTTAAATATGCAAATCCACCCACATGTCCAATCAAACACAAAACTCTGTAATAGATGCCACTTATCGTGATCACAAAATATCTTTAAGAAATGGCCAAACCCAACCAGTACGTGACTTAGACTCACGAGGCGTTTGTGGCGACGGCTGAAAAAACCATCAAGGTTTCTGTTCCCCTCGTCGGTGACATCGTGAGTATGCTCCGCCTCTGGTGGCCTTGCAGCCATGGAGGCGTGACGGACCACGTGCGGTGGGGGTGTTTCAGTTCCTTGTTTAGACTATTTTTTTGTTTCTTTTTTCGAATGGTGAGATGACAACTACATAGTGAAGTCAGAATAAGGTACTTATTATTCTATCCTCGCTTCTGTGGTGCGTCTAGCAATGGCGGAGCG…	SFS
AsTCP037	A.satnudSFS3D01G000389.1	ATGATTATCAAGAAGGGAATGACCAACAAGGCTGATGAGGAAGAGTCTGAAGAGAAAATTGATTTTGGTGACATGGATAATGACCAACAAGAGGATATGAATATATATGATGATGATAGTTATGGGATCCGGCCACCTGGATGGAAGCGCATTGGAGCAGCAGTAGCGGAGGCCAAGCTGCAGCCGGGGGATCTGGATCCGAGGCACCACCACCGGGTTCCTCACGGAGGCGACGGAAGCGGCGGCGCCGGGCAGCAGGAGGCTGCAGATGAGGACCACCACCACTACCGCCTGCTGCAGCTGCACCAACAAGGCCAGCAGCAGCAGCAGGACCAAGAACCTCCGCCGGTCCCCGTCTTCCAGCTCTCCCACCACCTGCAGTCCGTGAGGCAGCCGGCC…	MIIKKGMTNKADEEESEEKIDFGDMDNDQQEDMNIYDDDSYGIRPPGWKRIGAAVAEAKLQPGDLDPRHHHRVPHGGDGSGGAGQQEAADEDHHHYRLLQLHQQGQQQQQDQEPPPVPVFQLSHHLQSVRQPAGEYALLAPMGDAGQSHSHHHHGLQTQLLSFGGGAGNHHHPHMHQFTAQPQPPAASQTRARGGRGGGDGELVSAATPARVRGGGGGGGEIVAVQGGHIVRATGRKDRHSKVCTARGPRDRRVRLSAHTAIQFYDVQDRLGYDRPSKAVDWLIKNAKDAIDSLDTLPAWQPTAVAPASSNAAAPPSSSTHPDSADNSDDQAQAITIAHTSFDFAGSGGGSGGAAGGISFLPPSLDSDSIADTIKSFFPMGGTAGGEASSSTVAAAHSS…	ATCAACAAATATCACAACCATAGATAACGTATAAATGGGTCATTTAAATACACACCTACTAGTTGTTTGTGGTTTTATGTTCACCTCCCAAATTTACGAATGTAACTAGTTCAGGACCCCCACTCTCCGCCTACACCACCTCTACCCTTAACATCATCGCCGGTGGATGACCACCTTCTTCGCGCTTACCTAGGATGAAACACAGTGATGCTGCTATGGTACTATTTTGATTGAGGATTCCTCCCGTGTTACACTTTGGGATGAGCGTTATTGTTTTCTAGATTGTTTGAGTCACTCCAAGAGATTCAATTTTTTTCATTTGTGAGATTCTTACATTTTTTCATCTCGGGTTGGCATATGGATTGGATCATGTTTAGAGCATGAGCAGATTTTTTGGGC…	SFS
AsTCP038	A.satnudSFS3A01G001436.1	ATGCTCTCCTGCGAGGAAGTGAGCGCCAAGATGATGACACTTGGAATGATGCTCAGGATCAAAGAAATTCAAGAGCCCGATTTGATCTCTTATGGGATCCGGCCACCTGGATGGAAGCGCATTGGAGCAGCAGTAGCGGAGGCCAAGCTGCAGCCGGGGGATCTGGATCCGAGGCACCACCACCGGGTTCCTCACGGAGGCGACGGAAGCGGCGGCGCCGGGCAGCAGGAGGCTGCAGATGAGGACCACCACCACTACCGCCTGCTGCAGCTGCACCAACAAGGCCAGCAGCAGCAGCAGGACCAAGAACCTCCGCCGGTCCCCGTCTTCCAGCTCTCCCATCACCTGCAGTCCGTGAGGCAGCCGGCCGGCGAGTATGCCCTTCTCGCGCCCATGGGC…	MLSCEEVSAKMMTLGMMLRIKEIQEPDLISYGIRPPGWKRIGAAVAEAKLQPGDLDPRHHHRVPHGGDGSGGAGQQEAADEDHHHYRLLQLHQQGQQQQQDQEPPPVPVFQLSHHLQSVRQPAGEYALLAPMGDAGQSHSHHHHGLQTQLLSFGGGSGNHHHPHMHQFTAQPQPLAASQTRARGGRGGGGGELVSAATPARVRGGGGGGGEIVAVQGGHIVRATGRKDRHSKVCTARGPRDRRVRLSAHTAIQFYDVQDRLGYDRPSKAVDWLIKNAKDAIDSLDTLPAWQPTAVAPASSNAAAPPSSSTHPDSADNSDDQAQAITIAHTSFDFAGSGGGGSGGAAGGISFLPPSLDSDSIADTIKSFFPMGGTGGGEASSSTVAAAHSSAMSFQSYTP…	TATTTCTTGCATCACTTGATTCATGCTTGCCAGACTACCTTTATTAAAGAAAGATTTATTACTGATGGAGTCATGCTGCTACATGAAATCCTTGCAGAAAAAAGTTATGAAACAACAGGTGGTTGTTCTCAAGCTTGATTTTGAGAAATCCTATGATAAAATTAGCCAAGATTTCTTGTTTTACTATTATAGGTAGAAATGTTTTACTGATAGGAGTTTGAGATGGATAAAAAAATCGGTTACTCAAGGGATTTGAGTGTCAAGGTCAATTAAAGTGGACCCTTATTTTGGCAACCATAATGGGATGAGGCAAGAGATCCCTTTGCTCCTTCTCTATTTAATTTGGTAGTCAACAACCTATCTAAAATGGTTACTCTTGACGAACAGAATGGTCTATTT…	SFS
AsTCP039	A.satnudSFS4A01G003925.1	ATGGAGCCGCAGGGGCAGGTCATGCCGCCGGAAGGGGATGGTGCGCAGCAGGACCACGCGGGTGGCGTTCCTGGTGCGGGGTCCATGGCCATGGTGCCCCTGCCGGGGATGCGGGGCGGCGGCGGAGGCTACATGGTGGTGCCCAAGCCGGAGCCGGTGGAGCTCTATGGCGGGGCTGCGGGGATGACGCTGGCGCGGAAGGCGCCGCCCAGGAACCGCGACCGCCACACCAAGGTGGAGGGCCGCGGGCGGAGGATCCGGATGCCGGCGGCGTGCGCGGCCAGGATCTTCCAGCTCACCAGGGAGCTAGGGCACAAGTCCGACGGCGAGACCGTCCGCTGGCTGCTGCAGCAGTCCGAGCCGGCCATCGTCGCCGCCACGGGGACGGGGACCGTCCCC…	MEPQGQVMPPEGDGAQQDHAGGVPGAGSMAMVPLPGMRGGGGGYMVVPKPEPVELYGGAAGMTLARKAPPRNRDRHTKVEGRGRRIRMPAACAARIFQLTRELGHKSDGETVRWLLQQSEPAIVAATGTGTVPAIATTVDGVLRIPTQSAASNSSSSTVLDGDESSPKRRRKLQPTRAGAMLPFATAAPQPAAYYSVVADPLLQGGGGSAAISVASGLAPIAAGQQGLVPVFAVPSAGGAAASAGGSHMIPQATAVWMVPQPAGAANQPTQFWTFQSAPQLINLAGAQTMPAGAVFQNVAAADYHQQQQQSASTVVQNSNPDHQFNHHLTSAESREQQGRDQHPEEDDADDDDEPVSDSSPED	ACATGTAATTTGTGGTGATGATGAAATCTTTAAAAGCATGGCTATCAAGATGAAGGATAAATATGAGAAGTATCGGGGTGATCCGGAGAAGATGAACAAGTATATATTCATTGCTGCCATCCTTGATCCTAGGTATTAAATTGTTAGCTCTTTGTCAATATATGGCTGTTTTTTATCTTTAATTGTATGGTTGATTATATATTCTAATTTCTCTTTCTTTATTATTTATGCTAGGACCAAGGAATCTCATTTCTTCAAGGACCTAGTTCAAGACACGTATGGCAATACTAAAGGTAACGCAATATTGACTGCGACATACAACGAATTTGTATCTCTTTTCAGAGAATACAAGCAATTGTATGGTGCTCCTTCTACTTCTAATGAATTAACATCACAGCC…	SFS
AsTCP040	A.satnudSFS3C01G003747.1	ATGTTTGAACCCTCTTGGCTGGAGGAGGACAAGAACCAGTTGTCCAAGGGCTTAGACCCTTGGAGCAACCCTACCGCCGCCACCACCACCAGCACCCTGCACTACCTGCTCCAGGAGAAGGAGAGAGCGCAGGCGCAGGAGCAGCTCCAGATCTACCACCAGCAAGCAGCAGGCTTCGGCCTCGGCGGCTTCCTCCACCAACACCACCGGAGGCAGCAGCTGCAGCTGCAGCAGGCAGCCAGGGATGGCGGCAGCAGCGGCGAATCTACGCCCGTGGACGCCCTCGTCACGGCATTCGGGAGCGGCCGCATCGTGCGGTCCGCCGCGGGGCGCAAGGACCGGCACAGCAAGGTGTGCACGGCGCGCGGGCTCCGCGACCGCCGCGTCCGCCTCGCCGCG…	MFEPSWLEEDKNQLSKGLDPWSNPTAATTTSTLHYLLQEKERAQAQEQLQIYHQQAAGFGLGGFLHQHHRRQQLQLQQAARDGGSSGESTPVDALVTAFGSGRIVRSAAGRKDRHSKVCTARGLRDRRVRLAAHTAIRFYDVQDRLGYDRPSKAVDWLIRNAKAAIEELPDRPEEVPPAADPEPTSDQVTSTSSYGFGNPAGGGSTAMTNSFLQHSLGADQVSDNVKSLFPSSSTATAGGHDEYRGSPPDLLSRTTSSQPQELCLTLQSNQHNIFTHVSPNQHHGVISSAGVPGWPDHGQRMPSSWHASDNNNNNNAEEARGGGNGDGYMFAGLPPRHGALDQSQLFSSHGEPLQSSGGGWPASARAWLDPLSAMHQPPQMSGQIGFSGHLVGGGGGGF…	GGGAATGGCTCTCTACTCCGAAACTTCATGGGACAAGTTTTTTTCAGGTAAGGAGAGATTAACCTAGTTTAGCATAGCAATCGATCCTGCCGCCCAACCTAAGGCAAAGTGTAGAGGAGGCAGGCAGGGCGTACGCGACCCGGCACGACAGGACGGCCCAGTAAAACCAATTGTCTGGCCAGTCCAAATAATTGGCGCGGATGCATTGAGTGCATGCGAGCAAGAGTTGATGGATCTATCTAGCACCACCCCTAGCTAGCAGCAGCCTGCGTATTGCAGCCTAGCGACTTGTGCGTAGTTAATGGGAGAGGAAATGCACTGTGCTTCCGTGATGGCGCGGTCGGTCGGCCAGCCGGTATACTGCGCTAGGTTTGGTACTAGTGCAAGCGTGGAAAAGGC…	SFS
AsTCP041	A.satnudSFS5A01G001733.1	ATGAGCGAGGCCATGGAGGAGGTAGGCAAGGAGCACAACTCCTGCAAGCGCCTGTGCCTAGCTGGCGGTGGAGGCGGGGGCGACTCGGCGGCAGTGTGGCGAACGAACAGGGTGGCGCGTGCGGCTGCCGGCGGCAAGGACCGGCACAGCAAGGTGGTGACCTCGCGTGGCCTCCGGGACCGCCGCATCCGGCTCTCCGTGCCGACGGCGATCCAGTTCTACGACATCCAGGACCGCCTCGGCGTCGACCAGCCTAGCAAGGCCATCGAGTGGCTCATCCGTGCCGCCACTGCTGCCATCGACGGTCTCCCGTCGCTGGACTGCTCCTTTCTTCCATCCACCGCTGCATCCTCCCCGCATGACGACACAACGGAGGTCAGCACCTCGGAGACCAGCAAG…	MSEAMEEVGKEHNSCKRLCLAGGGGGGDSAAVWRTNRVARAAAGGKDRHSKVVTSRGLRDRRIRLSVPTAIQFYDIQDRLGVDQPSKAIEWLIRAATAAIDGLPSLDCSFLPSTAASSPHDDTTEVSTSETSKGSVLSLANGPSDHGNAAAHHANAYNGGGTTGTFAELLHCSSAADKPMQQQPTLAYYAAPQSSPMSFEMFPQLTFSQEQHNHHQAAVAFDRSTLQSNAVAVPMWPPSQYPFLMQRFSAAPGEASPTYPFFVGGGGSAAAPATSNSSERRLQLWDFKEERKT	TTTGCAATTTAAGTTTTAACTTAAATATGCAAATCCACCCACATGTCCAATCAAACACAAAACTCATCTTGTAATAGATGCCACTTATCGTGATCACAAAATATCTTTAAGAAATGGTCAAACCCAACCGGTGCGTGACTTAGACTCACGAGGCGTTTGTGGCGACGACTGAAAAAACCATCAAGGTTTCTGTTCCCCTCGTCGGTGACATCGTGAGTATGCTCCGCCTCTGGTGGCCTTGCAGCCATGGAGGCGTGACGGACCACGTGTCCTCATCGGTGGGGTGTTTCAGTTCCTTGTTTAGACTATTTTTTTCTTTTTTCGAATGGTGAGATGACAACTACATAGTAAAGTCAGAATAATGTACTTATTATCCTATCCTCGTTTCTGTGGTACGCA…	SFS
AsTCP042	A.satnudSFS7C01G000115.1	ATGGAGCCGCAGGGGCAGGACAGGCCGCCGGAAGGGGACGCCGCGCAGCAGGACCACGCGGGTGGCGTGCCTGGGGCGGGCGCCATGGCCATGGTGCCCCTGCCGACGATGCGGGGCGCCGGCTACATGGTGGTGCCCAAGCCGGAGCCCGTGGAGCTCTACGGAGGGGCCGCGGGGATGACGCTGGCGCGGAAGGCGCCTCCCAGGAACCGCGACCGCCACACCAAGGTGGAGGGCCGCGGGCGGCGGATCCGGATGCCGGCGGCCTGCGCGGCCAGGATCTTCCAGCTCACCAGGGAGCTAGGGCACAAGTCCGACGGCGAGACCGTGCGCTGGCTGCTGCAGCAGTCCGAGCCGGCCATCGTCGCCGCCACCGGGACAGGGACCGTCCCCGCCATC…	MEPQGQDRPPEGDAAQQDHAGGVPGAGAMAMVPLPTMRGAGYMVVPKPEPVELYGGAAGMTLARKAPPRNRDRHTKVEGRGRRIRMPAACAARIFQLTRELGHKSDGETVRWLLQQSEPAIVAATGTGTVPAIATTVDGVLRIPTQSAASASSSSTVLDGGAGGDESSAKRRRKLQPTRAGAMLPLATAAPQPAAYYSVVADPLLQGGGGGGAAISVASGLAPIAAGQQGLVPVFAVPSPGGPATAAGGSHMIPQATAVWMVPQPAGGANQPTQFWAFQSAPQLINLAGAQTMPAGAVFPNVAAADYQQQQQQSASTVVQNSNSDHQRHHQFNHHLTGAESREQQGRDHHPEEDDADDDDEPVSDSSPED	TGACCAAAACACCTAACATATACCATTGGGTTTGTAAGCTAAAACAACCAGCTAGAGTTTTATCAGTGAGCACTATGCCATTCCTAAACCTAAAGATCAAATAAACATGGCAATGATTCATATTAATTTCAATATGCAATAGAATCTAGGGTTTCACCCGAATTTACAAATAGAGGAGAAATTTGGAAGAAATTTGCGGATGGAATTGATAGGAGTGAGAGAGAATACCTGGGGGATTGGGAACAAGATCCTTGGAGTATTTCTTCAGATCTTGCCGGTTTGAGTGAGGGGGCGCTGCACCCTAGCCGTCATGGACATCCTTTGTTGTTTGTTGGTTGGGGAATGAGGCCTGGGTCAGGGCAAGGCCGGTCCTAAGGGGGTATAGAGGGGCGGCCGTTA…	SFS
AsTCP043	A.satnudSFS6A01G002271.1	ATGACCTCCCACGACATAGCCGCCGCCGCTGCCGGCCCTTTCCACATCTACCAGCAGTTGCCGATGACGACTTCCACGGTGTCGGCGCCCGCGGGCGCGGCATCCGACGCCGTCATCGTTCCCGCGCGGAGCAAGAAGGCCGCCGGCGGCGTCGTCAAGGACCGGCACAGCAAGGTGAACGGGCGCGGTCGTCGCGTGCGCATGCCGATCGTGTGCGCGGCGCGCGTGTTCCAGCTCACCCGCGAGCTGGGGCTCAAGTCGGACGGGCAGACCATCGAGTGGCTGCTCCGGCAGGCGGAGCCGTCCATCGTCGCCGCCACGGGCACCGGCACCACCCCCGCGACCTTCGTGTCCTCCTCCGCGCCGTCCACCTCCTCCTCCTTCTACCAGCACCAGCAG…	MTSHDIAAAAAGPFHIYQQLPMTTSTVSAPAGAASDAVIVPARSKKAAGGVVKDRHSKVNGRGRRVRMPIVCAARVFQLTRELGLKSDGQTIEWLLRQAEPSIVAATGTGTTPATFVSSSAPSTSSSFYQHQQHSLLGKRPREQEESDAAAVAAYWAAAAPRQDAWGFSPLEAQAAYVPMAHHHHHLNLNLLSALSAGAYKGAEEETR	ACGATCCACAGGAGGGGTGGGATCTGTTTTTTACTACTCGACTTCTGTGACGCATATGGTCATTCTCTGGCGCATATGGTCATATGCGCCACAGAATCTTGGTAAGAGTGCGGTCAACGAAATTCTATGGCTATATGCGCCACCAAAAGCCTGGGTGTCCAACCCTGGTGGCGGGTCCCGCCAAACTTCTGTGGCGCATCGTCTCTATCCATGCGCCACAGAACAGTAAAGGTTATGTGGCGCATTTGGTATAAATGCATCACTGTTGGTTTTCTACTACGCATGACAAAAGATATGCGTCACAGAAGTCTTGCTATAGTTATTTTTCTAGTAGTGGACAAAAATTTATATGGGTCAATTCTAAAAATAGACGGGCAATGCACGCCATCATGATCTAGT…	SFS
AsTCP044	A.satnudSFS7C01G004632.1	ATGAGGGAGGCCATGGAGGAGGTAGGCAAGGAGCACAACACCTGCAAGCGCCTGTGCCTAGCTGGCGGTGGTGGCGGGGGCGACTCGGCGGCAGTGTGGCGAACAAACAGGGTGGCGCGTGCGGCTGCGGGCGGCAAGGACCGGCACAGCAAGGTGGTGACCTCGCGTGGCCTCCGGGACCGCCGCATCAGGCTCTCCGTGCCGACGGCGATCCAGTTCTACGACATCCAGGACCGTCTTGGTGTCGACCAGCCCAGCAAGGCCATTGAGTGGCTCATCCGCGCAGCCACTGCTGCCATCGACGGTCTCCCGTCGCTGGACTGCTCCTTTCTTCCATCCACCGCCGCCTCCCCGCCGCATGACGACACAACGGAGGTCAGCACCTCGGAGACCAGCAAG…	MREAMEEVGKEHNTCKRLCLAGGGGGGDSAAVWRTNRVARAAAGGKDRHSKVVTSRGLRDRRIRLSVPTAIQFYDIQDRLGVDQPSKAIEWLIRAATAAIDGLPSLDCSFLPSTAASPPHDDTTEVSTSETSKGSVLSLANGPSDHGSAAAHHGNAYNGGGASGTFAELLHCSAAANKPMQQQPTLAYYAAPQSSPMSFEMFPQLTFSQEQHNHHHQTAVSFDRSALQSNAVAVPMWPPSQYPFLMQRFSAAPGEASPTYPFFVGGGGSAAAPATSNSSERRLQLWDFKEERKT	CCGATCCATATTATTGTTCTTGCTACTAGGCTTATTTGCTGGCCGGACCTCGATGGCGGGAGCGCTTCAGATCTAGCGCTCGCGTGTCCCCCCAACTGTAAAGTCTCGGTATGGCTAGCGGTAAGGAACAAATGCTGGACAATGGACATGCTAAGTAGACGTGGACTAGAACACCCGTCGGCATGCCCACTCCGTGACCAGTGTGGAGAGACAATAGACCACATCTTGATGGGCTGCGTCCTACCTCGAGAAGTGTGGGCAACATGCCTAAACTGGTGGGGCAAGAGTCACTGGATGCCGGAGCAGGACACGAAGCTTGTAGTCTGGCTTCAGGAGAGACGCGGAGGCAAGGGCCGCGAGCGCGACCTCTGGACCGGCATCCCTCTGGTGTGCTGGACT…	SFS
AsTCP045	A.satnudSFS3D01G002711.1	ATGGCCGAAGCAGGAGAGGCAACCATCATCGCCATGAGTCCGATTGTCTCTCCGGTGGCCAAAGCAGGAGAGGTCGTCGTCGCCGAAGAAGAAGAAGGTGTGGTGGGAGGTGGAGCTGGAGCTCCAGGCGGCCTACGTGAACCCCAAAGACGCGGCGATGCGCCGGGAGAAGGGATCCTCATGGTGGCATGCTATAACACCATCTCGCCGACGTGTTCACCGACGCACCACAAGCGCCGCTATCCAGCAGCAGCGCTGGAGGAGGACAAGAACCAGTTGTCCAAGGGCTTAGACCCTTGGAGCAACCCTACCGCCGCCACCACCACCAGCACCCTGCACTACCTGCTCCAGGAGAAGGAGAGAGCGCAGGCGCAGGAGCAGCTCCAGATCTACCACCAG…	MAEAGEATIIAMSPIVSPVAKAGEVVVAEEEEGVVGGGAGAPGGLREPQRRGDAPGEGILMVACYNTISPTCSPTHHKRRYPAAALEEDKNQLSKGLDPWSNPTAATTTSTLHYLLQEKERAQAQEQLQIYHQQAAGFGLGGFLHQHHRRQQLQLQQAARDGGSSGESTPVEALVTAFGSGRIVRSAAGRKDRHSKVCTARGLRDRRVRLAAHTAIRFYDVQDRLGYDRPSKAVDWLIRNAKAAIEELPDRPEEVRPTVEPEPTSDQVTSTSSYGFGNPAAGGTAMTTDSFLQHSLGADQVSDNVKSLFPSSSTATAGGHDEYRGSPPDLLSRTTSSQPQELCLTLQSNQHNIFTHVSPDQQHHGVISSAGVPGWPDHGQRMQPSWHASENNNSNAEEG…	GCTTCTCTGGGGTGAAATCTCGTCGTTTGTGACCTTTGTACCAACTATACAGCGGGAATTTTCCACTCCGGCCGTATAGTTGGTCGTCAAACTTTTGGGCTCTACAGTGTTTTGGCCGCCATTTCTTCATACGAACTCCATTTTGGGTGTTTTTTGGCTCGTTGGATTCGTCTCGTCGAGGGATACAACCCCATGGTCTTGGATATTTATTTTCAGAAGTTGGAAAATTCACTTTTCCAACCTCTCAAATGGCTAAGTCTGGTCCCTGCAGCTCCTCCATACTATGCTCTCTTTGTTCCTTTTTATCTATAATCTTCACCAACACCTACACACATGTAATATACAAGTAAAGTGATACAATTCTACCTAAACTACTAAATATGCAAAGCTCATATGAAA…	SFS
AsTCP046	A.satnudSFS4A01G003924.1	ATGGAGCCGCAGGGGCAGGACAGGCCGCCGGAGGGGGACGCTGAGCAGCAGGACAACATGGGTGGCGTGTCTGGGGCGGGGGCCATGGCCATGGTGCCCCTCCCGACGATGCGGGGCGGCGGCGGCTACATGGTGGTGCCCAAGCCGGAGCCGGTGGAGCTCTACGGCGGAGCCGCGGGGATGACGCTAGCGCGGAAGGCGCCTCCCAGGAACCGCGACCGCCACACCAAGGTGGAGGGCCGCGGACGGAGGATCCGGATGCCGGCGGCGTGCGCGGCCAGGATCTTCCAGCTCACCAGGGAGCTAGGGCACAAGTCCGACGGCGAGACCGTGCGCTGGCTCCTGCAGCAGTCCGAGCCGGCCATCGTCGCCGCCACGGGGACGGGGACCGTACCCGCC…	MEPQGQDRPPEGDAEQQDNMGGVSGAGAMAMVPLPTMRGGGGYMVVPKPEPVELYGGAAGMTLARKAPPRNRDRHTKVEGRGRRIRMPAACAARIFQLTRELGHKSDGETVRWLLQQSEPAIVAATGTGTVPAIATTVDGVLRIPTQSAATVLDGTGGDESSAKRRRKLQPTRAGAMLPLATAAPQPTAYYSVVADPLLQGGGGGGGAAISVASGLAPIAAGQQGLVPVFAVPSAGGAPAGAGGSHMIPQATTVWMVPQPAGAANQPTQFWAFQSTPQLINLAGAQTMPAGVAAADYHQQQQSASTVVQNSNSDHKLNHHLTGAESREQQQRDHHPEEDDADDDDEPVSDSSPED	ACCGACGGCAATAACTTCCCGCCGGTTACCCTTTTCCCGTCCTCGCCGCCCGCTTCGGCCTATAAAAGTTGTACACCTCGCCGGCTCCCTTCACACTCTCTCACAGCTTCCCACTCTCCCAAACTCCGGCGAACTCCAAACCCTCACAGCTTCCCCACTTCCCCAACTCCGACGAAGGCCATGGCCGAGAGGTTCCTCGGTGACCCCGCGGCGGCGGACGGCTTCGTCCGCCGCATGCTCCAGCCCTGGGAGGCCAGGATGCTACACGACGGCGGGTACATGGTGCCGCCGAACACGCGGAACCTGCCCGGCTAGAAGCTCAGCGCCGGCGAGATCCCCGTGCCACTAATACCGGCCGACGAGGAGATGGTCGAGGAGATCCAGGCCGCTATCGCAGCC…	SFS
AsTCP047	A.satnudSFS4D01G003430.1	ATGGAGCCGCAGGGGCAGGACAGGCCGCCGGAGGGGGACGCTGCGCAGCAGGACAACATGGGTGGCGTGTCTGGGGCGGGGGCCATGGCCATGGTGCCCCTCCCGACGATGCGGGGCGCCGGCGGCTACATGGTGGTGCCCAAGCCGGAGCCGGTGGAGCTCTACGGCGGGGCCGCGGGGATGACGTTGGCGCGTAAGGCGCCACCCAGGAACCGCGACCGTCACACCAAGGTGGAGGGCCGCGGGCGGAGGATCCGGATGCCGGCGGCGTGCGCGGCCAGGATCTTCCAGCTCACCAGGGAGCTAGGGCACAAGTCCGACGGCGAGACCGTGCGCTGGCTCCTGCAGCAGTCCGAGCCGGCCATCGTCGCCGCCACAGGGACGGGGACCGTACCCGCC…	MEPQGQDRPPEGDAAQQDNMGGVSGAGAMAMVPLPTMRGAGGYMVVPKPEPVELYGGAAGMTLARKAPPRNRDRHTKVEGRGRRIRMPAACAARIFQLTRELGHKSDGETVRWLLQQSEPAIVAATGTGTVPAIATTVDGVLRIPTQSAATVLDGAAGDESSAKRRRKLQPTRAGAMLPLATAAPQPAAYYSVVADPLLHGGGGGGAAISVASGLAPIAAGQQGLVPVFAVPSAGGAPAGAGGSHMIPQATAVWMVPQPAGAANQPTQFWAFQSTPQLINLAGAQTMPAGVAAADYHQQQQSASTVVQNSNSDHKLNHHLTGAESREQQQRDHHPEEDDADDDDEPVSDSSPED	GCCGCGGTCATTTTTGGGTTGTGGTCCAGCCTGTTCGGTCAGCCATGTCCAGCGGCGTGACCCATTTATCCGCTCTTGGCCAGTGCTAGGTCACGCCTTTTTTCCAAATTCAACAGAGAATTTTCACGCTAAAACTGACAAAGTTCGTACATATTCATACGTAATTTACATTCATAATATAACAAGCGACATTAAACTAGCCCTATCTTAAACCCCAAACTCTAGCTACCGATCTTCGTGTGTCGGCGTCGGCGCGTTCATCTAGGGGTTGAGGTCGATATAATCCAGCGACGTACAGAGCTTGGCCGGGGGCAGGGCCGAAGCAGACGCGGGCGGGTCGATCACCTGCCTAGACCATGCTGCCGGCGGCACCATGTGATAGTGGAGGCACGCCAGCTC…	SFS
AsTCP048	A.satnudSFS2C01G003575.1	ATGGCCTCCGCCTCTCGCGACGCCGCCACCTTCCATCTCTACCGGCCCATGGCAATGCCGACGCCGGCGCCTCAGACCATGGCAATGCCCTTCTCGTCCGAGCCCGCGGACGCCGTAGCCGTGGTCCCGCCGGCGCCCAACAAGAAGGCGGGCGCCGCGGCGACGAAGGGCGCCAAGGACCGGCACAGCAAGGTGAACGGGCGCGGGCGGCGCGTGCGCATGCCGATCGTGTGCGCGGCGCGCGTGTTCCAGCTCACCCGCGAGCTGGGGCTCAAGTCGGACGGGCAGACCGTGGAGTGGCTGCTCCGGCAGGCCGAGCCCTCCATCCTCGCCGCCACGGGGTCCGGCACCACCCCCGCCGTCTTCTCCTGCTCCTCGGCCCCCTCCACCTCCTCGGTG…	MASASRDAATFHLYRPMAMPTPAPQTMAMPFSSEPADAVAVVPPAPNKKAGAAATKGAKDRHSKVNGRGRRVRMPIVCAARVFQLTRELGLKSDGQTVEWLLRQAEPSILAATGSGTTPAVFSCSSAPSTSSVSLLGSKRPREDHDQAPSFWEALQARPVPVPWGVVSGPSQEAQAYASSVVAQGHHHHHLNLLSALTGAARRPEEESR	AACGACGAGGCACACGCATCTGGATGATCTGTGGAGTCATCAAGCATGATTCTTTTTCTTTCTTCCTTTCTTCTTAGCCGAATTGTTTCGGTGGTGCCAGCAACATGTGAAATGTAAATTTGCGTGTCCAATGGCTGTACCTGTATATACAGAAAAAAAAAAGAGAATCCTTTGCTTCTTGATCTTCTTGGCCTTTTGTGTACATACGACTGATACCGCAACAGAGTATCAGAATCCCTGTATCAACGTTGTAACTTACTCCCTCCGTTCCACAATATAAGCCTTTTTAGCAAACAGTTTTATAGCTTTCTTAAAGGCTTATATTATGGAACGGAGGTAGTATTTGATTAGGAGAAGGGGTAACGTTTCCACGTCTCGGTGAAATTGTTTCCAATAGTG…	SFS
AsTCP049	A.satnudSFS2A01G002758.1	ATGGCCTCCGCCTCCCGCGACGCCGCCACCTTCCAGCTCTACCGGCCCATGGCAATGCCCACGCCGGCGCCTCAGACCATGGCAATGCCCTACTCGTGCGAGGCCGCGGACTCCGTGGCCGTGGTGCCGGCGCCGAAGAAGGCGGGCGCGGCGGCCAAGGGCGCCAAGGACCGGCACAGCAAGGTGAACGGGCGCGGGCGGCGCGTGCGCATGCCGATCGTGTGCGCGGCGCGCGTGTTCCAGCTCACCCGCGAGCTGGGGCTCAAGTCGGACGGCCAGACCGTGGAGTGGCTGCTCCGCCAGGCCGAGCCTTCCATCCTCGCCGCCACGGGGTCCGGCACCACCCCCGCCGTCTTCTCCTGCTCCTCCGCCCCCTCCACCTCCGCGGTGTCACTCCTC…	MASASRDAATFQLYRPMAMPTPAPQTMAMPYSCEAADSVAVVPAPKKAGAAAKGAKDRHSKVNGRGRRVRMPIVCAARVFQLTRELGLKSDGQTVEWLLRQAEPSILAATGSGTTPAVFSCSSAPSTSAVSLLGSKRPREDHDQVAPSFWEALQARPVPVPWGVSPSQEAQAYASSVVAQGHHHHLNLLSALTGAARRPEEESR	TCCGGATAGAGGAGGAAGCGATCGCTGGTGATCACGAGGTGCCGGCATCATGGGTTGCCTTCCTCGCTATGCGTCAGGAGATCCGAGCCCCACCTATGAATCAATAACTGCAGCATGATCTGATGGAGCACCTATGGAGGTGCAAATGCAACACCTAGTTTGATGTATTTTATTTTGTGTTTCAAAACTTGTTAAATTTATGCCAAACTATGTGCTTTGTTAAACTATTTGCTAGCTTTGTCAAACTATTTACCGAATTATGCCATTTTTTGTTTTTCCCCACCAAAATCGTCGGCTGGGGGATGAAATTGGAGGCACGGCTAGGATCGGTGCCCCCACGCCGAAAATTTCTGTCAACGCCCTCCTCGCCCTCCCCACCAAGAGGCCCATTTTAATGCC…	SFS
AsTCP050	A.satnudSFS2D01G002891.1	ATGGCCTCCGCCTCTCGCGACGCCGCCACCTTCCAGCTCTACCGGCCCATGGCAATGCCCACGCCGGCGCCTCAGACCATGGCAATGCCCTACTCGTCCGAGGCAGCGGACGCCGTGGCCGTGGTGCCGCCGCCGAAGAAGGCGGGCGCGGCGACGGCCAAGGGCGCCAAGGACCGGCACAGCAAGGTGAACGGGCGCGGGCGGCGCGTGCGCATGCCGATCGTGTGCGCGGCGCGCGTGTTCCAGCTCACCCGCGAGCTGGGGCTCAAGTCCGACGGCCAGACCGTGGAGTGGCTGCTCCGCCAGGCCGAGCCCTCCATCCTCGCCGCCACGGGGTCCGGCACCACCCCCGCCGTCTTCTCCTGCTCCTCGGCCCCCTCCACCTCCGCGGTGTCCCTC…	MASASRDAATFQLYRPMAMPTPAPQTMAMPYSSEAADAVAVVPPPKKAGAATAKGAKDRHSKVNGRGRRVRMPIVCAARVFQLTRELGLKSDGQTVEWLLRQAEPSILAATGSGTTPAVFSCSSAPSTSAVSLLGSKRPREDHDQVAPSFWEALQARPVPVPWGVSPSQEAQAYASSVVAQGHHHHLNLLSALTGAARRPEEESR	CTTACGCAGACATCTTCTCGTCCACCACATCCGCAAGGTGTTCGGCGTTTTGCCTACTAGGTGATGGACTCCGACAACAAGGAGATTCTAGCCATCCAAATGGAGGAGGAAGCCGTCGGCGCCAATCACGAGGTGCCGGCATCATGGGTTTCCTTCCTTGCTATGCGTCAGGAGATCGGAGCCCCACATAATGCCTCATTTGACCTCTTCATAAAACTATTTCGAAATATGATCTCTAGTTTCGACGTCAATTGAAATGGAGCCAAAGTTATACAGTTTGGTGCCACTTGTTTGCAAAAACTTTAGGGACGTCGCTGTCAGATGAAATGACGCCTGTTGAAGTGTATAAGTGGATTGCACTAGCCCTTTCCATCAGTTCGGACTTTTGGTTGCGTTGCC…	SFS
AsTCP051	A.satnudSFS6A01G001460.1	ATGCCGGCGCTGTGCGCAGCGAGGGTTTTCCAGCTGACGCGGGAGCTGGGGCACAAGACGGACGGCGAGACTATCGAGTGGCTGCTGCAGCAGGCGGAGCCGGCCGTGATCGCGGCCACCGGCACCGGAACTATCCCCGCCAACTTTACCTCACTCAACATCTCCCTCCGCTCATCCGGTTCCTCGCTCTCCATCCCGGCGCACCTCCGCGGGGCCTTGCCTAGCCCCGGTGCGCGGTTCGGCTCCCGTGCCGATGCGTGGGACAGGGTGGTCGGCCTCGGGTTCCCGCCTGAAGGCCCCGCCTCGTCATCATCGACGCCGTCTCCGCTGTTGCTAAACTTCCACTCAGGCAGTGTCGGCCTCGACGTGCAGCCGTCGCCGTCCGCCGCAGCTGCAGCC…	MPALCAARVFQLTRELGHKTDGETIEWLLQQAEPAVIAATGTGTIPANFTSLNISLRSSGSSLSIPAHLRGALPSPGARFGSRADAWDRVVGLGFPPEGPASSSSTPSPLLLNFHSGSVGLDVQPSPSAAAAAAADLSRKRRWEQEMQQQQQQQQHQQQQQYQQQMAGYTQSQMPGTVWMVPSNNIQGGGAPSGAGNAGGGGSGESIWSFPQMGGAGAGQAVYRASVPSGLHFMNFPAPMALLPGQQLGLGPVGGTGGSGGGGEGHMGILAALNAYRTQAADAAAGQGSGVGGGVGGGGGGGGGGGGGGGSGQQQHGGGGGERHESMSTSES	TTGGGAAGAAGTTTGTGCTCTCGTTTACTGTAGAGGTTTGACCATTTGACCGGTCAGCTGCCACAACCACAACAAAAGGTCATGGAAGCTTAATTAAGTATTCTTTTTGAATCCAGATGCTATATACAGTAACACAAAATTCAGAGCCAAAGCTTTTGCGGAGTGTACCCTTTTCCTTTGCCGTTTATAATACTCTTACTCCAGATATACGGCATGATATAGGGGCTATATTGGATACTTGTATCACCAGGTCCATAGCACAAGAAATTAGGGCACCACAGATTCTAAGGCTGGCAAACAATTTAAAGGAGGGAGCAAAGGCTAATCGGAAAGGCGAAGGAATGATTATGGTTGCGCTGGCCCTACTTTATCGTCTGTTCCTTTGCTGTTCTTCTCATA…	SFS
AsTCP052	A.satnudSFS3D01G002643.1	ATGATGAGCGGCAGTAACCAGCAGCAGCAGCAGTCGACGACGGAGGAGCAGCAGGAGCTAGCTCGGAAGCACGCGGCCGCGGTAGCGACGTCGCGGCAATGGTCGTCCCAGACGGAGTCGCGGATCGTGCGCGTGTCCCGGGTCTTCGGCGGCAAGGACCGCCACAGCAAGGTGAAGACCGTCAAGGGCCTCCGCGACCGGCGGGTGCGGCTGTCCGTGCCCACGGCGATCCAGCTCTACGACCTGCAGGACCGCCTGGGCCTTAACCAGCCCAGCAAGGTCGTCGACTGGCTGCTCAACGCTGCCCGCCACGAGATCGACAAGCTGCCGCCGCTCCAGTTCCCGCCGCACCAGGTCGACCTCATGGACCACATGATGACCTCCTCCTCCATGCCGCTC…	MMSGSNQQQQQSTTEEQQELARKHAAAVATSRQWSSQTESRIVRVSRVFGGKDRHSKVKTVKGLRDRRVRLSVPTAIQLYDLQDRLGLNQPSKVVDWLLNAARHEIDKLPPLQFPPHQVDLMDHMMTSSSMPLMPHIDDKFCHFAAAAGEGVKAGADEMARFGYHRFMGLNSNSLGLVNGGMPYNFTGAESWNNSSVQESGGAGSPQAVSIAAAAHHSTFPSLLSLAPRSHQLVYYSSEADQFPVNDLGSQSLSLNSARAFHDQTES	TACTTATGTCAGTGTCAACACAGCTCGCTTCTTGCAACTGCGCAGGTAAGTGTTAGGTCAAGCGTATTTTATCTTATCATTTCATGCAAAATAATACTATGTCGTGTTTTGCCGTGTCGCCCTATACCTCGATGTCCACTGAGAGACACGACGAGCAGGTGTACTACGTAGTCGATCGGTATACGTATGTACGCTCAGGTTTGTATATGGCATTTATACATGCCCGCTTAGCGCGCTTAGCCTGTCAGCCGGCCGGTTATGGCCAGGTCAGCGCGGCCGCTGCGTACGTACGGGTGGGTGGAGGGGAGACAGTGAAGCAGCTAGTGAGGCGGGCGGAGCAGCACAGAGAGCTGGCTAGCACAGGCACAGCGCCATGGTGGTAAAAGGACAGGGACACCC…	SFS
AsTCP053	A.satnudSFS3A01G003616.1	ATGATGAGCGGCAGTAGCCAGCAGCAGCAGCAGTCGACGGCGGAGGAGCAGCAGGAGCTAGCTCGGAAGCACGCGGCCGCGGTGGCGACGTCGCGGCAATGGTCGTCCCAGACGGAGTCCCGGATCGTGCGCGTGTCCCGGGTCTTCGGCGGCAAGGACCGCCACAGCAAGGTGAAGACCGTCAAGGGCCTCCGCGACCGGCGGGTGCGGCTGTCCGTGCCCACGGCGATCCAGCTCTACGACCTGCAGGACCGCCTGGGCCTTAACCAGCCCAGCAAGGTCGTCGACTGGCTGCTCAACGCCGCCCGCCACGAGATCGACAAGCTGCCGCCGCTGCAGTTCCCGCCGCACCAGGTCGACCTCATGGACCACATGATGACCTCCTCCTCCATGCCGCTC…	MMSGSSQQQQQSTAEEQQELARKHAAAVATSRQWSSQTESRIVRVSRVFGGKDRHSKVKTVKGLRDRRVRLSVPTAIQLYDLQDRLGLNQPSKVVDWLLNAARHEIDKLPPLQFPPHQVDLMDHMMTSSSMPLMPHVDDKFCHFAAAAGEGVKAGADEMARFGYHRFMGLNSNALGLVNGGMPYNFTGAESWNNSSVQESGGAGSPQAVSIAAAAHHSTFPSLLSLAPRSHQLVYYSSEADQFPVNDLGSQSLSLNSARAFHDHTET	GCCCGCTTGGCGCCCTTAGCCTGTCAGCCGGCCTGTTATGTCCAGGTCAGCGCGGCCGCTACATACGTAGTACGTACGGGTGGGTGGAGGGGAGACAGTGAAGCAGCTAGTGAGGCGGGCGGAGCAGCACAGAGCTGGCTAGCACAGCGCCATGGTGGTAAAAGGACAGGGACACCCGACAGTGACGCTGCTGTTCGATGGATCCCATCATTTATTCATGAGACGGCAGCCTAAATACCCACCACAAGCTTCACTGCCTGCCGGTCGGCTTCCACATCCCAATTCTCTACTACCTCGCTCTCGCTATAGCTACCTCGATCCCACTGCCGCTCTCTACCTGACAGCTCGCTCGCTACCTAGCTAGCTAGCTAGGGTTCGCTTAGGAAGCTGACCGCGAGC…	SFS
AsTCP054	A.satnudSFS3C01G003596.1	ATGATGAGCGGCAGTAGCCAGCAGCAGCAGTCGACGGCGGAGGAGCAGCAGGAGCTAGCGCGGAAGCACGCGGCCGCGGTGGCGACGTCGCGGCAATGGTCGTCCCAGACGGAGTCGCGGATCGTGCGCGTGTCCCGGGTCTTTGGCGGCAAGGACCGCCACAGCAAGGTGAAGACTGTCAAGGGCCTCCGCGACCGGCGGGTGCGGCTGTCTGTGCCCACGGCGATCCAGCTCTACGACCTGCAGGACCGCCTGGGCCTTAACCAGCCCAGCAAGGTCGTCGACTGGCTGCTCAACGCCGCCCGCCACGAGATCGACAAGCTGCCGCCGCTCCAGTTCCCGCCGCACCAGGTCGACCTCATGGACCACATGATGACCTCCTCCTCCATGCCGCTCATG…	MMSGSSQQQQSTAEEQQELARKHAAAVATSRQWSSQTESRIVRVSRVFGGKDRHSKVKTVKGLRDRRVRLSVPTAIQLYDLQDRLGLNQPSKVVDWLLNAARHEIDKLPPLQFPPHQVDLMDHMMTSSSMPLMPHVDDKFCHFAAAAGEGVKAGADEMARFGYHRFMGLNSNSLGLVNGGMPYNFTGAESWNNSSVQESGGGAGSPQAVSIAAAAHHSTFPSLLSLAPRSHQLVYYSSEADQFPVNDLGSQSLSLNSARAFHDQTES	CCGGCGAGAGGTCGTGGTCCGCCACACCTCCAAGGCCCTAGGGCCACCGGAGGCGGAGCGGACCAGCAACGTCGCCGGCGAGGGGACGGAACCCTAGATAGGTTTTAGGTAGCTCTTTTCCATGGCGGCGGCTCCGTACCGGTTTCTCATTCATGTAGTGACTGGGCTATCAACTCTTTTTGCCGATGATTACGTGCAAGAGGTGTATCTTAGCTAAGCTATAGCAACTCTCTCTCCCTTAATTGACACCCATTGTGAAGGGCTTTAGAGACACGACGAGCAGGTGTACTACGTTGTCGGTCGCTATACGTATGTACACTCAGGTTTATACATGGCATTTATACATGCCCACTTAGCGCGCTTAGCCTATCATCAGACGGCCGATGGCCAGGTCAGCGC…	SFS
AsTCP055	A.satnudSFS6A01G005368.1	ATGATGTCCTCTTCGCCCTCCGAACTCGTCCTCTACAACCTCGTCCCCGCCCAAACCCTAAACCCTCACAACCCGACCGCCGCCGCCGCCGACAACGACGACCCCGACGCGGCGCGCCGCGTCCGCCCGCGCCGCTCCTCGGACCGCCACGCCAAGGTCGCCGGCCGCGGCCGCCGCGTCCGCATCCCGGCCATGGTCGCCGCCCGCGTCTTCCAGCTCACCCGCGAGCTCGGCCACCGCACCGACGGCGAGACAATCGAGTGGCTCCTCCGCCAGGCCGAGCCCTCCATCATCGCCGCCACCGGCACCGGCGTCACCCCCCAGGAGGCGCCGTCCGCCGCCATCCCCGTCGGCGGCCACGGCGCCCCGTTCGTGCAAGTGCCGTACTACACGGCGCTC…	MMSSSPSELVLYNLVPAQTLNPHNPTAAAADNDDPDAARRVRPRRSSDRHAKVAGRGRRVRIPAMVAARVFQLTRELGHRTDGETIEWLLRQAEPSIIAATGTGVTPQEAPSAAIPVGGHGAPFVQVPYYTALLMQPPSAEEQPLASAPAASAADNADTTAAEEDNN	AACACCTAGGGGTGGTGACTGCGTCCGCTTCTGGTGCATCTCTTTCCTCCCGCAGTCACAGCGGAAGTGTCGTGAACACAGACACTGTTGACTGGAGTTGTTGCCTATGTGTAGCAGTAGGCCTTGTTGTTGATGTCGATGTCGAGGTAGCCGTCATGATTTAGCCATGGTCGAGGTGGGTATGGTTGATGTCGTAGTCGTCGTAGCGGTGTGGCCTCCAGTGCCGGAGGCGCAAAAAATTGCGCGATCTTTTTCTTGTTGTTGTTGATGGAGCTACAGTTGTGGACGTTGCACCTTGTAGAGGTACCATCGGGTCGTCTCGTGGACGCGGTCATAGGTGAGACCACCAGTTTTTCAAGAACCATAGGAAACCACAAAGCACAAAAGCTTTTGCCAGAA…	SFS
AsTCP056	A.satnudSFS4C01G000210.1	ATGATGTCCTCTTCGCCCTCCGAACTCGTCCTCTACAACCTCGTCCCCGCCCAAACCCTAAACCCTCACAACCCGACCGCCGCCGCCGACAACGACGACCCCGCCGCGGCGCGCAGCGTCCGCCCGCGCCGCTCCTCGGACCGCCACGCCAAGGTCGCCGGCCGCGGCCGCCGCGTCCGCATCCCGGCCATGGTCGCCGCCCGCGTCTTCCAGCTCACCCGCGAGCTCGGCCACCGCACCGACGGCGAGACCATCGAGTGGCTCCTCCGCCAGGCCGAGCCCTCCATCATCGCCGCCACCGGCACCGGCGTCACCCCCCAGGAGGCGCCGTCCGCCGCCATCCCCGTCGGCGGCCACGGCGCCCCGTTCGTGCAAGTGCCGTACTACACGGCGCTCCTC…	MMSSSPSELVLYNLVPAQTLNPHNPTAAADNDDPAAARSVRPRRSSDRHAKVAGRGRRVRIPAMVAARVFQLTRELGHRTDGETIEWLLRQAEPSIIAATGTGVTPQEAPSAAIPVGGHGAPFVQVPYYTALLMQPPSAEEQPLASAPAASAADNADTTAAEEDNN	TGGCCAACACCTAGGGGTGGTGACTGCGTCCGCTTCTGGTGCCTCTCTTCCCTCCCGCAGTCACAGCGGGAGTGTCGTGAACGCAGACGCTTTTGACTGGAGTTGTTGCCGATGTGTAGCAGTAGGCCTTGTTGTTGATGTCGATGTCGAGGTAGCCATCGTGATTTAGCCGTGGTCGAGGTGGGTATGGTCGATGTCGTAGCCGTCGTAGCGGCGTGGCCTCCAGTGCCGGAGGCGCAAAAAATTGCGCGGTCTTTTTCTTCTTGTTGACGGAGCTACAGTTGTGGACGTTGCACCTTGTAGAGGTACCATTGGATCGTCTCGTGGACGCGGTCATAAGTGAGACCACCAGTTTTTCTAGAAGCATAGGAAACCACAAAGCACACAAGCTTTTGCCAA…	SFS
AsTCP057	A.satnudSFS1D01G003719.1	ATGATAGGCGGCAGCCATGGAAATCACGATGACGAGCTGCAGGCCAGCAGCCGCCGGAAGATCGAGCACCCAGCGGCGGCGGCCAAGAACGCCCTGCAGGCGGCGGCAAGCTCGCGGCACTGGTCTGCGTCCACCGAGTCACGGATTGTGCGCGTGTCGCGGGTGTTCGGCGGCAAGGACCGGCACAGCAAGGTGAGGACCGTCAAGGGGCTGCGCGACCGCCGCGTGCGCCTCTCCGTGCCCACGGCGATCCAGCTCTACGACCTCCAGGACCGCCTCGGCCTCAGCCAGCCCAGCAAGGTCGTCGACTGGCTCCTCAACGCCGCCCAGCACGAGATCGACAAGCTGCCGCCGCTCCACTTCCCGCCGCACGACGACAACCTCTTCTCCGGCCACCAC…	MIGGSHGNHDDELQASSRRKIEHPAAAAKNALQAAASSRHWSASTESRIVRVSRVFGGKDRHSKVRTVKGLRDRRVRLSVPTAIQLYDLQDRLGLSQPSKVVDWLLNAAQHEIDKLPPLHFPPHDDNLFSGHHLQPPSSMAMAMVPPFSHATAAAASMLVDKASAEGEHCDDGSDNLKGFMSLSNSLGMINGATMPPLAAHAGSYHHHFAAHEAWSNGGDVHELGGHRVPSHQVAAAHHHMPFPSLLSLAPVSQFVFYSPESGFAMKDGSDDQFPVDNLEDSQGQLSLSSARSFLHSGSQG	GAGATATGACCTTAAGATCGTTGTGTTTCTTCCCTCAGTTTTGTTTAAAGGTAGGTATATCCCACGTCCTCTACATATACATAGATCGATGGATCTACGCAGCCATTTGCTTCCAAGTTTTGTGCCAGACTGGTATACATAGTTACCAAAAGATAAAAAGGCATAGTGGTCCAGCCCGCTATTGGGTGCTCAAAAGAAGCATGGTCCCGTGCTATATGGAGTAGCCTCCTAGGTTCTGGTGCTGGAGGATTTGTAAAGGTCTACTAGTACTATGTATGTTGGTGAATGTGGGAAAGAGACATTGCATACAGGCCCAACATATTTCTAACTTTTAAATACACACATATCTGAAATGGAGATAACGAACTCGTATATCCTCCCATCAACATGATGGAGAAT…	SFS
AsTCP058	A.satnudSFS1A01G003978.1	ATGGAGGTGTTGGTGTGGGGGCAGGCGCCGACGTCGAGGCAGAGGTTGTTGAGGGCGTCGGGGTTGCGGATCTTCCGCGTGAAGGCAACATGGGACGTACCGGCACAACAAGGTGTGGATGTCAAGGGAATCCGAGACCAGCACATGGGCCTGCAAGAGTTCTACGTCCTGCAGGACCTCCTCGGCTTGGACCAGCCCAGCGAGGGCGTCAAGTGGACCATGAATTGCGCCATCTACGAGCTCCCATCGCTCGACCGTCCAGCAGCAGGTTGGGCCTCGCTGGCAAGCAGCAGCAGGTCCTGGTGCAGCAACATGTCGAAGACCGACAGGAGGTCCGACCTCTCACCCCATGTGATAACAGATGACGCGCCTTTCGAGTTTATCATCCTAGAGAGCACA…	MIGGSHGNHDDELQASSRRKVEHPAAAAKNSLQAAASSRHWSASTESRIVRVSRVFGGKDRHSKVRTVKGLRDRRVRLSVPTAIQLYDLQDRLGLSQPSKVVDWLLNAAQHEIDKLPPLHFPPHDDNLFSGHHLQPPSSMAMAMVPPFSHATAAAASMLVDKAAAGDHCDDGSDNLKGFMSLSNSLGMVNGATMPPLAAHAGSYHHHFAAHDAWSNGGDVHELGGHRASHQVAAAHHHMPFPSLLSLAPVSQFVFYSPESGFAMKDGSDDQFPVDNLEDSQSQGQLSLSSARSFLHSGSQG	GCTAGCATTGAACCTTAATCCTAGGTATTAGGCACAAACGTGATAAAATCATAGCACTCTTACATGCAATTTTTCTATTGAAAATACTATACATATAACTCATTGGATATGAGGTATGAGCTTAGGATCATTGTCTTTCTCATTTGTCTTTAATTTTCCCTCCATTTTGTTTAAATGAAGTTATAACCCCCGGCCTCTACATATAAATAGATCGATGGATCTACGCAGCCATTTCCTTCCAAGTTTTGTGCCAGACTAGTATAGTTACCAAAAGATAAAAAGGCATAGTGGTCCAGGCCGCTATTGGGTGCTCAAAAGAAGCATGGTCCCGTGCTATATGGAGTAGCCTCCTAGGTTCTGGTGCTGGAGGATTTGTAAAGGTCTACTACTATGTATGTT…	SFS
AsTCP059	A.satnudSFS1A01G000978.1	ATGATAGGCGGCAGCCATGGAAATCACGACGATGAGCTGCAGGCCAGCAGCCGCCGGAAGGTCGAGCACCCGGCGGCGGCGGCCAAGAACTCCCTGCAGGCGGCGGCAAGCTCGCGGCACTGGTCTGCGTCCACCGAGTCACGGATTGTGCGCGTGTCTCGGGTGTTCGGCGGCAAGGACCGGCACAGCAAGGTGAGGACCGTCAAGGGGCTGCGCGACCGCCGCGTGCGCCTCTCCGTGCCGACGGCGATCCAGCTCTACGACCTCCAGGACCGCCTCGGCCTCAGCCAGCCCAGCAAGGTCGTCGACTGGCTCCTCAACGCCGCCCAGCACGAGATCGACAAGCTGCCACCGCTCCACTTCCCGCCGCACGACGACAACCTCTTCTCCGGCCACCAC…	MIGGSHGNHDDELQASSRRKVEHPAAAAKNALQAAASSRHWSASTESRIVRVSRVFGGKDRHSKVRTVKGLRDRRVRLSVPTAIQLYDLQDRLGLSQPSKVVDWLLNAAQHEIDKLPPLHFPPHDDNLFSGHHLQPPSSMAMAMVPPFSHATAAAASMLVDKTAAAGDHCDDGSDDLKGFMSLSNSLGMVNGATMPPLAAHAGSYHHHFAAHEAWSNGGDVHELGVHRASHQVAAAHHHMQFPSLLSLAPVSQFVFYSPESGFAMKDGSDDQFPVDNLEDSQGQLSLSSARSFLHSGSQG	ACTATCATTAAACGGTTAAACCTTAATCCTAGGTATTAGACACAAACATGATAAAATTCATAGCACTCTTACATGCAATTTTTCTTTTGAAAATAATATATTTGGTACTTATTGGAGATGAGGTATGAGCTTAAGACCATTGTCTTTCTCATTTGTCTTCAATTTCCCTCCATTTTCTTAAAGCAAATTATAACCCCCGGCCTCTACATATATACATATAGATCTATGGATCCACCCAGCCATTTCCTTCCAAGTTTTGTGCTAGACTAGCAGGTATAGTTACCAAAAGATAAAAAGGCATAGTGGTCCAGCCCGCTATTGGGTGCTCAAAAGAAGCATGGTCCCGTGCTATATGGAGTAGCCTCCTAGGTTCTGGTGCTGGAGGATTTGTAAAGGTCT…	SFS
AsTCP060	A.satnudSFS5D01G005904.1	ATGATGTCCTCCTCGCCCTCCGAACTCGTCCTCTACAACCTCGTCCCCGCCCAAACCCTAAACCCGACCGCGACAGCGGCCGCCGCCGCCACCGACCCCGCCGCGGCGCGCCCCGTCCGCCCGCGCCGCTCCTCGGACCGCCACGCCAAGGTCGCCGGCCGCGGCCGCCGCGTCCGCATCCCGGCCATGGTCGCCGCCCGCGTCTTCCAGCTCACCCGCGAGCTCGGCCACCGCACCGACGGCGAGACCATCGAGTGGCTCCTCCGCCAGGCCGAGCCCTCCATCATCGCCGCCACCGGCACCGGCGTCACCCCCCAGGAGGCGCCCCCCGCCGCCGTCCCCGTCGGCGTCCACGGCGCCCCGTTCGTGCAAGTGCCGTACTACACGGCGCTCCTCATG…	MMSSSPSELVLYNLVPAQTLNPTATAAAAATDPAAARPVRPRRSSDRHAKVAGRGRRVRIPAMVAARVFQLTRELGHRTDGETIEWLLRQAEPSIIAATGTGVTPQEAPPAAVPVGVHGAPFVQVPYYTALLMQPPSAEEQPLASAPAPSAAENADTTAAAEDSN	ATTGTAATGTCAAACTTGTCAATAATATTTTTTATGAGTGTTGTTGCACCAAGTGATGGCGTTTCTCTAAGCCAATCCATGATTGCATCTGCCAACCACCTAGTCTTTGCTAGCTTTGTTTTGTCCTTTGGTTATCTTGCTTGAGGTGGACAAGTATGGTCATGTGGGTTCTTTTTATCGGAAACATAATAAAAATGTCAGGTACAGTTAACAAACTTTACACAATGATAAAAAATACACAACTGGTTATAATACCTGAACTAATTTTCTCCTGAGCATAGTGTATGCATGCATCCTCCACTTACACCTCTTGTATGTGCACTTGATTGTGAACCTTGTTGGCTCGCTCTTAATAATATCATAATCATTCATGGTGAGAATGCAATATGTAGTAAGTGC…	SFS
AsTCP061	A.satnudSFS5A01G005216.1	ATGGAGTCTCAGCTTCAGGGCAATGGCGAGCAGGACACCGACGCGCGCTACCACGCCGGGAGTGCGCCGCTGGCCATAGCAATTGTCCCAGCCGCCGCGCACGGGGCCATCGTGCCGAAGCCGGAGCAGGCGTCGGGGGACTTCGGACTCGCCGTCGCGGTCCCGCCGCGGAACCGCGACCGGCACACCAAGGTGGAGGGCCGCGGGCGGCGCATCCGCATGGCGGGGCCCTGCGCGGCGAGGGTCGCCCAGCTGACGAGCGAGCTCGGGCACAAGTCCGATGGCGAGACCATCCGCTGGCTCCTCCAGCAGTCGGAGCCGGCCATCGTCGCCGCCACGGGCACGGGGACGGTGCCCGCGATCGCCACCACCGTCGACGGCGTGCTCCGCATCCCCACC…	MESQLQGNGEQDTDARYHAGSAPLAIAIVPAAAHGAIVPKPEQASGDFGLAVAVPPRNRDRHTKVEGRGRRIRMAGPCAARVAQLTSELGHKSDGETIRWLLQQSEPAIVAATGTGTVPAIATTVDGVLRIPTESPAAGAEPAPKRSRKLQPTRAAAGAPPLLTATPAAFYPVAADPLLQGNGGGGAISVSSGLAPVTTTAAPAGGAIPFYAIPAPGSGDGKQMVPAMWMFPPQPAAAGAANQPTHYWAIQTSPEVMNFPGAKAMNMANYQPQACYSPAQFVAGGESEEQQPGDQSANADEQHQGLEGDYDGEVEGLTDCSSEE	GTGTGCGAGCACGGATGCGTCGCTGATTTGCGGCGCTAAGACTTCCTCTCGATCTTGAGATTGGCAAGAGATCGTCTACATCAACCACGAGTTCAACCTCATTAAGCTTTGTCGATCTTCAAGGGTATGTTCTCTACGGATGTATATCCGCCCGTTGCTCGTATCTAGTAGATAGATCTTGGTACATAGTTGTTCCCATCGTAGGAATTTTTTTGTTTTCTATGATGCGAACCCTATAGATACCGCTGTTGAGTTTGCAGCATAGAAAACAAAAAATTTCCTCCGATGTGGACAACTAATCACCAAGATCTATCTATCTAGATACAAGTAATGGATGGATATATATCCATAGAGAACTTACCCTCGAAGACCGACAAAGCGTTACGATATAATTCTCGT…	SFS
AsTCP062	A.satnudSFS5D01G004568.1	ATGGAGTCGCAGCTTCAGGGCAATGGCGAGCAGGACACCGACGCGCGCTACCACGCCGGCAGTGCGCCGCTGGCCACAGCAATTGTCCCGGCGGCTGCCCCCGCCGCGCACGGGGCCATCGTGCCCAAGCCGGAGCAGGCGTCGGGGGACTTCGGACTCTCCGTCTCGGTCCCGCCGCGGAACCGCGACCGGCACACCAAGGTGGAGGGCCGCGGGCGGCGCATCCGCATGGCGGGGCCCTGCGCGGCGAGGGTCGCCCAGCTGACGAGCGAGCTCGGGCACAAGTCCGATGGCGAGACCATCCGCTGGCTCCTCCAGCAGTCGGAGCCGGCCATCGTCGCCGCCACGGGCACGGGGACGGTGCCCGCGATCGCCACCACCGTCGACGGCGTGCTCCGC…	MESQLQGNGEQDTDARYHAGSAPLATAIVPAAAPAAHGAIVPKPEQASGDFGLSVSVPPRNRDRHTKVEGRGRRIRMAGPCAARVAQLTSELGHKSDGETIRWLLQQSEPAIVAATGTGTVPAIATTVDGVLRIPTESPAAGAEPAPKRIRKLQPTRAAAGAPPLLTAPPAAFYPVAADPLLQGNGGGGAITVSSGLAPVTTAAAPAGGAIPFYAIPAPGSGDGKQMVPAMWMFPPQPAAAGAANQPTHYWAIQTSPEVMNFPGAQAMNMAKYQPQACYSPAKFVAGGESEEQQPGDQSANADEQHQGLVGDYDGEVEGLTDCSSEE	AATACATGTGATCATCATATCACAGCCATTTCCTCCAGTTGTCCCAATTTCTGTCACTTCGGGACCTTTGGTTCCGGACAATGATATGTGTACACAACTTGCAGATAAGATCACAAACAATACTATCATCGTGAATCAATAACATGTTCAGATCTAAGATCATGGCACCCGGACCTAGTGACAAGCATTAAGCAACAAAGTCAAATAGCACTAATAAAGATACTAGGCACCATGTCCTAACAATCTTATTCGATTACATGATAGATCTCATCCAACCCTACCATCCCCATAGCCTACAGCGGAGGATTACTCACTCATGGACGGGGAAACATGGATGGTTGATGGAGAGGCGTCGGTGATGATGATGGCGATGATCTCCTCCAAATCCCCGTCCCGGCA…	SFS
AsTCP063	A.satnudSFS5C01G004230.1	ATGGAGTCGCAGCTGCAGGGCAATGGCGAGCAGGACACGGACGCGCGCTACCACGCCGGCAATGCGGCGCTGACCATAGCAATGGTCCCGGCGGCCGCCGCCGGCGCGCACGGGGCCGTGGTGCCGAAGCCGGAGCAGGCGCCGGGGGACCTGGGGCTCGCCGTCGCGGTCCCGCCGCGGAACCGCGACCGGCACACCAAGGTGGAGGGCCGCGGGCGGCGCATCCGCATGGCGGGGCCCTGCGCGGCGAGGGTCGCCCGGCTGACGATTGAGCTCGGGCACAAGTCCGACGGCGAGACCATCCGCTGGCTGCTCCAGCAGTCGGAGCCGGCCATCGTCGCCGCCACGGGCACGGGGACGGTGCCCGCGATCGCCACCACCGTCGACGGCGTGCTCCGC…	MESQLQGNGEQDTDARYHAGNAALTIAMVPAAAAGAHGAVVPKPEQAPGDLGLAVAVPPRNRDRHTKVEGRGRRIRMAGPCAARVARLTIELGHKSDGETIRWLLQQSEPAIVAATGTGTVPAIATTVDGVLRIPTESPAGGAEPAPKRRRKLQPTRAADGAPPLLTAPPPAFYPVAADPLLQGNGGGGGAISVSSGLAPVTTAAAPAGSAIPFYAIPAAPGSGDGKQMVPAMWMFPPQPGAANQPTHYWAIQTSPELMNFPGAQAMNMGRYQHQACCSPGQFVAGGESEDQQPGDQSADAAEQQQQQQQQQGLEGDYDDGEVEGLTDSSSEE	GGAACAGAGACTTTCTGTCCACCAAATCTCCCCTTCGGTGGCGGCGGCGCTGCGGAACTTTTCGTGGCTAGAGGCTTGACGATTTAGGGTTTTTGCATCGGATGGCATCTTATAGGCGAAGAGGCAAGGTCGGTGGGCGGCTAGGGGGCCAACACCATGCCCTGGCGTGGCCTAGGGCTACCCGCGCCAAGGGGTGGTGTGGCCACCCTGTGGCCCCTCTCCATCTCGTCTTCTGGCTCCGTGAGTCTTCCGGTAAAATAATAACTTTGGCTTTTGTTCTGTCCAATTCCGAGAATATTCATTTTCTGACTTTCCTAGAACCAAAAACAGTAGAAAACAGACAGCTGGAACTGTGGCTCTTGTTAATAGGTTAGTCCAAGAAATCATATGAAAAGTACT…	SFS
AsTCP064	A.satnudSFS5D01G004571.1	ATGGAGTCGCAGCTTCAGGGCAATGGCGAGAAGGACAAGGACAAGCGCTACCACGCCGGCAGTGTCGTGCCGAAGCCGGATCAGGCGTTGGGGGACTCCGGGCTCGCCGTCGCGGTCCCTCCGGGGAAGCGCGACCGCCACACCAAGGTGGATGGCCGCGGCCGGCGCATCCTCATGGCGGGGCCCTGCGCGGCGAGGGTCGCCCAGCTGACGAAAGAGCTCGGGCACAAGTCCGACGGCGAGACCATCCTCTGGCTGGTCCAGAAGTCGGAGCCGGCCATCGTGGCCGCCATGGGCACGGGGACGGTGCCCGCGATCGCCACGGGCACGGGGATCCGGCACACGGCCGGTGAGTCCTCGCTCTCTCATCCTTCTTATTTCATTCTTAGATAG	MESQLQGNGEKDKDKRYHAGSVVPKPDQALGDSGLAVAVPPGKRDRHTKVDGRGRRILMAGPCAARVAQLTKELGHKSDGETILWLVQKSEPAIVAAMGTGTVPAIATGTGIRHTAGESSLSHPSYFILR	CCATGCTACTCAGAGTAAGAATAGTTAAGAATAAGATAGGTCAGAATTAGTTATTACATTCTTATTACTTAAGTTGTAGTCTTAACTTGGTATTCATAAGTTGTTGTGATGAATATTATGATATGATCCCTTAAGGATCAGATATCAATCAATAAGCAATGCATTATGATTTAAATTTTATTATATTTGATCTACCCTTAGATCCAATCATGTTTATCCAAATAAGGTTTTAGCAAAGATCATATTGAAACTTATCACAGTCAACTTGATGATCTACTTCAATTCCATCAAGTTGAGAGAAGCTTCAATCACTTTGATAAGTTTTATTCAAAAGCGCGAAAATTATTTGGATTTACTATGCATAAATGCAATGCACACATCTGGATTCAGCTTATTTCT…	SFS
AsTCP065	A.satnudSFS5D01G004572.1	ATGGAGTCGCAGCTTCAGGGCAATGGCGAGAAGGACAAGGACAAGCGCTACCACGCCGGCAGTGTCGTGCCGAAGCCGGATCAGGCGTTGGGGGACTCCGGGCTCGCCGTCGCGGTCCCTCCGGGGAAGCGCGACCGCCACACCAAGGTGGATGGCCGCGGCCGGCGCATCCTCATGGCGGGGCCCTGCGCGGCGAGGGTCGCCCAGCTGACGAAAGAGCTCGGGCACAAGTCCGACGGCGAGACCATCCTCTGGCTGGTCCAGAAGTCGGAGCCGGCCATCGTGGCCGCCATGGGCACGGGGACGGTGCCCGCGATCGCCACGGGCACGGGGATCCGGCACACGGCCGGTGAGTCCTCGCTCTCATCCTTCTTATTTCATTCTTAG	MESQLQGNGEKDKDKRYHAGSVVPKPDQALGDSGLAVAVPPGKRDRHTKVDGRGRRILMAGPCAARVAQLTKELGHKSDGETILWLVQKSEPAIVAAMGTGTVPAIATGTGIRHTAGESSLSSFLFHS	ACCATGCTACTCAGAGTAAGAATAGTTAAGAATAAGATAGGTCAGAATTAGTTATTACATTCTTATTACTTAAGTTGTAGTCTTAACTTGGTATTCATAAGTTGTTGTGATGAATATTATGATATGATCCCTTAAGGATCAGATATCAATCAATAAGCAATGCATTATGATTTAAATTTTATTATATTTGATCTACCCTTAGATCCAATCATGTTTATCCAAATAAGGTTTTAGCAAAGATCATATTGAAACTTATCACGATCAACTTGATGATCTACTTCAATTCCATCAAGTTGAGAGAAGCTTCAATCACTTTGATAAGTTTTATTCAAAAGCGAAAATTATTTGGATTTACTATGCATAAATGCAATGCACACATCTGGATTCAGCTTATTTCTA…	SFS
AsTCP066	A.satnudSFS5A01G005217.1	ATGGAGTCGCAGCTTCAGGGCAATGGCGAGAAGGACACGCACAAGCGCTACCACGCCGGCAGTGTCGTGCCGAAGCCGGATCAGGCGTCGGGGGACTCCGGGCTCGCCGTCGCGGTCCCTCCGCGGAAGCGCGACCGCCACACCAAGGTGGATGGCCGCGGCCGGCGCATCCTCATGGCGGGGCCCTGCGCGGCGAGGGTCGCCCAGCTGACGAAAGAGCTCGGGCACAAGTCCGACGGCGAGACCATCCTCTGGCTGGTCCAGAAGTCGGAGCCGGCCATCGTCGCCGCCATGGGCACGGGGACGGTGCCCGCGATCTCCACGGGCACGGGGATCCGGCACACGGCCGGTGAGTCCTCGCTCTCTCATCCTTCTTAG	MESQLQGNGEKDTHKRYHAGSVVPKPDQASGDSGLAVAVPPRKRDRHTKVDGRGRRILMAGPCAARVAQLTKELGHKSDGETILWLVQKSEPAIVAAMGTGTVPAISTGTGIRHTAGESSLSHPS	TCGTATCTCTCGCGCGGGAAAACGGACATGATTGCGTTCTCTGCATATGTAAGTTACGAGGCGTTGCTGACCTATGTCTACGTCGCCCTAGCTGTCATAGGCAGATGAGCCATCACATCGGAAGATTCTGGCATAGACGGATCCAATCCGGCTACAGAAGAGTACGATAGAAGATTCAGCAATTCTCCGACTTATAAAATGAAGACGGAGAAAGCCTTGCAGGGTTCTTTTGGAGGACTACAAGATATTGCTTGACGATTTGCCGACATCCATCTAGACGGAGCATTCAATATGAAAGAGGCAAGACGACGCAAGATCTCGGAGTTCTCCGGGGGCTACTGTTGGGGATATGCTATATGGGTATCCTCATAGCATGTCTCTTATCCGGATAACCCGGGT…	SFS
AsTCP067	A.satnudSFS7D01G001901.1	ATGCGGCTGTCAGTCGGCGTGGCGCGCGATTTCTTCGCGCTGCAGGACATGCTCGGTTTCGACAAGGCCAGCAAGACGGTGGACTGGCTCCTCACGCAGTCCAAGCCGGCCATCGACCGCCTCGCCGACGCGGCGACGGGGGCAATCGCGCCCGCGCCGAGAGCTGCTTCGGTGAAGGAGAAAGGAGACGGAGCGAGCTCCTCGAGCACTGACTGTTTCAGGGATGCGAGAGCACATGCGAGCGAGAGGATGAAAGACACAGGTGGAGATAGCTCACCGGTGCCGCTGGTGCTCATGGCTGACCGCGGCGGTGGCCGCGAAGTCGACTGGATCATGTCAGAAGCCCCTGCTGCGGCGGCGATAGAGCAGCCCATGGAGGGATTGGACTACTACTACCAG…	MRLSVGVARDFFALQDMLGFDKASKTVDWLLTQSKPAIDRLADAATGAIAPAPRAASVKEKGDGASSSSTDCFRDARAHASERMKDTGGDSSPVPLVLMADRGGGREVDWIMSEAPAAAAIEQPMEGLDYYYQYYQLEEMMSAATTTEY	CGGCCGCGGCCGCCGCCACCAGGATCTTGTGCCTCGCCTCCGCCATGCCATCGCCAATCAGCATGCCGCCGCCCCCATGCTAGCCCTGCCGGCACACACCTATAAGCCAAGCTGAGGCGTGCGCCGGCGAGGACGAGTCACCGGCTCGCCGGACACCACCGGTACCACCACACGGACACGACCGTCGCAGACGTACTCGGCCGGCGATGATCCATACAACGGTGTTTCTTTCCGTTCGCGTAGTCGTACTAGTACCGGTACAACTTTCGTTGAGTTATGTTTTCTATATGATTATTTATACGGTGTATGTACTAATTATGAAGGGGTATCAAGCGATCTGAGCCGTCTTTGTGTTTGAGGTTATACGAGTTTATACGAGTTTAGGTGAGAGGGGTTGTA…	SFS
AsTCP068	A.satnudSFS5A01G005749.1	ATGACGACTCGCCCCGCTGACGGCGGCGGCGGCGGTGATGCCGACAAGCAGCTGGTGCCCGTCGCTCGCATCCGGATCCGCATCTGCGCCGCTCGCAAGGTGGACAGGCACGGTCACGGGCGCCACAGCAAGGTGGACGGGCAAGGGCGCCGCATCTGGATGCCCATCATCTGCGTCGCTCGCGTCTTCCAGCTCACCTGCGAGCTCGGCCACAAGGTCGACGGCCAGACCATCGAGTGGCTGCTCCGCCAGGCCGAGCCCTCCATCATCGCCGCCACAGGCTTCGACACCGTCCCGACCTCCTTCTCCACCACCTCGTCCTCCTCCCTACGCGCCAACGGCGCCGGAGAGGCCGTCGTCCATGCGCAGCCCTTCGCCGGTGGGGCGGCCCATCACCAG…	MTTRPADGGGGGDADKQLVPVARIRIRICAARKVDRHGHGRHSKVDGQGRRIWMPIICVARVFQLTCELGHKVDGQTIEWLLRQAEPSIIAATGFDTVPTSFSTTSSSSLRANGAGEAVVHAQPFAGGAAHHQMLPHAAPFVLGKQARALRVLGKEGQQAAVPRYPPAGVRMLPSLRPSGGGGAAALAGTKNFGKNRSFAPELGVGLLGGGFERMDHAVLDEALKRGALGLEAGAPWGRCPWWVAFVNRSRRGCYGLEVEQRDVLGGGHGRWPPSPARGAQRHGGVFLDGATPMADGLHQRGWAVLLRVRGGAGEQWDALGGGHPRREEHGGAVAAARTQDAVREKTGDTDNV	GTGCCGACAGTATTATGGGCAGTAGTAGTAGCGGTAGCGTCAAAGACAATTTGGACGGCGAAGAGGACTTGAGCTGAGATGGCGAGTACGGGTCGACCCGTTTCAGTGACGACCCACCGCCGGAGCTTGTGGCGTTGATCAGGTATACCGGCGAGCCGTCGGGGTAGAAGAGGCCGTAGTTCCTCTCCGACGCCGGACCTGGCTTCATGTTCTCGTTGAAGAGCGCGAACACGAAAACCTCAACGGGCACGTTGGGCTTGAGCGGCGTGCCCTGGTTCATGGACATCCTCTGCATGAGGTTCCCGTTGTATGCCGCGGCGTTCTGCACGTTGGCGCCGACCTCGTCGTCGTCCCCTTTCGATGGCCACCCGGTCTCCGAGATCTTCACGGCGATCTCCG…	SFS
AsTCP069	A.satnudSFS4C01G000222.1	ATGTCCTCCTCGCCCTCCGAACTCGTCCCCGCCCAAACCCTAAACCCTCACAAGCCGACCGCCGCCGCCGCCGACAACGACGACCTCGCCGCGGGTCGCCGCGGCCGCAAGCGCCGCTCCTCGGACCGCCGCGCCAAGGTTGGCCGCCGCGTCCGCATTCCGGCCATGGCCGCCGCCCGCGTCTTCCAGCTCACCCGCGATCTCGGCCACCGCAACGACAGCGAGACCATCGAGTGGCTCCTCCGCCAGGCCGAGCCCTCCATCATCGCCGCCACCGGAACCGGCGTCACCCCCCAGGAGGCGCTGCCCGCCGCCATCCCCGTCGGCGGCCACGGCGCCCCGTTAGGGTTAGGGGCTTGTTAG	MSSSPSELVPAQTLNPHKPTAAAADNDDLAAGRRGRKRRSSDRRAKVGRRVRIPAMAAARVFQLTRDLGHRNDSETIEWLLRQAEPSIIAATGTGVTPQEALPAAIPVGGHGAPLGLGAC	TCGTATAGTTTTTATAGACTCGTGTTGTATATGTAGCATGAGAAATAGAAATCCGGCCGACCAAATAAAGATTACATTGAGCTATGGGCCGGTCTACACGTGCAAATGAGGCCTTCCATCGTCGCCTTAGTTTTTAATGTTTTGGTTTTGACCCCACGGTCTGCTGGCCATAGGCAACTATTACCACCCTGCACCCTTAGGCTGGTCCTAGTGGTAGTACTAGTATCGTGCATATGATACTAGTGTATGATACAATCATCATAGTGCATGATATCATGTAGTAGTATCATACTAGTATTATATTCAATGATTTGTAAAATCTCAATACAAAATTATGTACAAGATTTATTTGTATAAGAATTTTCTAGTTTTACGTGCTATGATACGGTATCTACCTAA…	SFS
AsTCP070	A.satnudSFS5D01G000315.1	ATGACGAATCGTCCCGTTGGCGTCGGCGGCGGCGGTGACGCTGACAAGCAGCTGGTGCCCGTCTCCACCGTCGCGAACGGGAACGGCACCACGGCGCTGGAGGTGCGCACGGCCCCCTCCAAGGACCGCCACAGCAAGGTGGACGGGCGCGGGAGCCGCATCCGGATGCCCAACATCTATGCCGCTCGCGTCTTCCAGCTCACCCGCGAGCTCGGCCACAAGTTCGACGGCCAGACCATTGAGTGGCTGCTCCGCTAG	MTNRPVGVGGGGDADKQLVPVSTVANGNGTTALEVRTAPSKDRHSKVDGRGSRIRMPNIYAARVFQLTRELGHKFDGQTIEWLLR	AGGATCCGGCCAGGAAACTCCATGGAAACCCTCCCCTTGACCTCTTCCTAATTTATCAGCTTCTCCTTGTCGCGCTCCATCCCTCGTCTCCCCCTGATCTTCATCCTTGCCTCTTGAGATCATCAATCGACAAGAAGGTCCAGAACGAGATGGAATCCATAGCAATGGCAGCGGACTCGGTGAAGTTTGAGCGTGGGGAGAGTGGAAAATAGGAGGAGTAGGTGGGGGAGAGTTTCCCGTTGACGCGTGGCTGCGAGCTCTCCCCCTAGGCCATCCATGGGGGGAGATCAAGGTGACTCCGCCATGAATAGGACCAGGGTCGGAAGCGTGGGGCTCACGTGGGTCGCCATTTTCGTATGCAAGTATGTTTTTCCGCCCTGTCAACTACACACCAAAAGA…	SFS
AsTCP071	A.satnudSFS6A01G005359.1	ATGAAGTCCTCCTCGCCCTCCGAACTCGTCCCCGCCCAAACCCTAAACCCTCACAAGCCGACCGCCGCCGCCGCCGACAACGACGACCCCGCCGCGGGTCGCCGCGGCCGCAAGCGCCGCTCCTCGGACCGCCGCGCCAAGGTTGGCCGCCGCGTCCGCATCCCGGCCATGGCCCCCGCCCGCGTCTTCCAGCTCACCCGCGATCTCGGCCACCGCAACGACAGCGAGACCATCGAGTGGCTCCTCCGCCAGGCCGAGCCCTCCATCATCGCCGCCACCGGAACCGGTGTCACCCCCCAGGAGGCGCTGCCCGCCGCCATCCCCGTCCGCGGCCGCCGCGCCCCGTCAAGAGAAACCTTTGAGATGCTGGTGATTGTGGAGATGATAGTTATGATGTTC…	MKSSSPSELVPAQTLNPHKPTAAAADNDDPAAGRRGRKRRSSDRRAKVGRRVRIPAMAPARVFQLTRDLGHRNDSETIEWLLRQAEPSIIAATGTGVTPQEALPAAIPVRGRRAPSRETFEMLVIVEMIVMMFSYCSFLHL	CAATATAGGTTGGAATTGTGCCTCATTTTCACGACTTGGTGATAGACGATTGTTTAAGGGCTCACCTACCGACTCCATCTTCTTCATCTACATCCATATACCAGGGTTTATTTCCGTGTCCACTCCCTCATATATGTTCTCTTCTCGCTTGTCCGACACCCTCGAGCCACCATGCAAAATATTGTATGCCGCCTCCACCACGAAGCAAAGCCATCAAGAGTACCGCCAACTTAGGCATCCCAAGGGGGGAGGGGATATATTTTGGGAAGTGCTAGGTGTCCCCTAGGGATGGAAACATTACATTCCCGCCCCCCCAGCCGTCCGATCAAGGCAGCCTGTGGTCCATATCTCCTTGTCCCGTCCTTCATCCCGCTTTTGCTACAAATGACCCGTTTTTGC…	SFS
AsTCP072	A.satnudSFS4C01G000219.1	ATGGCCCCCGCCCGCGTCTTCCAGCTCACCCGCGATCTCGGCCACCGCAACGACAGCGAGACCATCGAGTGGCTCCTCCGCCAGGCCGAGCCCTCCATCATCGCCGCCACCGGAACCGGCGTCACCCCCCAGGAGGCGCTGCCCGCCGCCATCCCCGTCGGCGGCCACGGCGCCCCGTTAGGGTCCTTTAGAAGGGTGATTCAAGTGAGCAGGGAGAAGATTGGGATGGTAAGAGTACCTGGTTTTGGTTCTGCAGCAGAAGTTTGGCATACTATTTGCTTCGTGCCTATTGTCAGATGA	MAPARVFQLTRDLGHRNDSETIEWLLRQAEPSIIAATGTGVTPQEALPAAIPVGGHGAPLGSFRRVIQVSREKIGMVRVPGFGSAAEVWHTICFVPIVR	AGCTATGGGCCGGTCTACACGTGCAAATGAGGCCTTCCATCGTCTGCCTTAGTTTTTAATGTTTTGGTTTTGACCCCACGGTTCGCTGGCCAGAGGCAAATAGTACCACCCTGCTCCCTTAGGCTGGTCCTAGTGGTAGTACTAGTATCGTGCATATGATACTAGTGTATGATACAATCATCATAGTGCATGATATCATGTAGTAGTATCATACTAGTATTATATTCAATGATTTGTAAAATCTCAATACAAAATTATGTACAAGATTTATTTGTATAAGAATTTTCTAGTTTTACGTGCTATGATACGGTATCTACCTATGATACTCTAACCATCTCTTTCTTCATTAATTATTGTGCCACATCAGATTTTTGCCAACATGACATGCATGATACTAGC…	SFS
AsTCP073	A.satnudSFS6C01G003733.1	ATGGGCGAGGCCGGCCACGACGCGCCGACGACGATGGAGGATGCGGATGACGTGTTCCCGGCGTGGGTGCGTACCGTGGAGGAGTGCGAGAAGTGGTTCGGCGTGGACTGGGACCAGGGCCTCTCGTCCTTGGACGCGACGGCGCGGCTCCGTGCCCACGGCCCCAACGAGCTCCAGGAGCACCCGAGCCCCTCCATGCTGCAGCTCGTGGCGCAGCAGTTCGAGGACACGCTCGTTCGCATCCTCCTCGCCACCGCTGCCGTCTCCTTCGCACTGGCCCTCTTCTCCTCGGCAGAGCCCCTAATCCTCTCAGCCTTGGAGGAGGTAGGCAAGGAGCGCAACTCCTGCAAGCGCATGCGCCTAGCTGGTGGGGGCGACTCGGCGGCAGCGTGGCGAACG…	MGEAGHDAPTTMEDADDVFPAWVRTVEECEKWFGVDWDQGLSSLDATARLRAHGPNELQEHPSPSMLQLVAQQFEDTLVRILLATAAVSFALALFSSAEPLILSALEEVGKERNSCKRMRLAGGGDSAAAWRTNRMARAVAGDNDRHSKVVTSRGLWDHCIRIFVPTTIQFYDIKDWLGADQPSKAI	TCTTTAAATGGAGTTGTTCGGATTATAAAACCAACCAAATAAATACTCTAATTAAACAACCAAACGGGCAAACGACTGTAATTAACAACAGAGCCAAGATGCTCACTCGAGCAGCCTAGCTTGCAACCTGCATTGCTCTCACACTCGTACTGACCCAAAAGAAACACGGGCATCCAGCCATTGTCCGTCAGGTCACAACGACATTAGCCCCGCGCCAAGCTCCGGCCAGACCACAACAGTCTACAACGCAGCTCGGGTGGCCGGGCGCGAGGCACCCCCGCAGCTGGCTGTGCCCCAACCGGTCACTGTGGTAGCTCGCTATGCGCCATGACGCGGCCGGGGCGAGGCCAACGTCCAATTTGTCCACTCCGGCAGCCTCCTCCGATCTGAATTTCAGCG…	SFS
AsTCP074	A.satnudSFS5C01G004817.1	ATGGGCGAGGCCGGCCACGACGCGCCGACGGCGATGGAGGATGCGGATGACGTGTTCCCGGCGTGGGTGCGCACCGTGGAGGAGTGCGAGAAGTGGTTCGGCGTGGACTGGGACCAGGGCCTCTCGTCCTTGGACGCGACGGCGCGGCTCCGTGCCCACGGCCCCAACGAGCTCCAGGAGCACCCGAGCCCCTCCATGCTGCAGCTCGTGGCGCAGCAGTTCGAGGACACGCTCGTTCGCATCCTCCTCGCCGCCGCTGCCGTCTCCTTCGCACTGGCCCTCTCCTCCTCGGCAGAGCCCCTAATCCTCTCAGCCTTGGAGGAGGTAGGCAAGGAGCGCAACTCCTGCAAGCGCATGCGCCTAGCTGGTGGGGGCGACTCGGCGGCAGCGTGGCGAACG…	MGEAGHDAPTAMEDADDVFPAWVRTVEECEKWFGVDWDQGLSSLDATARLRAHGPNELQEHPSPSMLQLVAQQFEDTLVRILLAAAAVSFALALSSSAEPLILSALEEVGKERNSCKRMRLAGGGDSAAAWRTNRMARAAAGGNDRHSKVVTSRGLWDHYIRIFVPTTIQFYDIKHWLGADQPSKAT	TATCTTGTCATAGTCAACTCCTTGAACATTGTCGTAAACTTCTTTCCGACATGTCGACTATTTCATAGATGTTAAACATCCATGTCTTATTTCTTTATAGATCCAAACACAACCGGTAGGCTTCACGCCTTTCCGGAGGGTCTTCGAAGTTTAGAAACTTGATTTCTCGTGTATGGATACTATCACGGATTCTATGACTTCTATTCATTTTATGGAGTCAGGGCCCATCACCGCTTCTTTGCATGTAGTCGGTTCATCATTGTCAAAACAATAACGACTTGCTTATCAAATCTTACTATTTGATTCTTACCAACCCACACGGTTCTATAGGAACTCTAATCTCCGAGATCACACCTTTTGTAATCACGAGAGCCATGAGCATTGTGGCCGCCACCGGGA…	SFS
AsTCP075	A.satnudSFS4D01G004749.1	ATGGAGGCGCACGTCAAGTCCATCGACGCCAACCACATGCTGGAGGCCGGCCTCGAGGGCTTCTACGACGCCTCCTCGTCCTCACCGTCAAGGGGCGGCGCGGTGGCGGTGAACCCGTCGGGCTACCTGGTGGGCACCGACTTCATCACCAACAACCAGACCATCGAGTGGCTGCTCCGCCAGGCCGAGCCCTCCATCATCGCCGCCACAGGCTTCGGCACCGTCCCGACCTCCTTCTCCACCACCTCGTCCTCCTCCCTACGCTCCAACGGCGCCGGAGAGGCCGCCGTCCATGCGCAGCCCTTCGCCGGTGGGGTGGCCCACCACCAGATGCTCCCGCACGCCACGCCCTTAGTCCTCGGCAAGCAGGCCCGCGCACTGCGAGTCCTCGGCAAGGAG…	MEAHVKSIDANHMLEAGLEGFYDASSSSPSRGGAVAVNPSGYLVGTDFITNNQTIEWLLRQAEPSIIAATGFGTVPTSFSTTSSSSLRSNGAGEAAVHAQPFAGGVAHHQMLPHATPLVLGKQARALRVLGKEGQQAAVPRYPPAGVRMLPSRPSGGGGAAALAGTENFGKNRSFAPELGVGLLGRGFERMDHAVCHELVALRLIDDCFAWYYTWIDLEQPQSNKAIQEIDFAIRRSRYQERLRDEDMARKRKERNDEIRRKEEEEERKAKEARAAERERLHQAAWRSMEEEEEKKRKGKGPML	GTAATCCTATCATCTCTAAGAAAATAAGGGAAAAAATGGATGTTGTCGGAGAGAGAGGGGAGGGGATGCACTTACTCGAGTCCGCCGCCGAAGGATGTAGCCCACTGGCGGCTGCTCTTTGCTGGCGAGGCCAGCACCGCCTTGGCCAGCGCGGCAGCAGAGGCAGAGAGATGCAGCGACGAGACATTGGGGGAGAGAAAGTGCTTCGCACCGCCACCACGTGATCCCCCCTCAAAATCTCCTACGCCGTCGAACTCGTCGCCGCCGCCAAGCTCGCCGCCGCCATAGCCAGTGAGGGGGGAGAGACACAGACATGCGCGAGCGGAGTGGAGTAACTAACCCTAGCCTGTCCCAAGCGACGCCGGTTAACGGCTGTTAGACGGGCGTGTCGGGGCGGCG…	SFS
AsTCP076	A.satnudSFS2D01G005355.1	ATGGAGGGGGCCGACGCAAAGGGAGTGGCTAGCATGCGCGGGGCGTCGGCCAAGGCCCAAGCGCAAGCACACCGACGCGATAGCGATGGTGGCGGCACGGAGGTGTTGGCGTGGGGGCAGCCGCCAACATCGGGGCATAGGTTGTTAGGTGTGGTGGCGGCACGGATCTGCCCTGTGAAGGCAACATGGGCGAGGACCGGCACAAGGTGTGCATGTCCAAGGGCATCCGGTAGCCGAGCGTGCACCTGCGAGTTCTACGACCTGCAGAACCACCTTGGCTTTGACCAGCCCAGTGAGGCTGTCAAGTGGCTCACTAACGGCGCCATCTACCAGCTCCTGTCGCTCGACCGTCCAGCAGAAGGTTGA	MEGADAKGVASMRGASAKAQAQAHRRDSDGGGTEVLAWGQPPTSGHRLLGVVAARICPVKATWARTGTRCACPRASGSRACTCEFYDLQNHLGFDQPSEAVKWLTNGAIYQLLSLDRPAEG	AGGAGCAGCGTCAGACACGACATGAGAAGCCGGCAAGATGGGGCGGTCAGATGAAGGGCACCGGAGGGCCGGAGGGCTGGCCGGCGGGCGTCGGGCGTGCTAACCTTAGTCGAGGGGCGGTTCACGAGTCCGCGGGGAATAAATCAAGGAGGAGTAGCTAGTAGGAGAAACAATGGAGGAGGACGTGATGAGGCAGTCGACGGAGGCGGCCGGCGTTGGTGATGGTCGTTGATGTTGTTGGAGGCGGTGGCGGCTGTAATGATTTAGGAGAGCGAGAAAGATGGGGAACAGAGGAAATCAGGGAGGCAGGGTGATGTGCGCAGGTGCCGCTCAGCCTCTAGCGTCGGGCTCGACGAGCCGCCGAGCCAAGCCCCAAGCCTCCCGAGCCGAGCTACGAGC…	SFS
AsTCP077	A.satnudSFS1D01G006134.1	ATGGAGGTGTTGGTGTGGGGGATGGCGCCGGCGTCGGGGCAGAGGTTGTTGAGGGCGTCGGGGTTGCGGATCTTCCGCGTGAAGGCAACATGGGATGTACCGGCACAAGGTGTGGATGTCAAGGGAATCCGAGACCAGCACATGGGCCTGCGAGAGTTCTACGTCCTGCAGGACCTCCTCGGCTTTGACCATCCCAGCGAGGACGTCAAGTGGACCATGAATTGCGCCATCTACGAGCTCCCATCGCTCGACCGTCCAGCAGCAGGTTGGGCCTCGCTGGCAAGCAGCAGCAGGTCCTGGTGCAGCAACATGTCGAAGACCGGCAGGAGGTCCGACCTCTCACCCCATGTGATAACAGATGACGCGCCTTTCGAGTTTATGATCCTAGAGAGCACACTT…	MEVLVWGMAPASGQRLLRASGLRIFRVKATWDVPAQGVDVKGIRDQHMGLREFYVLQDLLGFDHPSEDVKWTMNCAIYELPSLDRPAAGWASLASSSRSWCSNMSKTGRRSDLSPHVITDDAPFEFMILESTLESTYFFIESQALSYLCMGRTENCAPQLIESPIHLDLS	GCCTTTCCGCCATTGCTGGCGCCGGCATGTCTAGATTGTAGACACCGCCTTTGCCCTTGACGAGTGTCAGGCGGACTTCCTTCCGGTTGTCATTATTTATAGGCTTAGGCTGTGTTTGTTTGGACTGCAGCTGTTGAAAATCAGCTATAGAGAATCAGCCATGGAAAATCAACGGTAGAAAGCAGCTGTGTGAAGCAGAGATTTGGTGTTTGGAAAGAGTACTTTTGACTACTAAGGTTGCTGGTTGTAGGACTGAAATGTCTAAAATGTCTCTGATGGCAGAATATAATGTATAAGTGTTGACATAAATTAAGATGTTTCTAACAATTTTCTTAAATAACATGTTCAAGGGCTTAATTACCTTAAATTGCTTATATTTCGGCTAAAGCAATTGTAAGC…	SFS
AsTCP078	A.satnudSFS1D01G006111.1	ATGGGCCTGCAACAGTTTTACATCCTGCAGGACCTCCTCGGCTTCGACCAGCCTAGTGAGGCCGTCAAGTGGACCATGAATTGCACCATCTACGAGCTCCCGTCGCTCGACCGTCCAGCAGCAGGTTGGGCCTCGCTGGCAAGCAGCAGCAGGTCTTGGTGCAGCAACATGTTGAAGACCGGCAGGAGGTCCGACCTCTCACCCCCTGTGGTTTCTTGGGACAGTGTGCACTTCAACTTTTTGAGTAAAAGCATGTTCTGGAGAAACGTGCACGCTGGCCAGATGTAG	MGLQQFYILQDLLGFDQPSEAVKWTMNCTIYELPSLDRPAAGWASLASSSRSWCSNMLKTGRRSDLSPPVVSWDSVHFNFLSKSMFWRNVHAGQM	AGCATATAGGGGTAGGCTCGGTTTGCTCAACTCCATGCGCCACCTTTGGTGAAGGGAAAATCCCATGCTCACCAATCTTGACCTTGTCGTCGCCAAAGTTGGATGCCATAAGATGGGAATCATTACTCGCCTCCTTGGTAGAAGGGAAAATCCCATGCTCGACCGTCTTGTGGCCATCTTGTAGTAATGGTGGAAGTAGAGGTATTCATTTTCCTCATTCATGAAGTCTTGGAATGCAAGCGTAGACGTTCAAGCTTGAAGGCGTGGATGAAGGATTTCTCTTGGTGCCATTTTGGTGGTGGCACTAGTAGTTGAAGGTGCCTTAAGATGTTGCCGATGGAGGTCATCGGCGTGCCCTGCCAAAGGTTGATGTAGGTGGCGCACTTGGTCATCCACATG…	SFS
AsTCP079	A.satnudSFS4D01G004747.1	ATGGCGACGGCGGCGGTGGCGAGGCGCGGGCGGACGGCGGCGGACAAGCGGCGGCAGCGGCGCAGCACCGGGCTCGGGGAAGAAGACAGTGGGGAGTGGACGACGGAGACTGAGGTCCACCCCGAGACCATCGAGTGGCTGCTCCGCCAGGCCGAGCCCTCCATCATCACCGCCACAGGCTTCGGCACCGTCCCGACCTCCTTCTCCACCACCTCGTCCTCCTCCCTACGCTCCAACGGCGCCGGAGAGGCCGCCGTCCATGCGCAGCCCTTCGCCGGTGGGGTGGCCCACCACCAGATGCTCCCGCACGCCGCGCCCTTCGTCCTCGGCAAGCAGGCCCGCGCACTGCGAGTCCTCGGCAAGGAGGGCCAGCAGGCGGCGGTGCCACGGAGCTTCGCG…	MATAAVARRGRTAADKRRQRRSTGLGEEDSGEWTTETEVHPETIEWLLRQAEPSIITATGFGTVPTSFSTTSSSSLRSNGAGEAAVHAQPFAGGVAHHQMLPHAAPFVLGKQARALRVLGKEGQQAAVPRSFAPELGVGLLGRGFERMDHAVVTTPAPASCCTRLAFVSNPFA	GACTATCTTTCAATTTGATGGTGAAGTTGTGATTGTTGTTGAAATGTGGGCAATAGTGTTGTTTTATGGATGGCAATAGTGTTGTTTTATGGATGTATTTTAGAATGTTATATTAAAGGTGACTTTAAAAAGTTGTCGAGATCCCTAGAGGGTTCTCGACAACACAATGTTGCTTCTAGCTAAAGGTGGGTGACTTTAAAAATTTGTCGAGACCCCTAGAGGGTTCTCTACAACACAATGTTGCTTCTATCTAAAGGTGGATGACTTTAAAAAGTTGTCGAGACCCCTAGAGGGTTCTTGACAACACAATGTTGCTTCTAGTTAAAGGTGGGTGACTTTAAAAAGATGTCGAGACCCCTAGAGGGTTCTCGACAACACAATGTTGCTTCTAGTTAAAGG…	SFS
AsTCP080	A.satnudSFS1A01G006392.1	ATGATAGGCGGCAGCCATGGCAATCACGATGACGAGCTGCAGGCGAGCAGCCGCCGGAAGGTCGAGCACCCGGCGGCGGCGGCCAAGAACGCCCTACAGGCGGCGGCAAGCTCGCGGCACTGGTCTGCGTCCACCGAGTCACGGATCGTGCGCGTGTCGCGGGTGTTCGGCGGCAAGGACCGGCACAGCAAGGTGAGGACCGTAAAGGGGCTGCGCGACCGCCGCGTGCGCCTCTCCGTGCCGACGGCGATCCAGCTCTACGACCTCCAGGACCGCCTCGGCCTCAGCCAGCCCAGCAAGGTCGTCGACTGGCTCCTCAACGCCGCCCAGCATGAGATCGACAAGCTACCGCCGCTCCACTTCCCGCCGCACGACGACAACCTCTTCTCAGGCCACCAC…	MEVLVWGQAPTSRQRLLRASGLRIFRVKATWDVPAQQGVDVKGIRDQHMGLQEFYVLQDLLGLDQPSEGVKWTMNCAIYELPSLDRPAAGWASLASSSRSWCSNMSKTDRRSDLSPHVITDDAPFEFIILESTLESTYFFIESQVPHCTLLFSVSLSCGHASSDIVLY	TCTAGATTGTAGACACCGCCTTTGCCCTTGACGAGTGCCAGGCGGACTTCCTTCCACTTCTCATTATTTATAGGCTTAGGGTGTGTTTATTTGGGCTGCAGCTGTTGAAAATCAGCGGTAAAGAATCAGCCGTGGAAAATCAACTGTAGAAAGCAGCTGTCGGAAGATTTGGTGTTTGAAAAGAGTGCTTTTGACTACTACGGTTGCTGGTTGTAGGACTGAAATGTCTAAAATGTCCTTGATGGAAGAATATAATGTATAAGTGTTGACATAAATTAAGATGTTTCTAACAGTTTTCTTAAATAACATGTTCAAGGGCTTAATTACCTTAAATTGCTTATTTTTCGGCTAAAGCAATTGTAAGCATATTTTTAGAAGAATATTGATACAGAACAAAGA…	SFS
AsTCP081	A.satnudSFS4A01G000728.1	ATGTGGGACGTACCGGCGGACCAGCACATGGGCCTGCAAGAGTTTTACATCCTGCAGGACCTCCTCGGCTTCGACCAGCCTAGTGAGGCCGTCAAGTGGACCATGAATTGCACCATCTACGAGCTCCCGTCGCTCGACCGTCCAGCAGCAGGTTGGGCCTCGCTGGCAAGCAGCAGCAGCTTTGACATTGTACACGTGCACGCTGGCCAGATGTAG	MWDVPADQHMGLQEFYILQDLLGFDQPSEAVKWTMNCTIYELPSLDRPAAGWASLASSSSFDIVHVHAGQM	TCCCTCTATCCAGCCTGTCGATGGCCTCACCATCTAGTGGCGGCCGCCGGACCGGCTCGTGAGCCCGGCCGCACGGGGCTCGCGAATGACGTCGCGCCCGAGACCCTGCTCCCTGGCAGATCCTCCGGCAAGGACGAGCACGGTGAACGCACCAGTTGCCGCCGGTGAGTGTCGCTGCAGCGGCATAGGAGGAGCCCACGTGCCTGCCGTGGCCGTGGTGTGGAATTGGGGATCGATTTTTCCAGGGATTCGATTGGTCCCTGTTGACTTTGGTCTCCTTATCCACTCACACTTCTTGTTGGGCCGCTCAATGTGGCCCACGTGCTTTGCGGCTGAACCACCGACCATTCCTGCTATTTAACATTCAGCAAATCATTTTTCTTAAAAAACCAATTTATG…	SFS
AsTCP082	A.satnudSFS2D01G005356.1	ATGGAGGGGGCCGACGCAAAGGGAGTGGATAGCATGCGCGGGGCGTCGGCCAAGGCCCAAGCGCAAGCACACCGACGCGATAGCGATGGTGGCGGCACGGAGGTGTTGGCGTGGGGGCAGCCGCCGACATCGGGGCATAGGTTGTTAGGTGTGGTGGAGGCACGGATCTGCCCCGTGAAGGCAACATGGGGGAGGACCGGCACAAGGTGTGCATGTCCAAGGGCATCCGGTAGGCGAGCGTGCACCTGCGAGTTCTACGACCTGCTGAACCACGTTGGCTTTGACCAGCCCAGCGAGGCTGTCAAGTGGCTCACTAACGACGCCATCTACCAGCTCCTGTCGCTCGACCGGCCAGCAGCAGGCTGA	MEGADAKGVDSMRGASAKAQAQAHRRDSDGGGTEVLAWGQPPTSGHRLLGVVEARICPVKATWGRTGTRCACPRASGRRACTCEFYDLLNHVGFDQPSEAVKWLTNDAIYQLLSLDRPAAG	GCAGGTCTAGAAGGTTATCAGCAGAGAAGGTCATTGGGAGGAGCAGCGTCAGACACGACATGAGAAGCCGGCGAGATGGGATGGTCAGATGAAGGGCACCGGAGGGCCGGAGGGCTGGCCGGCGGGCGTCGGGCGTGCTAACCTTAGACGAGGGGCGGTGCACGAGTCCGCGGGGAATAAATCAAGGAGGAGTAGCTAGTAGGAGAAACAATGGAGGAGAACGTGATGAGGCAGTCGACGGAGGCGGCCGGTGTTGGTGATGGCTGTCGATGTTGTTGGAGGCGGTGGCGGCTGTAATGATTTAGGAGAGCGAGAAAGATGGGGAACAGAGGAAATCAGGGAGGCAGGGTGATGTGCGCAGGTGCCGCTCAGCCTCTAGCGTCGGGCTCGACGAGCCGC…	SFS
AsTCP083	A.satnudSFS5A01G004058.1	ATGGTCGCGTGGTCGCTGGCGTGGCTTCTGCTAGCCATTGGCATCGCCGGTGCGGCTCGTGCCCCCCCCGTGTCCTCACGGCTCCGCTTCCCCGACTCGCCTCCCCTCCTGCACGGCTTCCCCGCGCACGCCGCTGGCCCATGGCCACCACACCTCTGCGTGCGGTTGCCGGCTGTGGGTCTGAGGGACATCGCCTTCGATCTCCTGTGCGGGTTCCTCGGTGGCGGTGTGGCCCTGTTTGCCGGCGGCTGCCTCTTGTTAAAGGCATATAAGCCTGGACTGCAGGGAGCCCTCCCAGGCCATTTGCTGCTCCACTGCACCGGCTGCCATCCGGGTTGGGTGGTCATTGCCGAGTCCTCCATGGAGGCCGACACAGCGAGAAAGCATGGTGTGTGCCCA…	MVAWSLAWLLLAIGIAGAARAPPVSSRLRFPDSPPLLHGFPAHAAGPWPPHLCVRLPAVGLRDIAFDLLCGFLGGGVALFAGGCLLLKAYKPGLQGALPGHLLLHCTGCHPGWVVIAESSMEADTARKHGVCPQPAVHCSPVVTINRPTESAMIEADKTGEHGVAPDMAKRERMGTDGLGFDHPIKAVEWLINAVINEIMSLHPIAFVVILDGQQQATEQLIADVLGVEGSFI	TCCCTGCGGAGCAAAAGTTTCACCATTGTGAATTTGATAAAGTCAGCGGTGCATTGAACATCTTAGTCGAAATATTGACTGCGCATAGCTGCAACTTTAATTCTCATCAGTTCAGACTGGATGTTCTAGTCTCTAGTGTCACATCCTTAATATTTCCATAGGCGTGCTTTGCTCGTCATTTGACAACTTGTGTGTCTGCAGCTCGGTGCAAGTAACACATCAGCGGACCCCAATTGCGGCGGTGTCCCTTTCCCGCCGGCTCCAAGCACCCGTAGATGTATAGATCCCAAGATTCAGGATTTGATAGATGACTGCCCGTCGTTTGATCTTGGTTTCTGATGGGAGTGGCAGGTACAGCTCTAATCTTTGTACTCCATGTATCTTTGTTTATAGAAGTAC…	SFS
AsTCP059	AVESA.00010b.r2.1AG0010470.1	ATGATAGGCGGCAGCCATGGCAATCACGATGACGAGCTGCAGGCGAGCAGCCGCCGGAAGGTCGAGCACCCGGCGGCGGCGGCCAAGAACGCCCTACAGGCGGCGGCAAGCTCGCGGCACTGGTCTGCGTCCACCGAGTCACGGATCGTGCGCGTGTCGCGGGTGTTCGGCGGCAAGGACCGGCACAGCAAGGTGAGGACCGTAAAGGGGCTGCGCGACCGCCGCGTGCGCCTCTCCGTGCCGACGGCGATCCAGCTCTACGACCTCCAGGACCGCCTCGGCCTCAGCCAGCCCAGCAAGGTCGTCGACTGGCTCCTCAACGCCGCCCAGCATGAGATCGACAAGCTACCGCCGCTCCACTTCCCGCCGCACGACGACAACCTCTTCTCAGGCCACCAC…	MIGGSHGNHDDELQASSRRKVEHPAAAAKNALQAAASSRHWSASTESRIVRVSRVFGGKDRHSKVRTVKGLRDRRVRLSVPTAIQLYDLQDRLGLSQPSKVVDWLLNAAQHEIDKLPPLHFPPHDDNLFSGHHLQPPSSMAMAMVPPFSHATAAAASMLVDKTAAAGDHCDDGSDDLKGFMSLSNSLGMVNGATMPPLAAHAGSYHHHFAAHEAWSNGGDVHELGVHRASHQVAAAHHHMQFPSLLSLAPVSQFVFYSPESGFAMKDGSDDQFPVDNLEDSQGQLSLSSARSFLHSGSQG*	ACTATCATTAAACGGTTAAACCTTAATCCTAGGTATTAGACACAAACATGATAAAATTCATAGCACTCTTACATGCAATTTTTCTTTTGAAAATAATATATTTGGTACTTATTGGAGATGAGGTATGAGCTTAAGACCATTGTCTTTCTCATTTGTCTTCAATTTCCCTCCATTTTCTTAAAGCAAATTATAACCCCCGGCCTCTACATATATACATATAGATCTATGGATCCACCCAGCCATTTCCTTCCAAGTTTTGTGCTAGACTAGCAGGTATAGTTACCAAAAGATAAAAAGGCATAGTGGTCCAGCCCGCTATTGGGTGCTCAAAAGAAGCATGGTCCCGTGCTATATGGAGTAGCCTCCTAGGTTCTGGTGCTGGAGGATTTGTAAAGGTCT…	Sang
AsTCP058	AVESA.00010b.r2.1AG0042260.1	ATGATAGGCGGCAGCCATGGAAATCACGACGATGAGCTGCAGGCCAGCAGCCGCCGGAAGGTCGAGCaCCCGGCGGCGGCGGCCAAGAACTCCCTGCAGGCGGCGGCAAGCTCGCGGCACTGGTCTGCGTCCACCGAGTCACGGATTGTGCGCGTGTCTCGGGTGTTCGGCGGCAAGGACCGGCACAGCAAGGTGAGGACCGTCAAGGGGCTGCGCGACCGCCGCGTGCGCCTCTCCGTGCCGACGGCGATCCAGCTCTACGACCTCCAGGACCGCCTCGGCCTCAGCCAGCCCAGCAAGGTCGTCGACTGGCTCCTCAACGCCGCCCAGCACGAGATCGACAAGCTGCCACCGCTCCACTTCCCGCCGCACGACGACAACCTCTTCTCCGGCCACCAC…	MIGGSHGNHDDELQASSRRKVEHPAAAAKNSLQAAASSRHWSASTESRIVRVSRVFGGKDRHSKVRTVKGLRDRRVRLSVPTAIQLYDLQDRLGLSQPSKVVDWLLNAAQHEIDKLPPLHFPPHDDNLFSGHHLQPPSSMAMAMVPPFSHATAAAASMLVDKAAAGDHCDDGSDNLKGFMSLSNSLGMVNGATMPPLAAHAGSYHHHFAAHDAWSNGGDVHELGGHRASHQVAAAHHHMPFPSLLSLAPVSQFVFYSPESGFAMKDGSDDQFPVDNLEDSQSQGQLSLSSARSFLHSGSQG*	GCTAGCATTGAACCTTAATCCTAGGTATTAGGCACAAACGTGATAAAATCATAGCACTCTTACATGCAATTTTTCTATTGAAAATACTATACATATAACTCATTGGATATGAGGTATGAGCTTAGGATCATTGTCTTTCTCATTTGTCTTTAATTTTCCCTCCATTTTGTTTAAATGAAGTTATAACCCCCGGCCTCTACATATAAATAGATCGATGGATCTACGCAGCCATTTCCTTCCAAGTTTTGTGCCAGACTAGTATAGTTACCAAAAGATAAAAAGGCATAGTGGTCCAGGCCGCTATTGGGTGCTCAAAAGAAGCATGGTCCCGTGCTATATGGAGTAGCCTCCTAGGTTCTGGTGCTGGAGGATTTGTAAAGGTCTACTACTATGTATGTT…	Sang
AsTCP057	AVESA.00010b.r2.1DG0161010.1	ATGATAGGCGGCAGCCATGGAAATCACGATGACGAGCTGCAGGCCAGCAGCCGCCGGAAGATCGAGCACCCAGCGGCGGCGGCCAAGAACGCCCTGCAGGCGGCGGCAAGCTCGCGGCACTGGTCTGCGTCCACCGAGTCACGGATTGTGCGCGTGTCGCGGGTGTTCGGCGGCAAGGACCGGCACAGCAAGGTGAGGACCGTCAAGGGGCTGCGCGACCGCCGCGTGCGCCTCTCCGTGCCCACGGCGATCCAGCTCTACGACCTCCAGGACCGCCTCGGCCTCAGCCAGCCCAGCAAGGTCGTCGACTGGCTCCTCAACGCCGCCCAGCACGAGATCGACAAGCTGCCGCCGCTCCACTTCCCGCCGCACGACGACAACCTCTTCTCCGGCCACCAC…	MIGGSHGNHDDELQASSRRKIEHPAAAAKNALQAAASSRHWSASTESRIVRVSRVFGGKDRHSKVRTVKGLRDRRVRLSVPTAIQLYDLQDRLGLSQPSKVVDWLLNAAQHEIDKLPPLHFPPHDDNLFSGHHLQPPSSMAMAMVPPFSHATAAAASMLVDKASAEGEHCDDGSDNLKGFMSLSNSLGMINGATMPPLAAHAGSYHHHFAAHEAWSNGGDVHELGGHRVPSHQVAAAHHHMPFPSLLSLAPVSQFVFYSPESGFAMKDGSDDQFPVDNLEDSQGQLSLSSARSFLHSGSQG*	GAGATATGACCTTAAGATCGTTGTGTTTCTTCCCTCAGTTTTGTTTAAAGGTAGGTATATCCCACGTCCTCTACATATACATAGATCGATGGATCTACGCAGCCATTTGCTTCCAAGTTTTGTGCCAGACTGGTATACATAGTTACCAAAAGATAAAAAGGCATAGTGGTCCAGCCCGCTATTGGGTGCTCAAAAGAAGCATGGTCCCGTGCTATATGGAGTAGCCTCCTAGGTTCTGGTGCTGGAGGATTTGTAAAGGTCTACTAGCACTATGTATGTTGGTGAATGTGGGAAAGAGACATTGCATACAGGCCCAACATATTTCTAACTTTTAAATACACACATATCTGAAATGGAGATAACGAACTCGTATATCCTCCCATCAACATGATGGAGAAT…	Sang
AsTCP049	AVESA.00010b.r2.2AG0231060.1	ATGGCCTCCGCCTCCCGCGACGCCGCCACCTTCCAGCTCTACCGGCCCATGGCAATGCCCACGCCGGCGCCTCAGACCATGGCAATGCCCTACTCGTGCGAGGCCGCGGACTCCGTGGCCGTGGTGCCGGCGCCGAAGAAGGCGGGCGCGGCGGCCAAGGGCGCCAAGGACCGGCACAGCAAGGTGAACGGGCGCGGGCGGCGCGTGCGCATGCCGATCGTGTGCGCGGCGCGCGTGTTCCAGCTCACCCGCGAGCTGGGGCTCAAGTCGGACGGCCAGACCGTGGAGTGGCTGCTCCGCCAGGCCGAGCCTTCCATCCTCGCCGCCACGGGGTCCGGCACCACCCCCGCCGTCTTCTCCTGCTCCTCCGCCCCCTCCACCTCCGCGGTGTCACTCCTC…	MASASRDAATFQLYRPMAMPTPAPQTMAMPYSCEAADSVAVVPAPKKAGAAAKGAKDRHSKVNGRGRRVRMPIVCAARVFQLTRELGLKSDGQTVEWLLRQAEPSILAATGSGTTPAVFSCSSAPSTSAVSLLGSKRPREDHDQVAPSFWEALQARPVPVPWGVSPSQEAQAYASSVVAQGHHHHLNLLSALTGAARRPEEESR*	TCCGGATAGAGGAGGAAGCGATCGCTGGTGATCACGAGGTGCCGGCATCATGGGTTGCCTTCCTCGCTATGCGTCAGGAGATCCGAGCCCCACCTATGAATCAATAACTGCAGCATGATCTGATGGAGCACCTATGGAGGTGCAAATGCAACACCTAGTTTGATGTATTTTATTTTGTGTTTCAAAACTTGTTAAATTTATGCCAAACTATGTGCTTTGTTAAACTATTTGCTAGCTTTGTCAAACTATTTACCGAATTATGCCATTTTTTGTTTTTCCCCACCAAAATCGTCGGCTGGGGGATGAAATTGGAGGCACGGCTAGGATCGGTGCCCCCACGCCGAAAATTTCTGTCAACGCCCTCCTCGCCCTCCCCACCAAGAGGCCCATTTTAATGCC…	Sang
AsTCP006	AVESA.00010b.r2.2CG0290500.1	ATGGAGCTCAGCGCCGCCGAGCTCGGCAACGGGCGCAAGCGGACCCGGCCGGACGACCAGGACGAGGAGCACGGGGAGGCCAAGAGGCTGGCTCTGGTGCCGTGGCCGCCGCACCAGCAGAACCCCTCCTCGCGGATCTACCGCGTCTCGCGGGGCTCCGGCGGGAAGGACCGCCACAGCAAGGTCTACACGGCCAAGGGCATCCGCGACCGCCGCGTGCGCCTCTCCGTCGCCACCGCCATCCAGTTCTACGACCTGCAGGACCGCCTCGGCTACGACCAGCCAAGCAAGGCAGTCGAGTGGCTCATCAAGGCCGCCGCCGCCGCTATCGACAAGCTCCCTTCGCTCGACGCCACCGCCTTCCCCAACCACCCGGCCTCCGCCAACAACAGCAAGCCC…	MELSAAELGNGRKRTRPDDQDEEHGEAKRLALVPWPPHQQNPSSRIYRVSRGSGGKDRHSKVYTAKGIRDRRVRLSVATAIQFYDLQDRLGYDQPSKAVEWLIKAAAAAIDKLPSLDATAFPNHPASANNSKPREEPAAEDEADGSQLQQQQQLTRSGCSSTSETSKGSVLSLSRSDSRVKARERARERSASVKDKEARDRRAPASAQAASFTELLTGLAVATATPPVADRKQHNSWQQQMTASATADYLGFTHPRKSGHGMLHTFASPAPHLGNIAPIAMTPPPQHFSLTAAGEPQTEMTQFSFLQDHFMPVHAAAASGPAVDYNLNFSMSSGLVGVNSRGTLQSNSQPHLSGHGHHHHHHQEQLQRLSAPLDAPHIPFLFSPAVTVASPTTAESHFA…	GTCACCGGCGCACAAGCAAAATGGTTCTGCATTATCCTCCGACACGGCGGCGACGACAGCAGCGGCGGAGAAGGAGAGCAACCGCGGGGTTTGGATCCCGTGCGTTCTCGACGACGCCAAGCTCCATAGCGTGGAAGAAGAAGGGCTCCTCTGCGCCGGCGACTGGCGGAGCGGCTTCGGCAAAACCATCCCCAACCCTTGCGGCGGCGAGCGAGTGCACTTCGGCACTCACCTTGACAGAGGTCTGAGCTTTCCTCCATCAGATTTCTTTTCCGAGGTCATAGATCACTATGGAGTTCATCTCCATCATCTCCCCCTGAACTCTTTCTTAGAGATGAGCGCGCACGCATCTTTGTGCGAGGGGTATCTCGGTATTAGGCCGAGCCTTACTCTTTTCCG…	Sang
AsTCP048	AVESA.00010b.r2.2CG0310440.1	ATGGCCTCCGCCTCTCGCGACGCCGCCACCTTCCATCTCTACCGGCCCATGGCAATGCCGACGCCGGCGCCTCAGACCATGGCAATGCCCTTCTCGTCCGAGCCCGCGGACGCCGTAGCCGTGGTCCCGCCGGCGCCCAACAAGAAGGCGGGCGCCGCGGCGACGAAGGGCGCCAAGGACCGGCACAGCAAGGTGAACGGGCGCGGGCGGCGCGTGCGCATGCCGATCGTGTGCGCGGCGCGCGTGTTCCAGCTCACCCGCGAGCTGGGGCTCAAGTCGGACGGGCAGACCGTGGAGTGGCTGCTCCGGCAGGCCGAGCCCTCCATCCTCGCCGCCACGGGGTCCGGCACCACCCCCGCCGTCTTCTCCTGCTCCTCGGCCCCCTCCACCTCCTCGGTG…	MASASRDAATFHLYRPMAMPTPAPQTMAMPFSSEPADAVAVVPPAPNKKAGAAATKGAKDRHSKVNGRGRRVRMPIVCAARVFQLTRELGLKSDGQTVEWLLRQAEPSILAATGSGTTPAVFSCSSAPSTSSVSLLGSKRPREDHDQAPSFWEALQARPVPVPWGVVSGPSQEAQAYASSVVAQGHHHHHLNLLSALTGAARRPEEESR*	AACGACGAGGCACACGCATCTGGATGATCTGTGGAGTCATCAAGCATGATTCTTTTTCTTTCTTCCTTTCTTCTTAGCCGAATTGTTTCGGTGGTGCCAGCAACATGTGAAATGTAAATTTGCGTGTCCAATGGCTGTACCTGTATATACAGAAAAAAAAAAGAGAATCCTTTGCTTCTTGATCTTCTTGGCCTTTTGTGTACATACGACTGATACCGCAACAGAGTATCAGAATCCCTGTATCAACGTTGTAACTTACTCCCTCCGTTCCACAATATAAGCCTTTTTAGCAAACAGTTTTATAGCTTTCTTAAAGGCTTATATTATGGAACGGAGGTAGTATTTGATTAGGAGAAGGGGTAACGTTTCCACGTCTCGGTGAAATTGTTTCCAATAGTG…	Sang
	AVESA.00010b.r2.2DG0346510.1	ATGGTGGCGGCACAGACGTGGTGGCGTGGGGGAATCTGTCGGTGTCGACATATATATTGTAGGGGGCACCGATATCGCAGATCTCCCGCGCGAAGGAGAAGGACCGACACGTGCGCCTGCGAGTTCTATGACCTGCAGGACGGCCTTGGCTTCGACCATCCCATCAAGGCCGTCGAGTGGCTCATAAATGCCGTCATCAATGAGATCATGTCGCTCCATCCGATAGCCTTTGTGGTCATACTAGATGGCCAGCAGCAGGTTGAACCTCGTGCAGCAAGCAGAACCAGGTCCTGGTACAGCTGCACGTCTGAgACCTGTAGAGGGTGGCAAGCTGAACCAGGTCCCGGTGGAGAAGCGCTTCCAAAACCTATAGAGGGTGGCAAGCAGAACCAGGTCCTG…	MVAAQTWWRGGICRCRHIYCRGHRYRRSPARRRRTDTCACEFYDLQDGLGFDHPIKAVEWLINAVINEIMSLHPIAFVVILDGQQQVEPRAASRTRSWYSCTSETCRGWQAEPGPGGEALPKPIEGGKQNQVLVPPAEGPSSHPLSLASWDAGHPHALPPARISVSPVFAGPLPIFLFVWQVSSSVL*	ATATTTATTGTCCTAAATGTTCACGTTGAAAGTGCAGTTCGCAGAATGGCAATATTTCTTTCAACCATTTAGAAAGTAATTTGTGTGCAAATGTTCTATACAATACACATCGACCTCTCTCTCCATTCTTTTATTCTTTTTTCTGCTTCGTGCTATAGTTTCCATGGGATTTTAGCATTACGTACTTCTACATGAGTTTATTTATTATTCTAGCCTATTGGAGGCAGTTTGGTGGTGTGTCCTTGGTGATATCGTTATCTCCGGCTAAACATTTTTGTCTACATTTAGAGTTGGAGATCTTGTGGTAATAGACTAAGGATCAAGGTTATTTAGTTGCTGATTAGTCAAGTCATTTTCTCAAAATCAGTATGACTTGCGACTATTCACCGACTTACGGTG…	Sang
AsTCP050	AVESA.00010b.r2.2DG0372530.1	ATGCACATGAAACTCCAGCCTCTTTATAAATTTTCACCCCCACAGCCACAGGGACCAAAGGGAGAGGACACACGGCCCTATCCATCCATCCATCCCCATCACCTCGCTCCCCACACATCATCCCTGTGCGCCACCAGCCAGCCAGCCATGGCCTCCGCCTCTCGCGACGCCGCCACCTTCCAGCTCTACCGGCCCATGGCAATGCCCACGCCGGCGCCTCAGACCATGGCAATGCCCTACTCGTCCGAGGCAGCGGACGCCGTGGCCGTGGTGCCGCCGCCGAAGAAGGCGGGCGCGGCGACGGCCAAGGGCGCCAAGGACCGGCACAGCAAGGTGAACGGGCGCGGGCGGCGCGTGCGCATGCCGATCGTGTGCGCGGCGCGCGTGTTCCAGCTCACC…	MHMKLQPLYKFSPPQPQGPKGEDTRPYPSIHPHHLAPHTSSLCATSQPAMASASRDAATFQLYRPMAMPTPAPQTMAMPYSSEAADAVAVVPPPKKAGAATAKGAKDRHSKVNGRGRRVRMPIVCAARVFQLTRELGLKSDGQTVEWLLRQAEPSILAATGSGTTPAVFSCSSAPSTSAVSLLGSKRPREDHDQVAPSFWEALQARPVPVPWGVSPSQEAQAYASSVVAQGHHHHLNLLSALTGAARRPEEESR*	TCTGCCCCTCTTCTTCCCTCGCTGCCATTCCTCCACCTGTACCATCCCCCTCCGCCCAAAGCTCGCCGCTAGCAAGGGCACTCTTCACCCCACCAACCTCCATCTTCCTGTTCAGCGAGTTTTCGCGGCGATTCAACGTTGTGGGCAGCTTACGCAGACATCTTCTCGTCCACCACATCCGCAAGGTGTTCGGCGTTTTGCCTACTAGGTGATGGACTCCGACAACAAGGAGATTCTAGCCATCCAAATGGAGGAGGAAGCCGTCGGCGCCAATCACGAGGTGCCGGCATCATGGGTTTCCTTCCTTGCTATGCGTCAGGAGATCGGAGCCCCACATAATGCCTCATTTGACCTCTTCATAAAACTATTTCGAAATATGATCTCTAGTTTCGACGTCAA…	Sang
	AVESA.00010b.r2.2DG0402990.1	ATGGACGTTACCGGAGACGCCGGTGGAGGTCGCCGACCCAACTTTCCCCTGCAGCTCCTCGAGAAGAAGGAGGAACATCCATGCTCAACCTCCCCGGCTGCTGGGTTGGGCGTCGTCCCAGGCCGGACGAATGGGTCGGAGCTGCAGGCTCGGAAGGCGGCGCCGAAGCGGACCACGAGCAAGGACCGGCACACGAAGGTTGACGGGCGTGGGCGGCGCATCCGGATGCCAGCTATCTGCGCGGCGCGAGTGTTCCAGCTGACGCGGGAGCTGGGGCACAAGACGGACGGCGAGACCATCGAGTGGCTACTGCAGCAGGCGGAACCCGCTGTGATCGCGGCTACCGGCACGGGCACCATCCCGGCCAATTTCACCTCCCTCAACATCTCCCTCCGCTCG…	MDVTGDAGGGRRPNFPLQLLEKKEEHPCSTSPAAGLGVVPGRTNGSELQARKAAPKRTTSKDRHTKVDGRGRRIRMPAICAARVFQLTRELGHKTDGETIEWLLQQAEPAVIAATGTGTIPANFTSLNISLRSSGSMLSSIPAHLRYGGARADAWDRFVGLGFGASLESPASTTTSSSSPLLLSFHSGSVGLDVSPSPSSAAANTDLSRKRRWEQEMQQQQRQQQHANQQQQQQQYQQQMAGYTQSQMPGTVWMMPTSNAQGGGASPAGGGEQSIWTFPQSGSGGGDGGAPTVYRGMPSGLHFMNIPAPMALHAQQLGLGQAGSGEGHMGILAALNAYRGQHAAASEVTVAGHINGAAEGATHHQHQLVQHHHQQHGGGGERNESTSASDS*	CGGATTGTGACCGAACGATTTTAGTTCTGTTCGGTCATATTGTGAATCTAAAGGTCGTATACTTTCTCATCTGAAGATGGTTCCAAAAGAAAAGTTGTTTGCCTCCTAAAAACGAAGAACTTTATTATTTTGCACTTTCTCATCCGAGTTGATCTTGGTTAAGTTTTTCTATTCACACTGAATTAGATATATCCAGCTCGCAGGAGACCCTTCAGCAAATTTATCTACGCACTTGATCAGACATTGGCATCATCTGTGTCTGATGAAAAGCGTAGGACGGTATTTTGGCTCTAAAATTTGCATACTATTTCGGATCGCGACGACTCAAAAATCAAAGTTGCTTGTTTCAATGAGGCGACAACTTTCATGTTTTGCACTTTTTCATTTGAGCTCATCCTA…	Sang
AsTCP038	AVESA.00010b.r2.3AG0418980.1	ATGGGCGACGCCGGCCAGTCCCACTCCCATCATCACCACGGCCTCCAGACGCAGCTCCTCTCCTTCGGAGGAGGCTCTGGGAACCACCACCACCCCCACATGCACCAGTTCACGGCGCAGCCACAGCCGCTCGCGGCGTCCCAGACGCGGGCGCGAGGCGGACGAGGCGGCGGCGGCGGCGAACTGGTCTCCGCGGCGACGCCTGCGCGGGTGAGGGGCGGCGGCGGCGGCGGCGGGGAGATCGTGGCGGTGCAGGGAGGGCACATTGTGCGCGCCACGGGGCGCAAGGACCGCCACAGCAAGGTCTGCACGGCGCGCGGGCCGCGCGACCGGCGCGTGCGGCTGTCGGCGCACACGGCCATCCAGTTCTACGACGTGCAAGACCGCCTCGGCTACGAC…	MGDAGQSHSHHHHGLQTQLLSFGGGSGNHHHPHMHQFTAQPQPLAASQTRARGGRGGGGGELVSAATPARVRGGGGGGGEIVAVQGGHIVRATGRKDRHSKVCTARGPRDRRVRLSAHTAIQFYDVQDRLGYDRPSKAVDWLIKNAKDAIDSLDTLPAWQPTAVAPASSNAAAPPSSSTHPDSADNSDDQAQAITIAHTSFDFAGSGGGGSGGAAGGISFLPPSLDSDSIADTIKSFFPMGGTGGGEASSSTVAAAHSSAMSFQSYTPDLLSRTGSQSQELRLSLQPLPADPMFHHQQQQEQHRSHGHHEGNGTAQQAIFPGAANYSFGGGAMWGEQAQSQRMLPWSMPDQGGGGGGGGGGGSTGGYLFNVSQQAAHMQAALSGQNQFFFQRGPLQSSN…	TGTGGCCGACCAGGAGGAGAAGAGGTGCCTCGAGGAGGAGGAGGTAGCGGCCGCCGTCACCGCGGTGGAGACGGCCATACGGCAGGAGGAGCTGGAGGAGTCCATCGCGGCGATTCGCGTCGCTGAGGAGGATCAGGACGGACCCTGCGCTATGGAGATGGACATCGTCGTCCTCAACGAATAGGTCGACGGCGAGGCGCTCCGGTGAGGCTAAAGAGCTCGGATTTTGGGCATTTTAGGACGCGGCGGCGTCCTCCGACGAGCTCTCCACTTATATTTTCATTTTAGGTGTAATTTTGCTATGTATTGCATGTATGAACGATGATCAACAACACGCTAGTTCGATCTTCTTGGGGATTTTCGAATTTCGATTTTACAGGTCGCGAGTAAGCGTGCTCA…	Sang
AsTCP053	AVESA.00010b.r2.3AG0447150.1	ATGATGAGCGGCAGTAGCCAGCAGCAGCAGCAGTCGACGGCGGAGGAGCAGCAGGAGCTAGCTCGGAAGCACGCGGCCGCGGTGGCGACGTCGCGGCAATGGTCGTCCCAGACGGAGTCCCGGATCGTGCGCGTGTCCCGGGTCTTCGGCGGCAAGGACCGCCACAGCAAGGTGAAGACCGTCAAGGGCCTCCGCGACCGGCGGGTGCGGCTGTCCGTGCCCACGGCGATCCAGCTCTACGACCTGCAGGACCGCCTGGGCCTTAACCAGCCCAGCAAGGTCGTCGACTGGCTGCTCAACGCCGCCCGCCACGAGATCGACAAGCTGCCGCCGCTGCAGTTCCCGCCGCACCAGGTCGACCTCATGGACCACATGATGACCTCCTCCTCCATGCCGCTC…	MMSGSSQQQQQSTAEEQQELARKHAAAVATSRQWSSQTESRIVRVSRVFGGKDRHSKVKTVKGLRDRRVRLSVPTAIQLYDLQDRLGLNQPSKVVDWLLNAARHEIDKLPPLQFPPHQVDLMDHMMTSSSMPLMPHVDDKFCHFAAAAGEGVKAGADEMARFGYHRFMGLNSNALGLVNGGMPYNFTGAESWNNSSVQESGGAGSPQAVSIAAAAHHSTFPSLLSLAPRSHQLVYYSSEADQFPVNDLGSQSLSLNSARAFHDHTET*	GCAGCACAGAGCTGGCTAGCACAGCGCCATGGTGGTAAAAGGACAGGGACACCCGACAGTGACGCTGCTGTTCGATGGATCCCATCATTTATTCATGAGACGGCAGCCTAAATACCCACCACAAGCTTCACTGCCTGCCGGTCGGCTTCCACATCCCAATTCTCTACTACCTCGCTCTCGCTATAGCTACCTCGATCCCACTGCCGCTCTCTACCTGACAGCTCGCTCGCTACCTAGCTAGCTAGCTAGGGTTCGCTTAGGAAGCTGACCGCGAGCTGGCTGGCCGGACTATCCCAGCGCGCGAGCTCCACGGCGGCGGGATCTGCTTGCTCGCCGGCCGGCCGGGAGCTAGCTAGCTAGGGAATTGGACGAAGGTGGTTAATTGAATGATTGAATCAG…	Sang
AsTCP030	AVESA.00010b.r2.3CG0466380.1	ATGGGCGACGCCGGCCACTCCCACCACCAACACCACGGCCTCCAGACGCAGCTCCTGTCCTTCGGAGGAGGCACAGCTGGGAGCCACCACCCTCACATGCACCAGTTCACGGCGCAGCCGCAGCCGCCCGCGGCGTCCCAGACGCGGGCGCGAGGCGGACGAGGCGGCGAGCTGGTCTCCGCGGCGACGCCTGCCGCGCGGGTGAGGGGCGGCGGCGGAGGCGGGGAGATCGTGGCGGTGCAGGGAGGCCACATTGTGCGCTCCACGGGGCGCAAGGACCGCCACAGCAAGGTCTGCACGGCGCGCGGGCCGCGCGACCGCCGCGTGCGGCTGTCGGCGCACACGGCCATCCAGTTCTACGACGTGCAGGACCGCCTCGGCTACGACCGCCCCAGCAAG…	MGDAGHSHHQHHGLQTQLLSFGGGTAGSHHPHMHQFTAQPQPPAASQTRARGGRGGELVSAATPAARVRGGGGGGEIVAVQGGHIVRSTGRKDRHSKVCTARGPRDRRVRLSAHTAIQFYDVQDRLGYDRPSKAVDWLIKNAKDAIDSLDTLPAWQPTAVAPASSNAAPPSSSTHPDSADNSDDQAQAITIAHTSFDFAASGGGGSGGAAGGISFLPPSLDSDSIADTIKSFFPMAGTAGGEASSSTVAAAHSSAMSFQSYTPDLLSRTGSQSQELRLSLQPLPDPMFHHHQQQEQHRSHGHHEGNGTAQQAIFPGAANYSFGGGAMWGEQAQGQRMLPWSMPDQGGGSTGGYLFNVSQQAAHMQAALSGQNQFFFPRGPLQSSNQPSDRGWPESVEAD…	CTACGTTATTGGGCGAGTCTTGAAAATGAACATGATAGGGACATGCTGGTTAGTGGTGCTAAGAATCTTCAACATATGGCGATAGGAATCCATGAGATGGCAAGAAGGAGCTCAACTCCGAGGATCAATGGCAGAACAAGAGATGAAGATGAGGACATCACCATTGATGACGGAGATGACGCTCCTGAATAAAAGATATAGGATGAAAGAATAGAAGCGGTTCACAATTATTTTTTCTGCTCTTTGTTAGTTCGTGTGATGTTTGCAATTTTGATTGGCATTCATCTTGAGGTTTAATAACTATAGTTGTTACCTGCCGATGTTGGATTTAAAACTGTCTCGAACCTACTAGGGGATTAGCTTCGTCCGCTAAACTGTCTTCCATAAAACAAATGTCTG…	Sang
AsTCP054	AVESA.00010b.r2.3CG0501120.1	ATGATGAGCGGCAGTAGCCAGCAGCAGCAGTCGACGGCGGAGGAGCAGCAGGAGCTAGCGCGGAAGCACGCGGCCGCGGTGGCGACGTCGCGGCAATGGTCGTCCCAGACGGAGTCGCGGATCGTGCGCGTGTCCCGGGTCTTTGGCGGCAAGGACCGCCACAGCAAGGTGAAGACTGTCAAGGGCCTCCGCGACCGGCGGGTGCGGCTGTCTGTGCCCACGGCGATCCAGCTCTACGACCTGCAGGACCGCCTGGGCCTTAACCAGCCCAGCAAGGTCGTCGACTGGCTGCTCAACGCCGCCCGCCACGAGATCGACAAGCTGCCGCCGCTCCAGTTCCCGCCGCACCAGGTCGACCTCATGGACCACATGATGACCTCCTCCTCCATGCCGCTCATG…	MMSGSSQQQQSTAEEQQELARKHAAAVATSRQWSSQTESRIVRVSRVFGGKDRHSKVKTVKGLRDRRVRLSVPTAIQLYDLQDRLGLNQPSKVVDWLLNAARHEIDKLPPLQFPPHQVDLMDHMMTSSSMPLMPHVDDKFCHFAAAAGEGVKAGADEMARFGYHRFMGLNSNSLGLVNGGMPYNFTGAESWNNSSVQESGGGAGSPQAVSIAAAAHHSTFPSLLSLAPRSHQLVYYSSEADQFPVNDLGSQSLSLNSARAFHDQTES*	CCGGCGAGAGGTCGTGGTCCGCCACACCTCCAAGGCCCTAGGGCCACCGGAGGCGGAGCGGACCAGCAACGTCGCCGGCGAGGGGACGGAACCCTAGATAGGTTTTAGGTAGCTCTTTTCCATGGCGGCGGCTCCGTACCGGTTTCTCATTCATGTAGTGACTGGGCTATCAACTCTTTTTGCCGATGATTACGTGCAAGAGGTGTATCTTAGCTAAGCTATAGCAACTCTCTCTCCCTTAATTGACACCCATTGTGAAGGGCTTTAGAGACACGACGAGCAGGTGTACTACGTTGTCGGTCGCTATACGTATGTACACTCAGGTTTATACATGGCATTTATACATGCCCACTTAGCGCGCTTAGCCTATCATCAGACGGCCGATGGCCAGGTCAGCGC…	Sang
AsTCP037	AVESA.00010b.r2.3DG0520300.1	ATGGGCGACGCCGGCCAGTCCCACTCCCACCATCACCACGGCCTCCAGACGCAGCTCCTCTCCTTCGGAGGAGGCGCTGGGAACCACCACCACCCCCACATGCACCAGTTCACGGCGCAGCCACAGCCGCCCGCGGCGTCCCAGACGCGGGCGCGGGGCGGACGAGGCGGCGGCGACGGCGAGCTGGTTTCCGCGGCGACGCCTGCGCGGGTGAGGGGCGGCGGCGGCGGCGGCGGGGAGATCGTGGCGGTGCAGGGAGGGCACATTGTGCGCGCCACGGGGCGCAAGGACCGCCACAGCAAGGTCTGCACGGCGCGCGGGCCGCGCGACCGCCGCGTGCGGCTGTCGGCGCACACGGCCATCCAGTTCTACGACGTGCAAGACCGCCTCGGCTACGAC…	MGDAGQSHSHHHHGLQTQLLSFGGGAGNHHHPHMHQFTAQPQPPAASQTRARGGRGGGDGELVSAATPARVRGGGGGGGEIVAVQGGHIVRATGRKDRHSKVCTARGPRDRRVRLSAHTAIQFYDVQDRLGYDRPSKAVDWLIKNAKDAIDSLDTLPAWQPTAVAPASSNAAAPPSSSTHPDSADNSDDQAQAITIAHTSFDFAGSGGGSGGAAGGISFLPPSLDSDSIADTIKSFFPMGGTAGGEASSSTVAAAHSSAMSFQSYTPDLLSRTGSQSQELRLSLQPLPADPMFHQQQQQEQHRSHGHHEGNGTAQQAIFPGAANYSFGGGAMWGEQAQSQRMLPWSMPDQQGGGGGSTGGYLFNVSQQAAHMQAALSGQNQFFFQRGPLQSSNQPSSDR…	GCCGGAACGAAGCCACCCATAATAATCCTCTACCGGCTCTTGAGGGATCCAAGCATTTCCTGAGCAGTTACTTGCGGCAAATCCGTGATATTAAGCACACAACTACTGATGATATGATCAAAAGGAAACAACCAATGGTAGAGGAGGTGGGTACACGTACTACCTACAATAAGGACCATGCTCCATACAAACCATGGTCTAAACCACCTGCTGGTTGGGTAAAATTAACCATCGATGGTTCCTTTCGTGCATCTGATCGCATGGTGGGCATTGGTGTTGTTCTTCGTGATGCTGGTGGTTGGCTGATCTTTTTGGCATGTCGTTTCCTAGAGGATTGTGATTCTGCTCTCGAAGCCGAGTTGCGGGCCTGTCTTGAGGTACTAGAGCGGTCTCTACAAT…	Sang
AsTCP052	AVESA.00010b.r2.3DG0548140.1	ATGATGAGCGGCAGTAACCAGCAGCAGCAGCAGTCGACGACGGAGGAGCAGCAGGAGCTAGCTCGGAAGCACGCGGCCGCGGTAGCGACGTCGCGGCAATGGTCGTCCCAGACGGAGTCGCGGATCGTGCGCGTGTCCCGGGTCTTCGGCGGCAAGGACCGCCACAGCAAGGTGAAGACCGTCAAGGGCCTCCGCGACCGGCGGGTGCGGCTGTCCGTGCCCACGGCGATCCAGCTCTACGACCTGCAGGACCGCCTGGGCCTTAACCAGCCCAGCAAGGTCGTCGACTGGCTGCTCAACGCTGCCCGCCACGAGATCGACAAGCTGCCGCCGCTCCAGTTCCCGCCGCACCAGGTCGACCTCATGGACCACATGATGACCTCCTCCTCCATGCCGCTC…	MMSGSNQQQQQSTTEEQQELARKHAAAVATSRQWSSQTESRIVRVSRVFGGKDRHSKVKTVKGLRDRRVRLSVPTAIQLYDLQDRLGLNQPSKVVDWLLNAARHEIDKLPPLQFPPHQVDLMDHMMTSSSMPLMPHIDDKFCHFAAAAGEGVKAGADEMARFGYHRFMGLNSNSLGLVNGGMPYNFTGAESWNNSSVQESGGAGSPQAVSIAAAAHHSTFPSLLSLAPRSHQLVYYSSEADQFPVNDLGSQSLSLNSARAFHDQTES*	TACTTATGTCAGTGTCAACACAGCTCGCTTCTTGCAACTGCGCAGGTAAGTGTTAGGTCAAGCGTATTTTATCTTATCATTTCATGCAAAATAATACTATGTCGTGTTTTGCCGTGTCGCCCTATACCTCGATGTCCACTGAGAGACACGACGAGCAGGTGTACTACGTAGTCGATCGGTATACGTATGTACGCTCAGGTTTGTATATGGCATTTATACATGCCCGCTTAGCGCGCTTAGCCTGTCAGCCGGCCGGTTATGGCCAGGTCAGCGCGGCCGCTGCGTACGTACGGGTGGGTGGAGGGGAGACAGTGAAGCAGCTAGTGAGGCGGGCGGAGCAGCACAGAGAGCTGGCTAGCACAGGCACAGCGCCATGGTGGTAAAAGGACAGGGACACCC…	Sang
AsTCP013	AVESA.00010b.r2.4AG0590720.1	ATGGACCAGCAGGGAGCGGCGCCGTCGAGCAGCACCAGCACGAGCACCAACAGCAGCAGGAGCACGTCGGACCATCCCCACCACGCGGCCGCCCCGCACCACCATCCCTTCTACTACCAAGCGGCAGCGGCTACAGGCGCCGCGCCGCCGCCGCCATCTTTCATGGGCTCGCTCGCAATGGTTTCTGTGGCTGCCCCGGGGCCGGCGGGAGGGCAGACCAACAACCAGGCGATGACGGTTGCCGAGCCGGCGTCAGAGAAGAAGGTGGCGAAGCGGCCGACCAAGGACCGGCACACCAAGGTGGACGGGCGCGGGCGCCGGATACGGATGCCAGCGCTGTGCGCGGCGCGGGTCTTCCAGCTCACGCGCGAGCTCGGCCACAAGACCGACGGCGAGACC…	MDQQGAAPSSSTSTSTNSSRSTSDHPHHAAAPHHHPFYYQAAAATGAAPPPPSFMGSLAMVSVAAPGPAGGQTNNQAMTVAEPASEKKVAKRPTKDRHTKVDGRGRRIRMPALCAARVFQLTRELGHKTDGETVEWLLQQAEPAIVAATGTGTVPANFSTLAASLRPGASSRTAPFQHHLHHQPQHDVAAMLGFHGHHQHQLLPPPPSQQHQHPEAPQDPGAGEFMRKRYREADDLFKDSARHHDNDVPAAGGSEPGQQKPRPVLPPTAVSGAMWAVAPNSGAGGGGGAFWMQPAWAFGAGNTVQAPLQFMARSSYPGGMGEPNLGMLAALNSCGRSTGGEQQQEEGQPSEMDQHRRGSTSASANGGEAGHSTASPQ*	ATATGTACTGTTCAGATCTTTTTTATCTTAAGAACATGAATTTTTTCACCAGAGAGTATATGCTGTTAGGAGCCGATTTAAATATCATGTGAAAGACCTCCATTATACTACAGGAGGGCAGTCTTTGGGGTGCACACTAGCGGAGCTCTCTAGCGCTTCTCGACTTTGTGTAATTGTGTCCAGGCGCAAAGGAAAAGGATTCCTCTCTGTCTAGCTTTCTCCGCTCTTTGGGTTCATGATTCCAAGGTCCCACGAGCGGCCTAGCTATACTCCATCACAGGTCACAGGCCACAGCTCATTCTGGAGGGAGCTGAACTGAACCCCAAAAGAGAATTCAGCAAATAAAGCTAGCGAGTCGAGCAGCATATGCATGGTTAATTAGGTGATTTATTTTGCGAT…	Sang
AsTCP001	AVESA.00010b.r2.4AG0602640.1	ATGTTTCCTCTCTATGATTCCCCAAGCCCCATGGACTTACCACTTTACCAACAGCTGCAGCTCAGCCCTCCCTCGCCAAAGGCGCCGGACCACCAATCCTTCCTCTACTACCATTCATCCCCTGCATTCGCCGCCGACGCCTTCCAGTTCCACCACAGCTACCTCGGTGCCGGTGCCGGTGCCGGTGTGGAGACGCCGCCTCCTGCCGAGATCGATTCGCCGACGGAGCTTCTGCTGATGGATCAGGCGCCGGCGCCAAGGACCAACGGCGTCGGAAATGCGCAAGGCCTGCACCGCGGTGGAGGCAGCATCGAAAGCGCGGCCGCGGACGCCGCCGCCGCCGCCGCCAGGAAAGATCGCCACAGCAAGATATGCACCGCCGGCGGGATGAGGGACCGG…	MFPLYDSPSPMDLPLYQQLQLSPPSPKAPDHQSFLYYHSSPAFAADAFQFHHSYLGAGAGAGVETPPPAEIDSPTELLLMDQAPAPRTNGVGNAQGLHRGGGSIESAAADAAAAAARKDRHSKICTAGGMRDRRMRLSLDVARKFFALQDMLGFDKASKTVQWLLNMSKGAIKEVMTDEASSDCDEDGSSSLSVVDGKHKPPAQEVGGADHAKGKKPAAKVRRAPANPKPQRKLASAHPIPDKESRTKARERARERTREKNRMKWVTLASTINLESPASAAARADERIMSPNNLNRSSSRNTASAEFEERCSSSMPSETSDAIMTAGFSNGGYGGGSGSYYEYQLEQQWELGGVVFANSRLY*	ATATGAATAAAATGGTATACAATGTGTTATTGGCAAAATTGATGGTCAAAGTTGAATCCCAAAATTCATTTGTGTGATAGAGGATACCCTACCCCCATCACCTCAAGTCATTGAGCGATGGCCTTTTCGGTGCTTCGCCCTGTGTGTTTTTTTCCTGTGTTTTGGGCTTGTTTGTACTGAGGCCCCAATAGAACCATGCTCGCTTTATTTATAAAGCGGGGTGAAAACCTGTGTCGAGCATAGCGGGTAGAGTGTTATTTTAATGTTTACAACTTCCTAGAAAAGTGCTTCTGAAGATGTAAGCAATATAACCAATCATAACTGCTCCAGCATTTTATTGGAGCCTTTATCAATCAATTTTAAATTTGGGTAGTTCAAGTATGCCTTTCATATAGGAAG…	Sang
AsTCP026	AVESA.00010b.r2.4AG0611030.1	ATGGAGGAGGACGCGGCGGGAGCGCTAGCGGCTGGTGACGGGGCGGCGGCGCCGCGAGGACGTGCGGCTGGCTCGTCGGCCAAGCGCGGGCGCACCGGCATGACGGGCGGCGGTCTGGACATGGTGGCGTGGGGGCAGCCGCCGCCGCCGGGGCAGGGGCAGAGGCAGCAGCAGGCGCAGGCGCAGCAGGGGGCGGCGTCGCGGATCTGCCGCGTCAAGGCCACGGGGGGCAAGGACCGGCACAGCAAGGTGTTCACCACCAAGGGCATCCGGGACCGCCGCGTGCGCCTCTCCGTGCCCACCGCCATCCAGTTCTACGACCTGCAGGACCGCCTCGGCTTCGACCAGCCCAGCAAGGCCGTCGAGTGGCTCATCAACGCCGCCGCAGCCGCCATCGAC…	MEEDAAGALAAGDGAAAPRGRAAGSSAKRGRTGMTGGGLDMVAWGQPPPPGQGQRQQQAQAQQGAASRICRVKATGGKDRHSKVFTTKGIRDRRVRLSVPTAIQFYDLQDRLGFDQPSKAVEWLINAAAAAIDELPPLDPAAFAAMPDAQQQPGTRTGTRAGKEQQQQQQQGSRSWCSSTSETSKGSELSLSRSDARGGGGPGASRDKEVTVASAAPAQAAASFTELLTGGGPAGAADHRQLSWQQQQAVSAVAAHAGKAAAQVVPTYPAGFRFGNAAPVGLVPTQPFSFNFATSAQMTHFSLVQDALAPAPAPAPAPAGDYSLDFSMSSGFLGANSRGTLQSNSQSHFSSHHHNHQLQDLEDGPSPPFLYDQNAATVAAAHPSSDNHHLSATAALQLW…	GCACACATGTTCTTTTAAATGGTTTCAACAATTTCATAACTCCCTGCGAAATTATCACGCAACGATTTATATGATTTTAACATATTTGCCCCTCTTGGCAGGATGAATCATCGAAAATGTCCTTATACTTTTTGATACACGGGACAACTCAACACCTGCTGGCACAAGTGACCATTTCTATGTTTCACCCAGCTGATATCTCGTGTATTAATTTAGTTTTACTTTTAACATATCTACCCTCATGGTAGGTTGAATATTCAAAAACACCCTTACAATTTCCGTAAACAAACATATGTAGTAGGAAACACAAATATGTGTATTACCAAATATGTAGAACCATCCACTATTGTCGGATATGGGGTCTAATAGTATAACCAAACACACCGAGCACCAAATTCG…	Sang
AsTCP046	AVESA.00010b.r2.4AG0618020.1	ATGGAGCCGCAGGGGCAGGACAGGCCGCCGGAGGGGGACGCTGAGCAGCAGGACAACATGGGTGGCGTGTCTGGGGCGGGGGCCATGGCCATGGTGCCCCTCCCGACGATGCGGGGCGGCGGCGGCTACATGGTGGTGCCCAAGCCGGAGCCGGTGGAGCTCTACGGCGGAGCCGCGGGGATGACGCTAGCGCGGAAGGCGCCTCCCAGGAACCGCGACCGCCACACCAAGGTGGAGGGCCGCGGACGGAGGATCCGGATGCCGGCGGCGTGCGCGGCCAGGATCTTCCAGCTCACCAGGGAGCTAGGGCACAAGTCCGACGGCGAGACCGTGCGCTGGCTCCTGCAGCAGTCCGAGCCGGCCATCGTCGCCGCCACGGGGACGGGGACCGTACCCGCC…	MEPQGQDRPPEGDAEQQDNMGGVSGAGAMAMVPLPTMRGGGGYMVVPKPEPVELYGGAAGMTLARKAPPRNRDRHTKVEGRGRRIRMPAACAARIFQLTRELGHKSDGETVRWLLQQSEPAIVAATGTGTVPAIATTVDGVLRIPTQSAATVLDGTGGDESSAKRRRKLQPTRAGAMLPLATAAPQPTAYYSVVADPLLQGGGGGGGAAISVASGLAPIAAGQQGLVPVFAVPSAGGAPAGAGGSHMIPQATTVWMVPQPAGAANQPTQFWAFQSTPQLINLAGAQTMPAGVAAADYHQQQQSASTVVQNSNSDHKLNHHLTGAESREQQQRDHHPEEDDADDDDEPVSDSSPED*	ACGGCAATAACTTCCCGCCGGTTACCCTTTTCCCGTCCTCGCCGCCCGCTTCGGCCTATAAAAGTTGTACACCTCGCCGGCTCCCTTCACACTCTCTCACAGCTTCCCACTCTCCCAAACTCCGGCGAACTCCAAACCCTCACAGCTTCCCCACTTCCCCAACTCCGACGAAGGCCATGGCCGAGAGGTTCCTCGGTGACCCCGCGGCGGCGGACGGCTTCGTCCGCCGCATGCTCCAGCCCTGGGAGGCCAGGATGCTACACGACGGCGGGTACATGGTGCCGCCGAACACGCGGAACCTGCCCGGCTAGAAGCTCAGCGCCGGCGAGATCCCCGTGCCACTAATACCGGCCGACGAGGAGATGGTCGAGGAGATCCAGGCCGCTATCGCAGCCATGG…	Sang
AsTCP039	AVESA.00010b.r2.4AG0618030.1	ATGGAGCCGCAGGGGCAGGTCATGCCGCCGGAAGGGGATGGTGCGCAGCAGGACCACGCGGGTGGCGTTCCTGGTGCGGGGTCCATGGCCATGGTGCCCCTGCCGGGGATGCGGGGCGGCGGCGGAGGCTACATGGTGGTGCCCAAGCCGGAGCCGGTGGAGCTCTATGGCGGGGCTGCGGGGATGACGCTGGCGCGGAAGGCGCCGCCCAGgAACCGCGACCGCCACACCAAGGTGGAGGGCCGCGGGCGGAGGATCCGGATGCCGGCGGCGTGCGCGGCCAGGATCTTCCAGCTCACCAGGGAGCTAGGGCACAAGTCCGACGGCGAGACCGTCCGCTGGCTGCTGCAGCAGTCCGAGCCGGCCATCGTCGCCGCCACGGGGACGGGGACCGTCCCC…	MEPQGQVMPPEGDGAQQDHAGGVPGAGSMAMVPLPGMRGGGGGYMVVPKPEPVELYGGAAGMTLARKAPPRNRDRHTKVEGRGRRIRMPAACAARIFQLTRELGHKSDGETVRWLLQQSEPAIVAATGTGTVPAIATTVDGVLRIPTQSAASNSSSSTVLDGDESSPKRRRKLQPTRAGAMLPFATAAPQPAAYYSVVADPLLQGGGGSAAISVASGLAPIAAGQQGLVPVFAVPSAGGAAASAGGSHMIPQATAVWMVPQPAGAANQPTQFWTFQSAPQLINLAGAQTMPAGAVFQNVAAADYHQQQQQSASTVVQNSNPDHQFNHHLTSAESREQQGRDQHPEEDDADDDDEPVSDSSPED*	CATGTAATTTGTGGTGATGATGAAATCTTTAAAAGCATGGCTATCAAGATGAAGGATAAATATGAGAAGTATCGGGGTGATCCGGAGAAGATGAACAAGTATATATTCATTGCTGCCATCCTTGATCCTAGGTATTAAATTGTTAGCTCTTTGTCAATATATGGCTGTTTTTTATCTTTAATTGTATGGTTGATTATATATTCTAATTTCTCTTTCTTTATTATTTATGCTAGGACCAAGGAATCTCATTTCTTCAAGGACCTAGTTCAAGACACGTATGGCAATACTAAAGGTAACGCAATATTGACTGCGACATACAACGAATTTGTATCTCTTTTCAGAGAATACAAGCAATTGTATGGTGCTCCTTCTACTTCTAATGAATTAACATCACAGCCT…	Sang
AsTCP024	AVESA.00010b.r2.4AG0644690.1	ATGGACCCCAAGTTCCCCCCACCCCCACCGCTAAACAAAACGGAGCCCACCACCGCCGCGACCACCACCACCACCTCCACCGCGACCGGGGAGCATCAGCAGCAGCTGGATCGCGAGCAGTACCACCCACCGCAGCAGGAGCAGCATCAGCATCAGCAGCACCTGCAAATCCAGGTGCATCAGCCGCCGCCGCAGCAGCAGCAGCAGGAGGATGGAGGAGGAGGAGGGAAGGAGCTGCAGGTGGCGGCGGCGGGGGACCGGAGGGTGCTGGGGCCCAAGCGGAGCTCCAACAAGGACCGCCACACCAAGGTGGACGGCAGGGGGCGGCGGATCCGGATGCCGGCGCTCTGCGCGGCCCGGATCTTCCAGCTCACGCGCGAGCTCGGCCACAAGTCCGAC…	MDPKFPPPPPLNKTEPTTAATTTTTSTATGEHQQQLDREQYHPPQQEQHQHQQHLQIQVHQPPPQQQQQEDGGGGGKELQVAAAGDRRVLGPKRSSNKDRHTKVDGRGRRIRMPALCAARIFQLTRELGHKSDGETVQWLLQQAEPAIVAATGTGTIPASALSSVAPSLPSPNSALAGRPHHHHHMWGPPPGSAGYAPAGFMNASGPGADGGGIGGIMQRMGLPAGIELPGGAAAGMGGHIGFAPMFASHAAMPGLELGLSQEGHIGVLAAQSLSQYYHVAGAGASGHLQHPHQHQQHQQQQPQQQEDGEDEREDGDSDEESGQ*	CTCTAGCTGCACTGCCGCCACTTACCCACCAGATTGACAAGACACCTGCCATGTCAAAGCAGTCGTACTACGTGTTATCCGTTTTTGTACTAGCAGAGAGCCAGAGATGTTTTTTTTAGAAATACTCCGTATGTTTTATCTTTTTTATAGAGTATATATTGTTTCATCTTACCACAGAATAAAATGGTAATGTAAAAAAGAGTATATGTCTCATCACAGCATAAATAAAACGGTAAATACAAAAATACGACGCAGTATCAATTTTCCCCGGGCACTGATTTGGGAATAGTAGGTAATGTACGCTTGCAGGGCTACCTGATGACAATGGGTGCAAGCGCGGTGTAGCGGTCGCAGTTTTCACCCGACAGGAAGCGCGCGCAAGTCAAGAATGGCATGAAA…	Sang
AsTCP012	AVESA.00010b.r2.4DG0735130.1	ATGGACCAGCAGGGAGCGGCGCCGTCGAGCAGCACCAGCACGAGCACCAACAGCAGCCGGAGCACGTCGGACCATCCCCACCACGCGGCCGCCCCGCACCACCATCCCTTCTACTACCAAGCGGCAGCGGCTACAGTCGCCGCGCCGCCGCCGCCATCTTTCATGGGCTCGCTCGCAATGGTTTCTGTGGCTGCCCCGGGGCCGGCGGGAGGGCAAACCAACAACCAGTCGCTGACGGTTTCCGAGCCGGCGTCAGAGAAGAAGGTGGCGAAGCGGCCGACCAAGGACCGGCACACCAAGGTGGACGGGCGCGGGCGCCGGATACGGATGCCAGCGCTGTGCGCGGCGCGGGTCTTCCAGCTCACGCGCGAGCTCGGCCACAAGACCGACGGCGAGACC…	MDQQGAAPSSSTSTSTNSSRSTSDHPHHAAAPHHHPFYYQAAAATVAAPPPPSFMGSLAMVSVAAPGPAGGQTNNQSLTVSEPASEKKVAKRPTKDRHTKVDGRGRRIRMPALCAARVFQLTRELGHKTDGETVEWLLQQAEPAIVAATGTGTVPANFSTLAASLRPGASSRAAPFQHHLHHQPQHDVAAMLGFHGHHQHQLLPPPPSQQHQHPEAPQDPGAGEFMRKRYREADDLFKDSARHHDNDVPAAGGSEPGQQKPRPVLPPTAVSGAMGLPLIVLMGS*	GTTATGCATATATGTGTTGTTCGCATGCATGCAAGGTTTCACAAAGGAAACACATATGTTGTGTCCTTGGCAAGAAAAAACCATGATGTTACAAACGAGAAGTATTTAAATTTATTTTTCGCACAAGGCAGTAAATTTATATTTTTCCATACAAATTATATTTGCACCCTTAGGTTATGGATATGTACGTGTAATTTTCTTCAGATTTTTTATGTTAAAAACATTAGTTCTTTCACCAGAGAGTATATGCTGTCAGGAGCCGATTTAAATATCCTGTGAAAGACCTCCATTATACAGGAGGGCAGTCTTTGGGGTGCACACTAGCGGAGCTCTCTAGCGCTTCTCGACTTTGTGTAATTGTGTCCAGGCGCAAAGGAAAAGGATTCCTCTCTGTCTAGC…	Sang
AsTCP002	AVESA.00010b.r2.4DG0746550.1	ATGTTTCCTCTCTATGATTCCCCAAGCCCCATGGACTTACCACTTTACCAACAGCTGCAGCTCAGCCCTCCCTCACCAAAGGCGCCGGACCACCAATCCTTCCTCTACTACCATTCCTCCCCTGCATTCGCCGCCGACGCCTTCCAGTTCCACCACAGCTACCTCGGTGCCGGACCTGCCGGTGTGGAGGCGCCGCCTCCTGCCGAGATCGATTCGCCGACGGAGCTTCTGCTGATGGATCAGGCGCCGGCGCCAAGGACCAACGGCGTCGTAAATGCGCAAGGCCTGCACCGCGGTGGAGGCAGCATCGAAAGCGCGGCCGCGGACGCCGCCGCCGCCGCCGCCAGGAAAGATCGCCACAGCAAGATATGCACCGCCGGCGGGATGAGGGACCGGCGG…	MFPLYDSPSPMDLPLYQQLQLSPPSPKAPDHQSFLYYHSSPAFAADAFQFHHSYLGAGPAGVEAPPPAEIDSPTELLLMDQAPAPRTNGVVNAQGLHRGGGSIESAAADAAAAAARKDRHSKICTAGGMRDRRMRLSLDVARKFFALQDMLGFDKASKTVQWLLNMSKGAIKEVMTDEASSDCDEDGSSSLSFVEGKPKPPAQEVGGADHGNKGKKPAAKVRRVPANPKPQRKLASAHPIPDKESRTKARERARERTREKNRMKWVTLASTINLESPASAAARADERIMSPNNLNRSSSRNTATAEFEERCSSSMPSETSDAIMTAGFSNGGYGGGSGSYYEYQLEQQWELGGVVFANSRLY*	TCTCGAAATTCATTTGTGTGATAGCAGATACCCCACCCCCATCACCTCAAGTCATTGAGCGCTGGCCTTTTTGGTGCTTCGTTGTTTGTGTTCTTTCTATGATTTGGGATTGTTTGTGTTGAGGCCCCAATAGAACCCTGTTTCTTTCAATCTTGTTGAATGGTGTATGAATGTTTGCTTTATTTATAAAGCGGGGTGAAAACATGTTTCGAGCATAGCGGGTAGAGTGTTATTTCAATGTTTACAACCTCCTAGAAAAGTGCTTCTGAAGATGTAAGCAATATAAACAATCATAACGGCTCCACCATTTTATGGGACCCTTTATCAATCAATTTAAAATTTGGGTACTTAAAGTATGCCTTACATATAGGAAGAGATGGAATACTATGGAGGTCATTT…	Sang
AsTCP027	AVESA.00010b.r2.4DG0754370.1	ATGGAGGATGACGGCGCGGCGGGAGCGGCTGGCGACGGAGCGGCCCCGCGAGGACGTGCGGCTGGCTCGTCGGCCAAGCGCGGGCGCACAGGCATGACGGGCGGCGGTCTGGACATGGTGGCGTGGGGGCAGCCGCCGCCGCCGGGGCAGGGGCAGAGGCAGCAGCAGGCGCAGGCGCAGGCGCAGCAGGGGGCGGCGTCGCGGATCTGCCGCGTCAAGGCCACGGGGGGCAAGGACCGGCACAGCAAGGTGTTCACCACCAAGGGCATCCGGGACCGCCGCGTGCGCCTCTCCGTGCCCACCGCCATCCAGTTCTACGACCTGCAGGACCGCCTCGGCTTCGACCAGCCCAGCAAGGCCGTCGAGTGGCTCATCAACGCCGCCGCAGCCGCCATCGAC…	MEDDGAAGAAGDGAAPRGRAAGSSAKRGRTGMTGGGLDMVAWGQPPPPGQGQRQQQAQAQAQQGAASRICRVKATGGKDRHSKVFTTKGIRDRRVRLSVPTAIQFYDLQDRLGFDQPSKAVEWLINAAAAAIDELPPLDQAAFAAMPDAQQQPGTRTGTRAGKEQQQQGSRSWCSSTSETSKGSELSLSRSDARGGASRDKEVTVASAAPAQAAASFTELLTGGGPVGAADHRQPSWQQQQQAVSAVAAHAGKAAAQVVPTYPAGFRFGNAAPVGLVPTQPFSFNFATSAQMTHFSLVQDALAPGPAPAPAPAGDYSLDFSMSSGFLGANSRGTLQSNSQSHFSSHHHHNHQLQDLEDGPSPPFLYDQNAATVAAAHPSSDNHHLSATAALQLWNGFRH…	ATAGTATGACTATCTCTCTTATAACTCGGTCTCCCACTAACAACACGAGACCGGTGAAACATTAAACCTATCAATATCATACATTTGCCTTCCGCCACTTGAGCTTGATGATTACGATATTTTTCTTCGCAAATTGGAAAAACTTTCTTGAATGAGCGCGCTCGCGCTTGCTTGATGAAGACTTGTGAATTTCTCCCCCATACTCCTATAGGAGAGAATCTCTTTAGGCATATCTTCACATATCTATGATCACCATAATTATGGCGAGCTTCAAGCATATGATTTTTTATCTTGAACTTGCACTTCATTTCTTTACTGTGTATTGATCTAATCGAATTCACTCTTTATACTTTGTATTGATCAATCTTGTATCTTCTTATGACCATTCTTCGGATCACA…	Sang
AsTCP047	AVESA.00010b.r2.4DG0761550.1	ATGGAGCCGCAGGGGCAGGACAGGCCGCCGGAGGGGGACGCTGCGCAGCAGGACAACATGGGTGGCGTGTCTGGGGCGGGGGCCATGGCCATGGTGCCCCTCCCGACGATGCGGGGCGCCGGCGGCTACATGGTGGTGCCCAAGCCGGAGCCGGTGGAGCTCTACGGCGGGGCCGCGGGGATGACGTTGGCGCGTAAGGCGCCACCCAGGAACCGCGACCGTCACACCAAGGTGGAGGGCCGCGGGCGGAGGATCCGGATGCCGGCGGCGTGCGCGGCCAGGATCTTCCAGCTCACCAGGGAGCTAGGGCACAAGTCCGACGGCGAGACCGTGCGCTGGCTCCTGCAGCAGTCCGAGCCGGCCATCGTCGCCGCCACAGGGACGGGGACCGTACCCGCC…	MEPQGQDRPPEGDAAQQDNMGGVSGAGAMAMVPLPTMRGAGGYMVVPKPEPVELYGGAAGMTLARKAPPRNRDRHTKVEGRGRRIRMPAACAARIFQLTRELGHKSDGETVRWLLQQSEPAIVAATGTGTVPAIATTVDGVLRIPTQSAATVLDGAAGDESSAKRRRKLQPTRAGAMLPLATAAPQPAAYYSVVADPLLHGGGGGGAAISVASGLAPIAAGQQGLVPVFAVPSAGGAPAGAGGSHMIPQATAVWMVPQPAGAANQPTQFWAFQSTPQLINLAGAQTMPAGVAAADYHQQQQSASTVVQNSNSDHKLNHHLTGAESREQQQRDHHPEEDDADDDDEPVSDSSPED*	GCCGCGGTCATTTTTGGGTTGTGGTCCAGCCTGTTCGGTTAGCCATGTCCAGCGGCGTGACCCATTTATCCGCTCTTGGCCAGTGCTAGGTCACGCCTTTTTTCCAAATTCAACAGAGAATTTTCACGCTAAAACTGACAAAGTTCGTACATATTCATACGTAATTTACATTCATAATATAACAAGCGACATTAAACTAGCCCTATCTTAAACCCCAAACTCTAGCTACCGATCTTCGTGTGTCGGCGTCGGCGCGTTCATCTAGGGGTTGAGGTCGATATAATCCAGCGACGTACAGAGCTTGGCCGGGGGCAGGGCCGAAGCAGACGCGGGCGGGTCGATCACCTGCCTAGACCATGCTGCCGGCGGCACCATGTGATAGTGGAGGCACGCCAGCTC…	Sang
AsTCP034	AVESA.00010b.r2.4DG0761560.1	ATGGAGCCGCAGGGGCAGGTCATGCCGCCGGAAGGGGATGGTGCGCAGCAGGACCACGCGGGTGGCGTTCCTGGTGCGGGGTCCATGGCCATGGTGCCCCTGCCGGGGATGCGGGGCGGCGGCGGAGGCTACATGGTGGTGCCCAAGCCGGAGCCGGTGGAGCTCTACGGCGGGGCCGCGGGGATGACGCTGGCGCGGAAGGCGCCGCCCAGGAACCGCGACCGCCACACCAAGGTGGAGGGCCGCGGGCGGAGGATCCGGATGCCGGCGGCGTGCGCGGCCAGGATCTTCCAGCTCACCAGGGAGCTAGGGCACAAGTCCGACGGCGAGACCGTCCGCTGGCTGCTGCAGCAGTCCGAGCCGGCCATCGTCGCCGCCACGGGGACGGGGACCGTCCCC…	MEPQGQVMPPEGDGAQQDHAGGVPGAGSMAMVPLPGMRGGGGGYMVVPKPEPVELYGGAAGMTLARKAPPRNRDRHTKVEGRGRRIRMPAACAARIFQLTRELGHKSDGETVRWLLQQSEPAIVAATGTGTVPAIATTVNGVLRIPTQSAASNSSSSTVLDGDESSPKRRRKLQPTRAGAMLPFATAAPQPAAYYSVVADPLLQGGGASAAISVASGLAPIAAGQQGLVPVFAVPSAGGAAASAGGSHMIPQATAVWMVPQPAGAANQPTQFWTFQSAPQLINLAGAQTMPAGAVFQNVAAADYHQQQQQQSASTVVQNSNPDHQFNHHLTSAESREQQGRDQHPEEDDADDDDEPVSDSSPED*	TAATTTGTGGTGATGATGAAATCTTTAAAAGCATGGCTATCAAGATGAAGGATAAATATGAGAAGTATTGGGGTGATCCGGAGAAGATGAACAAGTATATATTCATTGCTGCCATCCTTGATCCTAGGTATTAAATTGTTAGCTCTTTGTCAATATATGGCTGTTTTTTATCTTTAATTGTATGGCTTATTATATATTCTAATTTCTCTTTCTTCATTATTTATGCTAGGACCAAGGAATCTCATTTCTTCAAGGACCTAGTTCAAGACACATATGACAATACTAAAGGTAACGCAATATTGACTGCGACATACAATGAATTTGTATCTCTTTTTAGAGAATACAAGCAATTGTATGGTGCTCCTTCTACTTCTAGTGAATTAACATCACAGTCTGAAA…	Sang
AsTCP023	AVESA.00010b.r2.4DG0772350.1	ATGGACCCCAAGTTCCCCCCACCCCCACCGCTAAACAAAACGGAGCCCACCACCGCGGCGACCACCACCACCACCTCCACCGCGACCGGGGAGCATCAGCAGCAGCTGGATCGCGAGCAGTACCACCCACCGCAGCAGGAGCAGCAGCAGCATCAGCAGCACCTGCAAATCCAGGTGCATCAGCCGCCGCAGCAGCAGCAGCAGCAGGAGGATGGAGGAGGAGGAGGGAAGGAGCTGCAGGTGGCGGCGGCGGGGGACCGGAGGGTGCTGGGGCCCAAGCGGAGCTCCAACAAGGACCGCCACACCAAGGTGGATGGCAGGGGGCGGCGGATCCGGATGCCGGCGCTCTGCGCGGCCCGGATCTTCCAGCTCACGCGCGAGCTCGGCCACAAGTCCGAC…	MDPKFPPPPPLNKTEPTTAATTTTTSTATGEHQQQLDREQYHPPQQEQQQHQQHLQIQVHQPPQQQQQQEDGGGGGKELQVAAAGDRRVLGPKRSSNKDRHTKVDGRGRRIRMPALCAARIFQLTRELGHKSDGETVQWLLQQAEPAIVAATGTGTIPASALSSVAPSLPSPNSALAGRPHHHHHMWGPPPGSAGYAPAGFMNASGPGADGGGIGGIMQRMGLPAGIELPGGAAAGMGGHIGFAPMFASHAAMPGLELGLSQEGHIGVLAAQSLSQYYHVAGAGASGHLQHPHQHQQQHQQQQPQQQEDGEDEREDGDSDEESGQ*	AGAGAGCCAGAGATGAAAATTCTTAGAAATATGTTTTAAGAGATGAAAATCCATTTTTGTACTAGGTAATGTAAAAATGAGTATATGTCTCATCTTACCACAGCATAAATAAAGCGATAAATACAAAAATACGACGCAGTATCAATTACCCCCTGGCACTGGTTTGGGAGTAATAGGTACTCCCCTCTGTTCGGGATTATAGGTCCTATGCGTATACCTAGGTTGTTAATTTGACTAACAAAACATAACTTATATATTACAAAAATTATATCATTAGAAAATATAACCTCTAAAGTTTCTAATGGTATACTTTTTGTATTATACTATTTATATTTTGCTGTTCAAATTGGCAACCTAGTTATCCACACGAGACTTATAATCCCAAAGGGAGGGAGTACT…	Sang
AsTCP025	AVESA.00010b.r2.4DG0784220.1	ATGGACCCCAAGTTCCCCCCACCCCCACCGCTAAACAAAACGGAGCCCACCACCGCGGCGACCACCACCACCACCTCCACCGCGACCGCGGAGCAGCAGCAGCAGCAGCAGCTGGATCGCGAGCAGTACCACCCGCCGCACCACGAGCAGCAGCACCAGCAGCATCTGCAAATCCAGGTGCATCAGCCGCCGCCGCAGCAGCAGGAGGATGGAGGAGGAGGGAAGGAGCTGCAGGTGGCGGCGGCGGCGGCGGGGGACCGGAGGGTGCTGGGCCCCAAGCGGAGCTCCAACAAGGACCGCCACACCAAGGTGGACGGCAGGGGGCGGCGGATCCGGATGCCGGCGCTCTGCGCCGCCCGGATCTTCCAGCTAACGCGCGAGCTCGGCCACAAGTCCGAC…	MDPKFPPPPPLNKTEPTTAATTTTTSTATAEQQQQQQLDREQYHPPHHEQQHQQHLQIQVHQPPPQQQEDGGGGKELQVAAAAAGDRRVLGPKRSSNKDRHTKVDGRGRRIRMPALCAARIFQLTRELGHKSDGETVQWLLQQAEPAIVAATGTGTIPASALSSVAPSLPSPNSALAGRPQHHHHMWGPPPGSAGYAPAGFMNASGPGADAGGIGGIMQRMGLPAGIELPGGAAAGMGGHIGFAPMFASHAAMPGLELGLSQEGHIGVLAAQSLSQYYHVAGAGASGHLQHPHQHHQHQQHQQQQPQPQEDGEDEREDGDSDEESGQ*	AGGTTAGGCCCGGCTTAAGCTTTTTCCAGAACGAGTTTGTTTGTGGTTATAAACCCCGGGCCACCGTGTTTGACCGGAGCCCGTTCGCCTGGCCCACTCCCCATTCCGCGCTTATCCGTTCCGTCCTCGCTCGTACCAGAATAAATAAAAGAAAAAAAAATAAGATGGAAATATCCGAAGCCACACTGCCGCGGCCAATTGGTGGAGGGGAAAGGAACGGACAGCGACCCTGGAGGAATCTCTAGCTGCACTGCCGCCACTTACCCACCAGATTGACATGACACCTGCCTTGTCAAATCAGTACGTGTTATCCATTTTTGTTGCACAGAAACACAGACGAAATTGTTAGAAATATATAGTGCCTCGTTTTTACAGAGTAAATAGGTTTCATCTGGCCAC…	Sang
AsTCP041	AVESA.00010b.r2.5AG0812000.1	ATGAGCGAGGCCATGGAGGAGGTAGGCAAGGAGCACAACTCCTGCAAGCGCCTGTGCCTAGCTGGCGGTGGAGGCGGGGGCGACTCGGCGGCAGTGTGGCGAACGAACAGGGTGGCGCGTGCGGCTGCCGGCGGCAAGGACCGGCACAGCAAGGTGGTGACCTCGCGTGGCCTCCGGGACCGCCGCATCCGGCTCTCCGTGCCGACGGCGATCCAGTTCTACGACATCCAGGACCGCCTCGGCGTCGACCAGCCTAGCAAGGCCATCGAGTGGCTCATCCGTGCCGCCACTGCTGCCATCGACGGTCTCCCGTCGCTGGACTGCTCCTTTCTTCCATCCACCGCTGCATCCTCCCCGCATGACGACACAACGGAGGTCAGCACCTCGGAGACCAGCAAG…	MSEAMEEVGKEHNSCKRLCLAGGGGGGDSAAVWRTNRVARAAAGGKDRHSKVVTSRGLRDRRIRLSVPTAIQFYDIQDRLGVDQPSKAIEWLIRAATAAIDGLPSLDCSFLPSTAASSPHDDTTEVSTSETSKGSVLSLANGPSDHGNAAAHHANAYNGGGTTGTFAELLHCSSAADKPMQQQPTLAYYAAPQSSPMSFEMFPQLTFSQEQHNHHQAAVAFDRSTLQSNAVAVPMWPPSQYPFLMQRFSAAPGEASPTYPFFVGGGGSAAAPATSNSSERRLQLWDFKEERKT*	TTTGCAATTTAAGTTTTAACTTAAATATGCAAATCCACCCACATGTCCAATCAAACACAAAACTCATCTTGTAATAGATGCCACTTATCGTGATCACAAAATATCTTTAAGAAATGGTCAAACCCAACCGGTGCGTGACTTAGACTCACGAGGCGTTTGTGGCGACGACTGAAAAAACCATCAAGGTTTCTGTTCCCCTCGTCGGTGACATCGTGAGTATGCTCCGCCTCTGGTGGCCTTGCAGCCATGGAGGCGTGACGGACCACGTGTCCTCATCGGTGGGGTGTTTCAGTTCCTTGTTTAGACTATTTTTTTCTTTTTTCGAATGGTGAGATGACAACTACATAGTAAAGTCAGAATAATGTACTTATTATCCTATCCTCGTTTCTGTGGTACGCA…	Sang
AsTCP009	AVESA.00010b.r2.5AG0818490.1	ATGGAAATGGAAACGTGGATGGAGTCTCTTTCGTTTTACCAACACCTGAACCCTCCTCCCCCTCCTTCTTCCTCGGGACAAGAACCAATATCCacCTCCTACTACTATTACCCTCCGTACGCCGCTGCTGCTGTCATGAAGAACAACAGCAGAAGGGACACCGACGTCGACCCAACGGCGACGCCGCCACCGCTGCTGCCGTCAAGAACAAGGGAGGCGGTGAGGAAAGATCGGCACAGCAAGATATGCACCGCCGGAGGCATGAGGGACCGGCGGATGCGTCTGTCCCTGGACGTGGCCCGCCGCTTCTTCACCCTGCAGGACAAGCTGGGATTCGACAAGGCCAGCAAGACAGTGCAATGGCTCCTCGACATGTCCACCGCTGGCATCAACCACCTC…	MEMETWMESLSFYQHLNPPPPPSSSGQEPISTSYYYYPPYAAAAVMKNNSRRDTDVDPTATPPPLLPSRTREAVRKDRHSKICTAGGMRDRRMRLSLDVARRFFTLQDKLGFDKASKTVQWLLDMSTAGINHLLAASATSVSEDGSGSVLLDSQDHIMVADAETNNCKMPTKARRRAGRKSNNGAPALLPDKESRARARQRARERTIERSRLRSSTISSAVEEAPVPAEMQVIPPVIPPGSSSSSFGSYYEEQEPWELGGVVFSKPRFHYR*	ATAAAAAATCATGAGCATCCGATCATATACCTATAGTTCATATCTGACCCACTTCCTACCGATTCGGCAGGAATTTGTCTTTTTCACCAGGGATAGACGGAAATGTTTGAGATCCCCCTGTTATGAAATTACCCATATAAGGTGGTCTAGTATTTTTGAAAAATGTGACGGTAGCATTTTGAATTAGTCATTTGGTGGTTGCTTCACAAAACCGTCCGTTTTTTGCACTCGGAAAATGGAAAACGATTTTCTGGTGCGACGAAAAGGAAAACTTCCTCCTGAAACATTGTTCTCCATCTCATGATGCACAGTTATGCACAATATGGACACATTATCACAAACTATGCCTTTATTCTAGCCATAACATTGGTCATTTGACCCGAAAGCCAAGAAACCTCG…	Sang
AsTCP016	AVESA.00010b.r2.5AG0828860.1	ATGGACCATGGCGGCGGCAGCGGTGGGGGTGGGAGCGGAGGCGGCGGTGGCGCGCCGTCGAGCAGCAACAGCGGCGGGGGGAGCGGCGGGGGCACGAGTGGAAGCCGTGGCGGCGGTGCTGACCACCACCAGCACCACCCTTTCTACTACGCTGGCCCGGCGGAGCCCAACAACGTGCAGCCGCAGCAGTTCATTGGCGCGCTCGCCATAACCCCAGTCGTCGCTGACCTGGCCCCGGCGTCCTCGGCTGCGGCTGACAAGAAGGAGGTCGCGCCGGTGACTCCGTCGTCGGCGGGCACGCTGGCGAAGCGGCCGTCCAAGGACCGGCACACGAAGGTGGACGGCCGCGGGAGGAGGATACGGATGCCGGCTCTGTGCGCGGCGCGGGTGTTCCAGCTC…	MDHGGGSGGGGSGGGGGAPSSSNSGGGSGGGTSGSRGGGADHHQHHPFYYAGPAEPNNVQPQQFIGALAITPVVADLAPASSAAADKKEVAPVTPSSAGTLAKRPSKDRHTKVDGRGRRIRMPALCAARVFQLTRELGHKSDGETIEWLLQQAEPAILAATGTGTIPANFSSLNITRAASTTSRAAPFPALALHPHHHPQHDMSTMLGYHHHLLPPSQEPPQDPNNAGSYMRKRYREDLFKEDDERQDPKAREQPAAAPAAMWAMAPNSAAPGGAFWMLPVSASPATVARPTEQPMWSFGGGGGSSTVQAPLQFMSRVHYPGSAGGMGGAGGMPNTSIGMLAGLNTYPRSDGAGAGEEQQQNQQQEMKQQRAGSGGGNDGEEDGDHSGEREEARPDEDS…	TAAGTGAATCCAAACCTTTGGATTGATGATCGTTTTTTGTGCTATCTACCCAATAGAAAAAATCATGTGGGGAGTATGATTCACTACTTGCTTTTGAGTTGAGTTTTGATGAATTCATAGAATCAATTCAAGAACTAAGTGAGGACCTCGGTGTTATTAAATAAGAATGTTCTATTTCACTATGTGCCGGAGAAAATGTGAGCAAAGTTTTATCAAGGATGTGACAATTTTCATACCTTGTAGATGCGATATATATCCATTTACCTTTTGGTAGAAGATGTGTAAAGCTTGAAATTTCAACTCTGTATCTTCTTTTTGAATTGGTTTAACTTAAATTTATATCACCACCAACATGGTGCATATATCCTATATTAGACAGCCAGAATTTATTTGCATGCC…	Sang
AsTCP061	AVESA.00010b.r2.5AG0855110.1	ATGGAGTCTCAGCTTCAGGGCAATGGCGAGCAGGACACCGACGCGCGCTACCACGCCGGGAGTGCGCCGCTGGCCATAGCAATTGTCCCAGCCGCCGCGCACGGGGCCATCGTGCCGAAGCCGGAGCAGGCGTCGGGGGACTTCGGACTCGCCGTCGCGGTCCCGCCGCGGAACCGCGACCGGCACACCAAGGTGGAGGGCCGCGGGCGGCGCATCCGCATGGCGGGGCCCTGCGCGGCGAGGGTCGCCCAGCTGACGAGCGAGCTCGGGCACAAGTCCGATGGCGAGACCATCCGCTGGCTCCTCCAGCAGTCGGAGCCGGCCATCGTCGCCGCCACGGGCACGGGGACGGTGCCCGCGATCGCCACCACCGTCGACGGCGTGCTCCGCATCCCCACC…	MESQLQGNGEQDTDARYHAGSAPLAIAIVPAAAHGAIVPKPEQASGDFGLAVAVPPRNRDRHTKVEGRGRRIRMAGPCAARVAQLTSELGHKSDGETIRWLLQQSEPAIVAATGTGTVPAIATTVDGVLRIPTESPAAGAEPAPKRSRKLQPTRAAAGAPPLLTATPAAFYPVAADPLLQGNGGGGAISVSSGLAPVTTTAAPAGGAIPFYAIPAPGSGDGKQMVPAMWMFPPQPAAAGAANQPTHYWAIQTSPEVMNFPGAKAMNMANYQPQACYSPAQFVAGGESEEQQPGDQSANADEQHQGLEGDYDGEVEGLTDCSSEE*	GTGTGCGAGCACGGATGCGTCGCTGATTTGCGGCGCTAAGACTTCCTCTCGATCTTGAGATTGGCAAGAGATCGTCTACATCAACCACGAGTTCAACCTCATTAAGCTTTGTCGATCTTCAAGGGTATGTTCTCTACGGATGTATATCCGCCCGTTGCTCGTATCTAGTAGATAGATCTTGGTACATAGTTGTTCCCATCGTAGGAATTTTTTTGTTTTCTATGATGCGAACCCTATAGATACCGCTGTTGAGTTTGCAGCATAGAAAACAAAAAATTTCCTCCGATGTGGACAACTAATCACCAAGATCTATCTATCTAGATACAAGTAATGGATGGATATATATCCATAGAGAACTTACCCTCGAAGACCGACAAAGCGTTACGATATAATTCTCGT…	Sang
AsTCP066	AVESA.00010b.r2.5AG0855120.1	ATGGAGTCGCAGCTTCAGGGCAATGGCGAGAAGGACACGCACAAGCGCTACCACGCCGGCAGTGTCGTGCCGAAGCCGGATCAGGCGTCGGGGGACTCCGGGCTCGCCGTCGCGGTCCCTCCGCGGAAGCGCGACCGCCACACCAAGGTGGATGGCCGCGGCCGGCGCATCCTCATGGCGGGGCCCTGCGCGGCGAGGGTCGCCCAGCTGACGAAAGAGCTCGGGCACAAGTCCGACGGCGAGACCATCCTCTGGCTGGTCCAGAAGTCGGAGCCGGCCATCGTCGCCGCCATGGGCACGGGGACGGTGCCCGCGATCTCCACGGGCACGGGGATCCGGCACACGGCCGAGAAGAAGAAGGAGCCAGAGAAGAAGAAGAAGGAGCCGGAGCCAGAGAAG…	MESQLQGNGEKDTHKRYHAGSVVPKPDQASGDSGLAVAVPPRKRDRHTKVDGRGRRILMAGPCAARVAQLTKELGHKSDGETILWLVQKSEPAIVAAMGTGTVPAISTGTGIRHTAEKKKEPEKKKKEPEPEKKKKKKRNKEKKKKEGARS*	TCGTATCTCTCGCGCGGGAAAACGGACATGATTGCGTTCTCTGCATATGTAAGTTACGAGGCATTGCTGACCTATGTCTACGTCGCCCTAGCTGTCATAGGCAGATGAGCCATCACATCGGAAGATTCTGGCATAGACGGATCCAATCCGGCTACAGAAGAGTACGATAGAAGATTCAGCAATTCTCCGACTTATAAAATGAAGACGGAGAAAGCCTTGCAGGGTTCTTTTGGAGGACTACAAGATATTGCTTGACGATTTGCCGACATCCATCTAGACGGAGCATTCAATATGAAAGAGGCAAGACGACGCAAGATCTCGGAGTTCTCCGGGGGCTACTGTTGGGGATATGCTATATGGGTATCCTCATAGCATGTCTCTTATCCGGATAACCCGGGT…	Sang
AsTCP074	AVESA.00010b.r2.5CG0872470.1	ATGGGCGAGGCCGGCCACGACGCGCCGACGGCGATGGAGGATGCGGATGACGTGTTCCCGGCGTGGGTGCGCACCGTGGAGGAGTGCGAGAAGTGGTTCGGCGTGGACTGGGACCAGGGCCTCTCGTCCTTGGACGCGACGGCGCGGCTCCGTGCCCACGGCCCCAACGAGCTCCAGGAGCACCCGAGCCCCTCCATGCTGCAGCTCGTGGCGCAGCAGTTCGAGGACACGCTCGTTCGCATCCTCCTCGCCGCCGCTGCCGTCTCCTTCGCACTGGCCCTCTCCTCCTCGGCAGAGCCCCTAATCCTCTCAGCCTTGGAGGAGGTAGGCAAGGAGCGCAACTCCTGCAAGCGCATGCGCCTAGCTGGTGGGGGCGACTCGGCGGCAGCGTGGCGAACG…	MGEAGHDAPTAMEDADDVFPAWVRTVEECEKWFGVDWDQGLSSLDATARLRAHGPNELQEHPSPSMLQLVAQQFEDTLVRILLAAAAVSFALALSSSAEPLILSALEEVGKERNSCKRMRLAGGGDSAAAWRTNRMARAAAGGNDRHSKVVTSRGLWDHYIRIFVPTTIQFYDIKHWLGADQPSKAI*	TATCTTGTCATAGTCAACTCCTTGAACATTGTCGTAAACTTTTTTCCGACATGTCGACTATTTCATAGATGTTAAACATCCATGTCTTATTTCTTTATAGATCCAAACACAACCGGTAGGCTTCACGCCTTTCCGGAGGGTCTTCGAAGTTTAGAAACTTGATTTCTCGTGTATGGATACTATCACGGATTCTATGACTTCTATTCATTTTATGGAGTCAGGGCCCATCACCGCTTCTTTGCATGTAGTCGGTTCATCATTGTCAAAACAATAACGACTTGCTTATCAAATCTTACTATTTGATTCTTACCAACCCACACGGTTCTATAGGAACTCTAATCTCCGAGATCACACCTTTTGTAATCACGAGAGCCATGAGCATTGTGGCCGCCACCGGGA…	Sang
AsTCP063	AVESA.00010b.r2.5CG0878860.1	ATGGAGTCGCAGCTGCAGGGCAATGGCGAGCAGGACACGGACGCGCGCTACCACGCCGGCAATGCGGCGCTGACCATAGCAATGGTCCCGGCGGCCGCCGCCGGCGCGCACGGGGCCGTGGTGCCGAAGCCGGAGCAGGCGCCGGGGGACCTGGGGCTCGCCGTCGCGGTCCCGCCGCGGAACCGCGACCGGCACACCAAGGTGGAGGGCCGCGGGCGGCGCATCCGCATGGCGGGGCCCTGCGCGGCGAGGGTCGCCCGGCTGACGATTGAGCTCGGGCACAAGTCCGACGGCGAGACCATCCGCTGGCTGCTCCAGCAGTCGGAGCCGGCCATCGTCGCCGCCACGGGCACGGGGACGGTGCCCGCGATCGCCACCACCGTCGACGGCGTGCTCCGC…	MESQLQGNGEQDTDARYHAGNAALTIAMVPAAAAGAHGAVVPKPEQAPGDLGLAVAVPPRNRDRHTKVEGRGRRIRMAGPCAARVARLTIELGHKSDGETIRWLLQQSEPAIVAATGTGTVPAIATTVDGVLRIPTESPAGGAEPAPKRRRKLQPTRAADGAPPLLTAPPPAFYPVAADPLLQGNGGGGGAISVSSGLAPVTTAAAPAGSAIPFYAIPAAPGSGDGKQMVPAMWMFPPQPGAANQPTHYWAIQTSPELMNFPGAQAMNMGRYQHQACCSPGQFVAGGESEDQQPGDQSADAAEQQQQQQQQQGLEGDYDDGEVEGLTDSSSEE*	GGAACAGAGACTTTCTGTCCACCAAATCTCCCCTTCGGTGGCGGCGGCGCTGCGGAACTTTTCGTGGCTAGAGGCTTGACGATTTAGGGTTTTTGCATCGGATGGCATCTTATAGGCGAAGAGGCAAGGTCGGTGGGCGGCTAGGGGGCCAACACCATGCCCTGGCGTGGCCTAGGGCTACCCGCGCCAAGGGGTGGTGTGGCCACCCTGTGGCCCCTCTCCATCTCGTCTTCTGGCTCCGTGAGTCTTCCGGTAAAATAATAACTTTGGCTTTTGTTCTGTCCAATTCCGAGAATATTCATTTTCTGACTTTCCTAGAACCAAAAACAGTAGAAAACAGACAGCTGGAACTGTGGCTCTTGTTAATAGGTTAGTCCAAGAAATCATATGAAAAGTACT…	Sang
AsTCP011	AVESA.00010b.r2.5CG0907130.1	ATGGACCATGGCGGCGGCAGCGGTGGGGGTGGAAGCGGAGGCGGGGGTGGCGCGCCCTCGAGCAGCAACAGCGGCGGGGGGAGCGGCGGGGGCACGAGTGGAAGCCGTGGCGGCGGTGCTGACCACCACCAGCACCACCCTTTCTACTACGCTGGCCCTGCGGAGCCCAACAACGTGCAGCCGCAGCAATTCATTGGCGCGCTCGCCATAACCCCAGTCGTCACCGACCAGGCCCCGGCGTCCTCGGCTGCGGCTGACAAGAAGGCGGTCGCTCCGGTGACTCCGTCCTCGGCAGGCACGCTGGCGAAGCGGCCGTCCAAGGACCGGCACACGAAGGTGGACGGCCGTGGGAGGAGGATACGGATGCCGGCTCTGTGCGCGGCGCGGGTGTTCCAGCTC…	MDHGGGSGGGGSGGGGGAPSSSNSGGGSGGGTSGSRGGGADHHQHHPFYYAGPAEPNNVQPQQFIGALAITPVVTDQAPASSAAADKKAVAPVTPSSAGTLAKRPSKDRHTKVDGRGRRIRMPALCAARVFQLTRELGHKSDGETIEWLLQQAEPAILAATGTGTIPANFSSLNITRAASTTSRPAPFPSLALHPHHHPQHDMSTMLGYHHHLLPPTQEPPQDPNNAGSYMRKRYREDLFKDDERQDPKAREQPAAAPTAMWAMAPNSAAPGGAFWMLPVSASPATVARPTEQPMWSFGGGGGSSTVQAPLQFMSRVHYPSSAGGMGGAGGMPNTSIGMLAGLNTYPRSDGAGEEQQQQQQQQQQQQNQQQEMEQQRAGSGGGNEGEEDGDHSGEREEA…	TATGTTGGAGCAAATGTTTTATTCATGATGGGACATTTTATCCACGATGGATGAACTCAACCTATTATATATCCGTTTATTTATTTTGTGGAACATGTGAAACACTTGATTGGTCGTTACAAATGGTTCAACTTTGTCTATTCTTTTGGGATGGTTTTAACTTCCATCAACTATGTCTATATTTCTCAGAATAAACTAGCCTTCTTCGATCAACCTAAAAAAAATCCATACCAGGCTACAACAAGAGGGTAAGATGGATAAAGAGATACCGACGGTCGATATATTCTCAACGACATTACCTAACCGTGTGAAGAACTAAATGACTCCACCGTGCCTCTCTCCCCTCTCCCTCTCCTCTGAACCCTGTCCTACTCCCCTCGTTCGCCTCCAGATCCTGGG…	Sang
AsTCP008	AVESA.00010b.r2.5CG0918730.1	ATGGAAACGTGGATGGACTCTCTTTCGTTTTACCAACACCTTCACCAGAACCCTCCTCCCCCTCCTTCCTCGGGACAAGAACCCATATCCTCCTCCTACTACTATTACCCTCCGTACGCGGCCGCTGCTGTCATGAAGAACAACAGCAGAAGGGACACGGACGTCGACCCAACGGCGACGCCGCTGCCGCTGCCGCTGCCGTCAAGAACAAGGGAGGCGGTGAGGAAAGATCGGCACAGCAAGATATGCACTGCCGGAGGCATGAGGGACCGGCGGATGCGTCTGTCCCTGGACGTGGCCCGCCGCTTCTTCTCCCTGCAGGACAAGCTGGGATTCGACAAGGCCAGCAAGACAGTGCAATGGCTCCTCGACATGTCCACGGCCGGCATCAACCACCTC…	METWMDSLSFYQHLHQNPPPPPSSGQEPISSSYYYYPPYAAAAVMKNNSRRDTDVDPTATPLPLPLPSRTREAVRKDRHSKICTAGGMRDRRMRLSLDVARRFFSLQDKLGFDKASKTVQWLLDMSTAGINHLLAASATSMSEDGSGSVLLDSQDHIMVADAETNNCKMPTKARKRAGRKSNNGAPALLPDKESRARARQRARERTLERSRLRSSTISSAVEEAPAPAAMPVIPPVILPPGSSSSSFGSYYEEQEPWELGGVVFSKPRFHNR*	ATATTTTTACCATCAGAAACTAATAAACACCTAGCTATGCATCCGTGGTCTTGGTCAGCTAGCACCATCGGCAAGGCAATGGGCCATCGACAAGCGGGTAACTTAACTGAGATGATAAACCCATTACTGCTCCCCAATAGCGACACGACAGAGAAACAGATGCTGCCTAAAAGTTATTGTCCTCCATGGCTAGAGCTAGTGCTGCATCTGCAAATGCATGGGGTCAAGCTCTAGGTATAGAGGTCCCCAATTTCCAACTTGGAATGATGCAGAAGCATTAGTGCAGGTGCATGCACATCCATCACATATATGGATAGATGGATGGGCATCTCATCTCTTGTTGCAGCTTAGCTTAGCTTTAGCCATGGACAGAGGGCGGTCACTTTCCATTTGCTACAG…	Sang
AsTCP060	AVESA.00010b.r2.5DG0940480.1	ATGATGTCCTCCTCGCCCTCCGAACTCGTCCTCTACAACCTCGTCCCCGCCCAAaCCCTAAACCCGACCGCGACAGCGGCCGCCGCCGCCACCGACCCCGCCGCGGCGCGCCCCGTCCGCCCGCGCCGCTCCTCGGACCGCCACGCCAAGGTCGCCGGCCGCGGCCGCCGCGTCCGCATCCCGGCCATGGTCGCCGCCCGCGTCTTCCAGCTCACCCGCGAGCTCGGCCACCGCACCGACGGCGAGACCATCGAGTGGCTCCTCCGCCAGGCCGAGCCCTCCATCATCGCCGCCACCGGCACCGGCGTCACCCCCCAGGAGGCGCCCCCCGCCGCCGTCCCCGTCGGCGTCCACGGCGCCCCGTTCGTGCAAGTGCCGTACTACACGGCGCTCCTCATG…	MMSSSPSELVLYNLVPAQTLNPTATAAAAATDPAAARPVRPRRSSDRHAKVAGRGRRVRIPAMVAARVFQLTRELGHRTDGETIEWLLRQAEPSIIAATGTGVTPQEAPPAAVPVGVHGAPFVQVPYYTALLMQPPSAEEQPLASAPAPSAAENADTTAAAEDSN*	ATTGTAATGTCAAACTTGTCAATAATATTTTTTATGAGTGTTGTTGCACCAAGTGATGGCGTTTCTCTAAGCCAATCCATGATTGCATCTGCCAACCACCTAGTCTTTGCTAGCTTTGTTTTGTCCTTTGGTTATCTTGCTTGAGGTGGACAAGTATGGTCATGTGGGTTCTTTTTATCGGAAACATAATAAAAATGTCAGGTACAGTTAACAAACTTTACACAATGATAAAAAATACACAACTGGTTATAATACCTGAACTAATTTTCTCCTGAGCATAGTGTATGCATGCATCCTCCACTTACACCTCTTGTATGTGCACTTGATTGTGAACCTTGTTGGCTCGCTCTTAATAATATCATAATCATTCATGGTGAGAATGCAATATGTAGTAAGTGC…	Sang
AsTCP062	AVESA.00010b.r2.5DG0954140.1	ATGGAGTCGCAGCTTCAGGGCAATGGCGAGCAGGACACCGACGCGCGCTACCACGCCGGCAGTGCGCCGCTGGCCACAGCAATTGTCCCGGCGGCTGCCCCCGCCGCGCACGGGGCCATCGTGCCCAAGCCGGAGCAGGCGTCGGGGGACTTCGGACTCTCCGTCTCGGTCCCGCCGCGGAACCGCGACCGGCACACCAAGGTGGAGGGCCGCGGGCGGCGCATCCGCATGGCGGGGCCCTGCGCGGCGAGGGTCGCCCAGCTGACGAGCGAGCTCGGGCACAAGTCCGATGGCGAGACCATCCGCTGGCTCCTCCAGCAGTCGGAGCCGGCCATCGTCGCCGCCACGGGCACGGGGACGGTGCCCGCGATCGCCACCACCGTCGACGGCGTGCTCCGC…	MESQLQGNGEQDTDARYHAGSAPLATAIVPAAAPAAHGAIVPKPEQASGDFGLSVSVPPRNRDRHTKVEGRGRRIRMAGPCAARVAQLTSELGHKSDGETIRWLLQQSEPAIVAATGTGTVPAIATTVDGVLRIPTESPAAGAEPAPKRIRKLQPTRAAAGAPPLLTAPPAAFYPVAADPLLQGNGGGGAITVSSGLAPVTTAAAPAGGAIPFYAIPAPGSGDGKQMVPAMWMFPPQPAAAGAANQPTHYWAIQTSPEVMNFPGAQAMNMAKYQPQACYSPAKFVAGGESEEQQPGDQSANADEQHQGLVGDYDGEVEGLTDCSSEE*	GAATACATGTGATCATCATATCACAGCCATTTCCTCCAGTTGTCCCAATTTCTGTCACTTCGGGGCCTTTGGTTCCGGACAATGATATGTGTACACAACTTGCAGATAAGATCACAAACAATACTATCATCGTGAATCAATAACATGTTCAGATCTAAGATCATGGCACCCGGACCTAGTGACAAGCATTAAGCAACAAAGTCAAATAGCACTAATAAAGATACTAGGCACCATGTCCTAACAATCTTATTCGATTACATGATAGATCTCATCCAACCCTACCATCCCCATAGCCTACAGCGGAGGATTACTCACTCATGGACGGGGAAACATGGATGGTTGATGGAGAGGCGTCGGTGATGATGATGGCGATGATCTCCTCCAAATCCCCGTCCCGGC…	Sang
AsTCP019	AVESA.00010b.r2.5DG0980260.1	ATGGACCATGGCGGCGGCAGCGGTGGGGGTGGGAGCGGAGGCGGCGGTGGCGCGCCGTCGAGCAGCAACAGCGGTGGGGGGAGCGGCGGGGGCACGAGTGGAAGCCGTGGCGGCGGTGCTGACCACCACCAGCACCACCCTTTCTACTACGCTGGCCCGGCGGAGCCCAACAACGTGCAGCCGCAGCAGTTCATTGGCGCGCTCGCCATAACCCCAGTCGTCGCCGACCTGGCCCCGGCGTCCTCGGCTGCGGCTGACAAGAAGGCGGTCGCGCCGGTGACTCCGTCGTCGGCGGGCACGCTGGCGAAGCGGCCGTCCAAGGACCGGCACACGAAGGTGGACGGCCGCGGGAGGAGGATACGGATGCCGGCTCTGTGCGCGGCGCGGGTGTTCCAGCTC…	MDHGGGSGGGGSGGGGGAPSSSNSGGGSGGGTSGSRGGGADHHQHHPFYYAGPAEPNNVQPQQFIGALAITPVVADLAPASSAAADKKAVAPVTPSSAGTLAKRPSKDRHTKVDGRGRRIRMPALCAARVFQLTRELGHKSDGETIEWLLQQAEPAILAATGTGTIPANFSSLNITRAASTTSRAAPFPALALHPHHHPQHDMSTMLGYHHHLLPPSQEPPQDPNNAGSYMRKRYREDLFKEDDERQDPKAREQPAAAPAAMWAMAPNSAAPGGAFWMLPVSASPATVARPTEQPMWSFGGGGGSSTVQAPLQFMSRVHYPGSAGGMGGAGGMPNTSIGMLAGLNTYPRSDGAGAGEEQQQNQQQEMEQQRAGSGGGNDGEEDGDHSGEREEARPDEDS…	GTAAGTGAATCCAAACCTTTGGATTGATGATCGTTTTTTGTGCTATCTACCCAATAGAAAAAATCATGTGGGGAGTATGATTCACTACTTGCTTTTGAGTTGAGTTTTGATGAATTCATAGAATCAATTCAAGACCTAAGTGAGAACCTCGGTGTTATTAAATAAGAATGTTCTATTTCACTATGTGCTGGAGAAAATGTGAGCAAAGTTTTATCAAGGATGTGACAATTTTCATACCTTGTAGATGCGATATATATCCATTTACCTTTTGGTAGAAGATGTGTAAAGCTTGAAATTTCAACTCTGTATCTTCTTTTTGAATTGGTTTAACTTAAATTTATATCACCACCAACATGGTGCATATATCCTATATTAGACATCCAGAATTTATTTGCATGC…	Sang
AsTCP010	AVESA.00010b.r2.5DG0990090.1	ATGGAAATGGAAACGTGGATGGAGTCTCTTTCGTTTTACCAACACCTGAACCCTCCTCCCCCTCCTTCTTCCTCGGGACAAGAACCAATATCCACCTCCTACTACTATTACCCTCCGTACGCCGCTGCTGCTGTCATGAAGAACAACAGCAGAAGGGACACCGACGTCGACCCAACGGCGACGCCGCCACCGCTGCTGCCGTCAAGAACAAGGGAGGCGGTGAGGAAAGATCGGCACAGCAAGATATGCACCGCCGGAGGCATGAGGGACCGGCGGATGCGTCTGTCCCTGGACGTGGCCCGCCGCTTCTTCACCCTGCAGGACAAGCTGGGATTCGACAAGGCCAGCAAGACAGTGCAATGGCTCCTCGACATGTCCACCGCTGGCATCAACCACCTC…	MEMETWMESLSFYQHLNPPPPPSSSGQEPISTSYYYYPPYAAAAVMKNNSRRDTDVDPTATPPPLLPSRTREAVRKDRHSKICTAGGMRDRRMRLSLDVARRFFTLQDKLGFDKASKTVQWLLDMSTAGINHLLAASATSVSEDGSGSVLLDSQDHIMVADAETNNCKMATKARRRAGRKSNNGAPALLPDKESRARARQRARERTIERSRLRSSTISSAVEEAPAPAEMQVIPPVIPPGSSSGSFGSYYEEQEPWELGGVVFSKPRFHYR*	ATTTTTACCACCAGAAACTAATACACACCTAGCTATGCACCGGTGGTCTTGGTCAGCTAGCACCATCGGCAAGGCAATGGGCCATCGACAAGCGGGTAACTTAACTGAGATGATAAACCCATTACTGCTCCCCAATAGCGACACGACAGAGAAAGAGATGCTGCCAAAAGTTATTGTCCTCCATCGCATAGCTAGAGCTAGTGCTGCATCTGCAAATACATGGGGTCAAGCTCTAGCTAGCTAGGTATAGAGGTCCCCAACTTCCAACTTGGAATGATGCAGAGGCATTAGTGCAGGTGCATGCACATCCATCACATATATGGATAGATGGATGGGCATCTCATCTCTTGTTGCAGCTTAGCTTAGCTTTAGCCATGGACAGAGAGGGCGGTCACTTTC…	Sang
AsTCP036	AVESA.00010b.r2.5DG0996140.1	ATGAGCGAGGCCATGGAGGAGGTAGGCAAGGAGCACAACTCCTGCAAGCGCCTGTGCCTAGCTGGCGGTGGAGGCGGGGGCGACTCGGCGGCAGTGTGGCGAACGAACAGGGTGTCGCGTGCGGCTGCCGGCGGCAAGGACCGGCACAGCAAGGTGGTGACCTCGCGTGGCCTCCGGGACCGCCGCATCCGGCTCTCCGTGCCGACGGCGATCCAGTTCTACGACATCCAGGACCGCCTCGGCGTCGACCAGCCTAGCAAGGCCATCGAGTGGCTCATCCGCGCCGCCACTGCTGCCATCGACGGTCTCCCGTCGCTGGACTGCTCCTTTCTTCCATCCACCGCTGCATCCTCCCCGAATGACGACACAACGGAGGTCAGCACCTCGGAGACCAGCAAG…	MSEAMEEVGKEHNSCKRLCLAGGGGGGDSAAVWRTNRVSRAAAGGKDRHSKVVTSRGLRDRRIRLSVPTAIQFYDIQDRLGVDQPSKAIEWLIRAATAAIDGLPSLDCSFLPSTAASSPNDDTTEVSTSETSKGSVLSLANGPSDHGNAAAHHANAYNGGRTTGTFAELLHCSSAADKPMQQQPTLAYYAAPQSSPMSFEMFPQLTFSQEQHNHHHQAAVAFDRSTLQSNAVAVPMWPPSQYPFLMQRFSAAPGEASPTYPFFVGGGGSAAAPATSNSSERRLQLWDFKEERKT*	AAGTTTTAACTTAAATATGCAAATCCACCCACATGTCCAATCAAACACAAAACTCTGTAATAGATGCCACTTATCGTGATCACAAAATATCTTTAAGAAATGGCCAAACCCAACCAGTACGTGACTTAGACTCACGAGGCGTTTGTGGCGACGGCTGAAAAAACCATCAAGGTTTCTGTTCCCCTCGTCGGTGACATCGTGAGTATGCTCCGCCTCTGGTGGCCTTGCAGCCATGGAGGCGTGACGGACCACGTGCGGTGGGGGTGTTTCAGTTCCTTGTTTAGACTATTTTTTTGTTTCTTTTTTCGAATGGTGAGATGACAACTACATAGTGAAGTCAGAATAAGGTACTTATTATTCTATCCTCGCTTCTGTGGTGCGTCTAGCAATGGCGGAGCG…	Sang
AsTCP051	AVESA.00010b.r2.6AG1024850.1	ATGGATATCACCGGAGACGCCGGAGGCGGCCGTCGGCCCAACTTTCCCTTGCAGCTCCTGGAGAAGAAGGAGGAGCAGCCGTGCTCCAGCTCGGCCGCAGGGGGCGCCTCGGCGGGAGGAGGGAATGGAGCAGCGGCAGGCGGCAGCGCAGGAGGGGAGATGCAAGTGCGGAAGGCGGTGCCGAAGCGGACGTCCACCAAGGACCGGCACACCAAGGTGGAGGGGCGTGGGAGGCGCATCCGGATGCCGGCGCTGTGCGCAGCGAGGGTTTTCCAGCTGACGCGGGAGCTGGGGCACAAGACGGACGGCGAGACTATCGAGTGGCTGCTGCAGCAGGCGGAGCCGGCCGTGATCGCGGCCACCGGCACCGGAACTATCCCCGCCAACTTTACCTCACTC…	MDITGDAGGGRRPNFPLQLLEKKEEQPCSSSAAGGASAGGGNGAAAGGSAGGEMQVRKAVPKRTSTKDRHTKVEGRGRRIRMPALCAARVFQLTRELGHKTDGETIEWLLQQAEPAVIAATGTGTIPANFTSLNISLRSSGSSLSIPAHLRGALPSPGARFGSRADAWDRVVGLGFPPEGPASSSSTPSPLLLNFHSGSVGLDVQPSPSAAAAAAADLSRKRRWEQEMQQQQQQQQHQQQQQYQQQMAGYTQSQMPGTVWMVPSNNIQGGGAPSGAGNAGGGGSGESIWSFPQMGGAGAGQAVYRASVPSGLHFMNFPAPMALLPGQQLGLGPVGGTGGSGGGGEGHMGILAALNAYRTQAADAAAGQGGGGGGGGSGQQQHGGGGGERHESMSTSES*	TGAGAGGGGGTGTTGAAGTGTATAAGTGGATTGCACTGGTCATTTCCATCAGTTCGGACTTTTGGTGCGTTGGCTAGTGCATGAAGCTTGACAGTTTTCACTATAGATGGCAAGGTTAAATTCGAAGGTGACTTAAGAAGCTTAAATTCGAAGGTCACTTAAGAAAAAAGGTATACATACCAAAATCCTAGCTCTGACTATGATTGGAACTACATATTCATTGAACTCTTTGATGTATATTAATTGGGAAGAAGTTTGTGCTCTCGTTTACTGTAGAGGTTTGACCATTTGACCGGTCAGCTGCCACAACCACAACAAAAGGTCATGGAAGCTTAATTAAGTATTCTTTTTGAATCCAGATGCTATATACAGTAACACAAAATTCAGAGCCAAAGCTTT…	Sang
AsTCP043	AVESA.00010b.r2.6AG1034320.1	ATGACCTCCCACGACATAGCCGCCGCCGCTGCCGGCCCTTTCCACATCTACCAGCAGTTGCCGATGACGACTTCCACGGTGTCGGCGCCCGCGGGCGCGGCATCCGACGCCGTCATCGTTCCCGCGCGGAGCAAGAAGGCCGCCGGCGGCGTCGTCAAGGACCGGCACAGCAAGGTGAACGGGCGCGGTCGTCGCGTGCGCATGCCGATCGTGTGCGCGGCGCGCGTGTTCCAGCTCACCCGCGAGCTGGGGCTCAAGTCGGACGGGCAGACCATCGAGTGGCTGCTCCGGCAGGCGGAGCCGTCCATCGTCGCCGCCACGGGCACCGGCACCACCCCCGCGACCTTCGTGTCCTCCTCCGCGCCGTCCACCTCCTCCTCCTTCTACCAGCACCAGCAG…	MTSHDIAAAAAGPFHIYQQLPMTTSTVSAPAGAASDAVIVPARSKKAAGGVVKDRHSKVNGRGRRVRMPIVCAARVFQLTRELGLKSDGQTIEWLLRQAEPSIVAATGTGTTPATFVSSSAPSTSSSFYQHQQHSLLGKRPREQEESDAAAVAAYWAAAAPRQDAWGFSPLEAQAAYVPMAHHHHHLNLNLLSALSAGAYKGAEEETR*	ACGATCCACAGGAGGGGTGGGATCTGTTTTTTACTACTCGACTTCTGTGACGCATATGGTCATTCTCTGGCGCATATGGTCATATGCGCCACAGAATCTTGGTAAGAGTGCGGTCAACGAAATTCTATGGCTATATGCGCCACCAAAAGCCTGGGTGTCCAACCCTGGTGGCGGGTCCCGCCAAACTTCTGTGGCGCATCGTCTCTATCCATGCGCCACAGAACAGTAAAGGTTATGTGGCGCATTTGGTATAAATGCATCACTGTTGGTTTTCTACTACGCATGACAAAAGATATGCGTCACAGAAGTCTTGCTATAGTTATTTTTCTAGTAGTGGACAAAAATTTATATGGGTCAATTCTAAAAATAGACGGGCAATGCACGCCATCATGATCTAGT…	Sang
AsTCP032	AVESA.00010b.r2.6AG1051500.1	ATGACGACTCGCCCCGCTGACGGCGGCGGCGGCGGCGACGCCGACAAGCAGCTGGTGCCCGTCGCCACCGCCGCGAACGGGAACGGCACCACGGCGCTGGCGGTGCGCAAGGCCCCCTCCAAGGACCGCCACAGCAAGGTGGACGGGCGCGGCCGCCGCATCCGGATGCCCATCATCTGCGCCGCTCGCGTCTTCCAGCTCACCCGCGAGCTCGGCCACAAGTCCGACGGCCAGACCATCGAGTGGCTGCTCCGCCAGGCCGAGCCATCCATCATCGCCGCCACAGGCTCCGGCACCGTACCGGCCTCCTTCTCTACCACCTCACCCTCCTCCCTACGCGCCAACGGGTCAGGAGAGGCCGCCGTCCACGCGCAGCCCTTCGCCGGTGGGGCGGCCCAC…	MTTRPADGGGGGDADKQLVPVATAANGNGTTALAVRKAPSKDRHSKVDGRGRRIRMPIICAARVFQLTRELGHKSDGQTIEWLLRQAEPSIIAATGSGTVPASFSTTSPSSLRANGSGEAAVHAQPFAGGAAHHQMLPHAAPFVLGKRARAADEAEGEGDHAAAAAAAVSMVVPTPGFWALPGRDFGHQLWSFAPPHAQEMMVAAPAMSGEASAARVGNYLPMAQANLNLLASFSGGPAAAAAATAGRAEEEAAH*	TCCATCGTGGACTATTGTGTAATGATATTACTTCGTTTTCCACCCGCACAAAAGTGCCTGGTGGGCACCTTTGAATCGTTTCTATGCGGGTTTGGCGGGTTTCGCTAAAACTTGCATAGGGCCGATTCTGAGGGTGTTACATGAAATTTTGAACAACACTATCACATCAAGAGAGGCACGTATCAATTTCGAGCAACACTGCCACAATATGAATTTCGAGTACTAGCACAACACTAGCACTACCATGTCTCACTGGCGGCGGTCTTGGTGGTGGGGAGGAGGTCCGGCGCCGGGGAGGAGGTAGGCCGCCGTCTGGAGTCGGTGGTGGGGAGCGACCATGAATGGCGGCGCTGAGGAGGAGGTCCGGCGCCGGGGAGGAGATAGGACACCGGCTGGAAG…	Sang
AsTCP055	AVESA.00010b.r2.6AG1068990.1	ATGATGTCCTCTTCGCCCTCCGAACTCGTCCTCTACAACCTCGTCCCCGCCCAAACCCTAAACCCTCACAACCCGACCGCCGCCGCCGCCGACAACGACGACCCCGACGCGGCGCGCCGCGTCCGCCCGCGCCGCTCCTCGGACCGCCACGCCAAGGTCGCCGGCCGCGGCCGCCGCGTCCGCATCCCGGCCATGGTCGCCGCCCGCGTCTTCCAGCTCACCCGCGAGCTCGGCCACCGCACCGACGGCGAGACAATCGAGTGGCTCCTCCGCCAGGCCGAGCCCTCCATCATCGCCGCCACCGGCACCGGCGTCACCCCCCAGGAGGCGCCGTCCGCCGCCATCCCCGTCGGCGGCCACGGCGCCCCGTTCGTGCAAGTGCCGTACTACACGGCGCTC…	MMSSSPSELVLYNLVPAQTLNPHNPTAAAADNDDPDAARRVRPRRSSDRHAKVAGRGRRVRIPAMVAARVFQLTRELGHRTDGETIEWLLRQAEPSIIAATGTGVTPQEAPSAAIPVGGHGAPFVQVPYYTALLMQPPSAEEQPLASAPAASAADNADTTAAEEDNN*	AACACCTAGGGGTGGTGACTGCGTCCGCTTCTGGTGCATCTCTTTCCTCCCGCAGTCACAGCGGAAGTGTCGTGAACACAGACACTGTTGACTGGAGTTGTTGCCTATGTGTAGCAGTAGGCCTTGTTGTTGATGTCGATGTCGAGGTAGCCGTCATGATTTAGCCATGGTCGAGGTGGGTATGGTTGATGTCGTAGTCGTCGTAGCGGTGTGGCCTCCAGTGCCGGAGGCGCAAAAAATTGCGCGATCTTTTTCTTGTTGTTGTTGATGGAGCTACAGTTGTGGACGTTGCACCTTGTAGAGGTACCATCGGGTCGTCTCGTGGACGCGGTCATAGGTGAGACCACCAGTTTTTCAAGAACCATAGGAAACCACAAAGCACAAAAGCTTTTGCCAGAA…	Sang
AsTCP029	AVESA.00010b.r2.6CG1076480.1	ATGACGACTCGCCCCGCTGACGGCGGCGGCGGGGACGCCGACAAGCAACTGGTGCcCGTCGCCACCGCCGCCAACGGGAACGGCACGACGGCGCTGGTGGTGCGCAAGCCCCCCTCCAAGGACCGCCACAGCAAGGTGGACGGGCGCGGCCGCCGCATCCGGATGCCCATCATCTGCGCGGCCCGGGTCTTCCAGCTCACCCGCGAGCTCGGCCACAAGTCCGACGGCCAGACCATCGAGTGGCTGCTCCGCCAGGCCGAGCCCTCCATCATCGCCGCCACCGGCTCCGGCACCGTCCCGGCCTCCTTCTCCACCACCTCCCCGTCCTCCCTCCGCTCCGGGGACGCCGTCTCCGTCCACGCGCAGCCCTTCTCCGGCGGGGCGGCTCACCACCAGATG…	MTTRPADGGGGDADKQLVPVATAANGNGTTALVVRKPPSKDRHSKVDGRGRRIRMPIICAARVFQLTRELGHKSDGQTIEWLLRQAEPSIIAATGSGTVPASFSTTSPSSLRSGDAVSVHAQPFSGGAAHHQMLPHAAPFVLGKRARGGADDQGEGEGDHAAAVSMAVPTPGFWALPARDFGHQLWSFAPPHAQEMMVAAAAPAMSGEASAARVGNYLPMAQANLNLLASFSGGPGGATAAAGRAEEEAAH*	CGCTCTTCATGAAATCATTCATGAGGTCAAGGTTTGCCATAATAAGTGCGTGTTCCTCAAGTAGGACATCAGAAGGCCTATTAATGGTTAGACTGGGCCATCCTATGCAAGGTTCTCGAGAGGAGGGGGTTTGATGACTGGGTGATCTTATGGATTATGCCGTTCGCCATGAGTGCACCGCAATTATATCAATGGGGAGGTTGGTCCTTATTTTCGACCATCTTGTGGAGTGAGACAGGGGGATCCGATATCACCCCTTTTATTTAACTCTATGGTGGATGCTCTAGCAGAAATTCTATGCTCATATGCTTCGAATCCATGCCAGGCCTTCAGATCAACTTCGATAAGAGTAAGGTCAGGATCTTGAGGTACTTAGACGAGGATAGATAGCGTATCGTT…	Sang
	AVESA.00010b.r2.6CG1092030.1	ATGGATATCACCGGAGACGCCGGAGGCGGCCGGAGACCCAACTTTCCCTTGCAGCTCCTCGAGAAGAAGGAGGAGCAGCCGTGCTCCAGCTCGGCAGCGGGGGGCGCCTCGGCGGGAGGCGGGAATGGATCAGCGCCAGGCGGCAGCGCCGGAGGGGAGATGCAGGTGCGGAAGGCGGTGCCCAAACGGACGTCCACCAAGGACCGGCACACCAAGGTGGAGGGGCGTGGGAGGCGCATCCGGATGCCGGCGCTTTGCGCGGCGAGGGTTTTCCAGCTGACGCGGGAGCTGGGGCACAAGACGGACGGCGAGACTATCGAGTGGCTGCTGCAGCAGGCGGAGCCGGCGGTGATCGCGGCCACCGGCACCGGAACTATCCCCGCCAACTTCACTTCGCTC…	MDITGDAGGGRRPNFPLQLLEKKEEQPCSSSAAGGASAGGGNGSAPGGSAGGEMQVRKAVPKRTSTKDRHTKVEGRGRRIRMPALCAARVFQLTRELGHKTDGETIEWLLQQAEPAVIAATGTGTIPANFTSLNISLRSSGSSLSIPAHLRGALPSPGARFGSRADAWDRVVGLGFPPEGPASSSSTPSPLLLNFHSGSVGLDVQPSPSAAAAAADLSRKRRWEQEMQQQQQQQQQQQQQQYQQQQMAGYTQSQMPGTVWMVPSNSIQGGGAPSGAGNAGGGGGGSGESIWSFPQMGGAGAAQAVYRASVPSGLHFMNFPAPMALLPGQQLGLGPVGGSGGGGGGGEGHMGILAALNAYRTQAADAAAGQGSGGRGSGQQQQGGGGGERHESMSTSES*	TTCAAACCCCGTAGAAAGTGGTAGCCAAAAATCTAACAACTTTCGTCTATAATCTGTACATGAAACCTGCTAATAAACTTTGTATGCGTGACCGATAGCTGCATAGATAGGCTCTCCAAGGGTCTGAATTCATGATGTTTTCACTGTAGAGCAAGGTTAAATGCGAAGGTCACTTAAAAAAAAGGTATACATATGCTTGTCCGCGCATCAAAATTTTCTCATGCACCCTTTGACCATTTGACCGGTCAGCTGCCACAACCACAACAAAGGTCATGAAAGCTTAATTAAGTATTGTTTTGGGATCCATATGCTATATACAGTAACACAAAATTCAGAGCCAAAGCTTTTGCGGAGTGTACAGACACGAGTCCCTTTTCCTTTGCCGTTTATAATACTCCT…	Sang
AsTCP073	AVESA.00010b.r2.6CG1108510.1	ATGGGCGAGGCCGGCCACGACGCGCCGACGACGATGGAGGATGCGGATGACGTGTTCCCGGCGTGGGTGCGTACCGTGGAGGAGTGCGAGAAGTGGTTCGGCGTGGACTGGGACCAGGGCCTCTCGTCCTTGGACGCGACGGCGCGGCTCCGTGCCCACGGCCCCAACGAGCTCCAGGAGCACCCGAGCCCCTCCATGCTGCAGCTCGTGGCGCAGCAGTTCGAGGACACGCTCGTTCGCATCCTCCTCGCCACCGCTGCCGTCTCCTTCGCACTGGCCCTCTTCTCCTCGGCAGAGCCCCTAATCCTCTCAGCCTTGGAGGAGGTAGGCAAGGAGCGCAACTCCTGCAAGCGCATGCGCCTAGCTGGTGGGGGCGACTCGGCGGCAGCGTGGCGAACG…	MGEAGHDAPTTMEDADDVFPAWVRTVEECEKWFGVDWDQGLSSLDATARLRAHGPNELQEHPSPSMLQLVAQQFEDTLVRILLATAAVSFALALFSSAEPLILSALEEVGKERNSCKRMRLAGGGDSAAAWRTNRMARAVAGDNDRHSKVVTSRGLWDHCIRIFVPTTIQFYDIKDWLGADQPSKAI*	TCTTTAAATGGAGTTGTTCGGATTATAAAACCAACCAAATAAATACTCTAATTAAACAACCAAACGGGCAAACGACTGTAATTAACAACAGAGCCAAGATGCTCACTCGAGCAGCCTAGCTTGCAACCTGCATTGCTCTCACACTCGTACTGACCCAAAAGAAACACGGGCATCCAGCCATTGTCCGTCAGGTCACAACGACATTAGCCCCGCGCCAAGCTCCGGCCAGACCACAACAGTCTACAACGCAGCTCGGGTGGCCGGGCGCGAGGCACCCCCGCAGCTGGCTGTGCCCCAACCGGTCACTGTGGTAGCTCGCTATGCGCCATGACGCGGCCGGGGCGAGGCCAACGTCCAATTTGTCCACTCCGGCAGCCTCCTCCGATCTGAATTTCAGCG…	Sang
	AVESA.00010b.r2.6DG1166000.1	ATGACCTCCCACGACATAGCCGGCGCCGCTGCCGGCCCTTTCCACATCTACCAGCAGTTGCCGATGACGACTTCCACGGTGTCGGCGCCCGCGGGCGCGGCATCCGACGCCGCAATCGTTCCCGCGCGGAGCAAGAAGGCCGCCGGCGGCGTCGTCAAGGACCGGCACAGCAAGGTGAACGGGCGCGGGCGGCGCGTGCGCATGCCGATCGTGTGCGCGGCGCGCGTGTTCCAGCTGACCCGCGAGCTGGGGCTCAAGTCCGACGGGCAGACCATCGAGTGGCTGCTCCGGCAGGCGGAGCCGTCCATCGTCGCCGCCACGGGCACCGGCACCACCCCCGCGACCTTCGTGTCCTCCTCCGCGCCGTCCACCTCCTCCTCCTACTACCAGCACCAGCAG…	MTSHDIAGAAAGPFHIYQQLPMTTSTVSAPAGAASDAAIVPARSKKAAGGVVKDRHSKVNGRGRRVRMPIVCAARVFQLTRELGLKSDGQTIEWLLRQAEPSIVAATGTGTTPATFVSSSAPSTSSSYYQHQQHSLLGKRPREQEESDAAAVAAYWAAAPPRQDAWGFSPLEAQAAYVPMAQAHHHHHHLNLNLLSALSAGAYKGAEEETR*	TAGCCGTGCGCCAAGAAATGATCCAAACAATTCAGGCGAGAGGAATCTCGGGTGGTATAGCTGCAGAATCCTTTTCGACGAACGGTAGCTCACGTATTATCGCCAGAGTTTGTCACGGTAACCTTCAAGTATTGCACACATGATGCAAACAAAGTAGCTCATGTCATTGCTAGTAGGATCCCTCCGGCTAAGCTGTACCTGTGATGATGGACCATTAGTTGCTACTAGTTTGGTATTGATAAAGGTTACACCGATGTCAAAGAAAATAGTAAGAATCCCTGTAAAAAAGTAAAAAAAAAATATAAGAACTCGATCTTTTGCAGTGCACAATAGCAGTGGACCCATAAAGCTGCAAACCCTCCATTCAACTCGGTTTTATACCCCAAATTTTACCTTAAT…	Sang
	AVESA.00010b.r2.6DG1174890.1	ATGGATATCACCGGAGACGCCGGAGGCGGCCGTCGGCCCAACTTTCCCTTGCAGCTCCTGGAGAAGAAGGAGGAGCAGCCGTGCTCCAGCTCGGCCGCAGGGGGCGCCTCGGCGGGAGGCGGGAATGGAGCAGCGGCAGGCGGCAGCGCAGGAGGGGAGATGCAAGTGCGGAAGGCGGTGCCGAAGCGGACGTCCACCAAGGACCGGCACACCAAGGTGGAGGGGCGTGGGAGGCGCATCCGGATGCCGGCGCTGTGCGCAGCGAGGGTTTTCCAGCTGACGCGGGAGCTGGGGCACAAGACGGACGGCGAGACTATCGAGTGGCTGCTGCAGCAGGCGGAGCCGGCCGTGATCGCGGCCACCGGCACCGGAACTATCCCCGCCAACTTTACCTCGCTC…	MDITGDAGGGRRPNFPLQLLEKKEEQPCSSSAAGGASAGGGNGAAAGGSAGGEMQVRKAVPKRTSTKDRHTKVEGRGRRIRMPALCAARVFQLTRELGHKTDGETIEWLLQQAEPAVIAATGTGTIPANFTSLNISLRSSGSSLSIPAHLRGALPSPGARFGSRADAWDRVVGLGFPPEGPASSSSTPSPLLLNFHSGSVGLYVQPSPTAAAASAADLSRKRRWEQEMQQQQQQQQHQQQQQYQQQMAGYTQSQMPGTVWMVPSNNIQGGGAPSGAGNAGGGGSGESIWSFPQMGGAGAGQAVYRASVPSGLHFMNFPAPMALLPGQQLGLGPVGGTGGSGGGGEGHMGILAALNAYRTQAADAAAGQGSGGGGGVGGGGGGGSGQQQHGGGGGERHES…	CGTCACACGTGAGAGGGGATGTTGAAGTGTATAAGTGGATTGCACTAGCTCTTCCATCAGTTTGGACTTTTAATTGCGTTGGCTAGTGCATGAAGCTTGATAGTTTTCACTATAGATGGCAAGGTTAAATTCGAAGGTGACTTAAGATGCTTAAATTCGAAGGTCACTTAAGAAAAAAGTATACATACCAAAATTCTAGCTCTGACTATGATTGGAACTACATATTCATTGAACTCTTTGATGTATATTAATTGGGAAGAAGTTTGTGCTCTCGTTTACTGTAGAGGTTTGACCATTTGACCGGTCAGCTGCCACAACCACAACAAAAGGTCATGGAAGCTTAATTAAGTATTCTTTTAGAATCCAGATGCTATATACAGTAACACAAAATTCAGAGCC…	Sang
	AVESA.00010b.r2.7AG1210110.1	ATGGACGTTACCGGAGACGCCGGTGGAGGTCGCCGACTCAACTTTCCCCTGCAGCTCCTCGAGAAGAAGGAGGAACATCCATGCTCGATCTCCCCGGCTGCTGGGTTGGGCGTCGTCCCAGCAAGCCGGACGAATGGGTCGGAGCTGCAGGTTCGGAAGGCGGCGCCGAAGCGGACCACGAGCAAGGACCGGCACACCAAGGTTGACGGcCGTGGGCGGCGCATCCGGATGCCGGCTATCTGCGCGGCGCGAGTGTTCCAGCTGACGCGGGAGCTGGGGCACAAGACGGACGGCGAGACCATCGAGTGGCTGCTGCAGCAGGCGGAGCCCGCGGTGATCGCGGCTACTGGCACGGGCACCATCCCGGCCAACTTCACCTCCCTCAACATCTCCCTCCGC…	MDVTGDAGGGRRLNFPLQLLEKKEEHPCSISPAAGLGVVPASRTNGSELQVRKAAPKRTTSKDRHTKVDGRGRRIRMPAICAARVFQLTRELGHKTDGETIEWLLQQAEPAVIAATGTGTIPANFTSLNISLRSSGSMLSSIPAHLRYGGARADAWDRFVGLGFGGSLESPASTTTSSSSPLLLSFHSGSVGLDVSPSSSSAAANTDLSKKRRWEQEMQQQQRQQQHQHQQQQQQQYQQQMAGYTQSQMPGTVWMMPTSNAQGSGASPAGGGEQSIWTFPQSVSGGGGDGAATVYRGMPGGLHFMNIPAPMALHTQQLGLGQAGSGEGHMGILAALNAYRGQHAAASEVTVAGHINGAAAEGATHHHQHQLVQQHQHHAGGGERNESTSASDS*	TGATCAATGAGCTACTTTAGAGATTTTACAATCGAAATCTTGGCCAAGGCCAAAATGAAAGCCTACTCTCGCAGCACTACATAACTCAAGGATTTTTGCCCTAGCGAAACACCACATCATTGCCTCATCTTTTCTTTTAGAAACAAGCATGATCGAGGTTATTGAGTGATTTCGGAAGACATAGGCATTTTTTTCTTCCAAATTTCCCACAGAACCAACATGCAAGTGAGGTCATGGCCTTCTTTGACTGTCCATTCTTGTGGATGACCTCAACCTACCAATCCTTGACGGTGTGCATGAAATCTCAATCCCGTGGTTCAATGTCGTGTAGGCCAAGCCAAGTCTTCAAGGTGGACCAAACCTGAATAATGAACCGACATTCGATGAGGAGATGGGCGG…	Sang
AsTCP015	AVESA.00010b.r2.7AG1227130.1	ATGCCGCCGGCCTCGTCGTCTCTGGACGAGTACGTGCAGTTCTTCCCCGCCGAGATGTACCAGCAGCAGCCGGAGACCCTGGAAGCGGTGCTCTGGCAGCCGGTTACCGCTCCAGTTCCGGCGGAGCTTGGGGACCCAGCGAATAGGGCACCAGGTGGTGCCGTTGTTGGGACGGCGCGGAAGCGGCCGTTCCGGACGGACCGGCACAGCAAGATCCACACGGCGCAGGGGGTGCGAGACCGGCGGATGCGGCTGTCAGTCGGCGTGGCGCGCGATTTCTTCGCGCTGCAGGACATGCTCGGTTTCGACAAGGCCAGCAAGACGGTGGACTGGCTCCTCACGCAGTCCAAGCCGGCCATCGACCGCCTCGCCGACGCGGCGACGGGGGCAATCGCGCCC…	MPPASSSLDEYVQFFPAEMYQQQPETLEAVLWQPVTAPVPAELGDPANRAPGGAVVGTARKRPFRTDRHSKIHTAQGVRDRRMRLSVGVARDFFALQDMLGFDKASKTVDWLLTQSKPAIDRLADAATGAIAPAPRAASVKEKGDGASSSSTDCFRDARAHASERMKDTGGDSSPVPLVLMADRGGGREVDWIMSEAPAAAAIEQPMEGLDYYYQYYQLEEMMSAATTTEY*	TTTAGGGCGCGCCAGGGGGTGTCTCCTACACTAGTTTATGGAGTTCAGAGGGTAGCAAGCGGTCGAATTTGGAGTTGAGAGGATTTATTTATGGCCTCTGATCCAGTACAAACCCTCCCACCTAAACTCGTACAAATATGGCCACATATACATATGAACCCGTATCCATATCAAGTATTACGTACGTATAGTGATACGGATCTGGATCTGTAGATACACGCATTCCCAATTTCCCACACAGCAAACCCAACTCCTCTACAACGCCGACCTCCGCCGTCGCCGCCAGTCATCGCCGTCGCCATCGGCCATCTCACAACCGGACTATCCGGCTTCCTGCAGCACACCGCGTCAGACTGTCCGGTAGGCCGCCGGACACCGCGCCGGACTGTCTTATAGGTG…	Sang
AsTCP044	AVESA.00010b.r2.7CG0657040.1	ATGAGGGAGGCCATGGAGGAGGTAGGCAAGGAGCACAACACCTGCAAGCGCCTGTGCCTAGCTGGCGGTGGTGGCGGGGGCGACTCGGCGGCAGTGTGGCGAACAAACAGGGTGGCGCGTGCGGCTGCGGGCGGCAAGGACCGGCACAGCAAGGTGGTGACCTCGCGTGGCCTCCGGGACCGCCGCATCAGGCTCTCCGTGCCGACGGCGATCCAGTTCTACGACATCCAGGACCGTCTTGGTGTCGACCAGCCCAGCAAGGCCATTGAGTGGCTCATCCGCGCAGCCACTGCTGCCATCGACGGTCTCCCGTCGCTGGACTGCTCCTTTCTTCCATCCACCGCCGCCTCCCCGCCGCATGACGACACAACGGAGGTCAGCACCTCGGAGACCAGCAAG…	MREAMEEVGKEHNTCKRLCLAGGGGGGDSAAVWRTNRVARAAAGGKDRHSKVVTSRGLRDRRIRLSVPTAIQFYDIQDRLGVDQPSKAIEWLIRAATAAIDGLPSLDCSFLPSTAASPPHDDTTEVSTSETSKGSVLSLANGPSDHGSAAAHHGNAYNGGGASGTFAELLHCSAAANKPMQQQPTLAYYAAPQSSPMSFEMFPQLTFSQEQHNHHHQTAVSFDRSALQSNAVAVPMWPPSQYPFLMQRFSAAPGEASPTYPFFVGGGGSAAAPATSNSSERRLQLWDFKEERKT*	CCGATCCATATTATTGTTCTTGCTACTAGGCTTATTTGCTGGCCGGACCTCGATGGCGGGAGCGCTTCAGATCTAGCGCTCGCGTGTCCCCCCAACTGTAAAGTCTCGGTATGGCTAGCGGTAAGGAACAAATGCTGGACAATGGACATGCTAAGTAGACGTGGACTAGAACACCCGTCGGCATGCCCACTCCGTGACCAGTGTGGAGAGACAATAGACCACATCTTGATGGGCTGCGTCCTACCTCGAGAAGTGTGGGCAACATGCCTAAACTGGTGGGGCAAGAGTCACTGGATGCCGGAGCAGGACACGAAGCTTGTAGTCTGGCTTCAGGAGAGACGCGGAGGCAAGGGCCGCGAGCGCGACCTCTGGACCGGCATCCCTCTGGTGTGCTGGACT…	Sang
AsTCP017/AsTCP018	AVESA.00010b.r2.7CG0661790.1	ATGTTACCTCATCACCCAAATATCCCCCGTTATCATCATCACAATCATTGCGTCTCCCACCAAGAACCGCCATTAGCAAACCCTACTACACTCCACATGCCGCCGGCCTCGTCGTCTTTGGACGAGTACGTGCACTTCTTCCCCGCCGAGATGTACCAGCAGCAGCCGCCGCAGCAGCAGGAGACCCTGGAAGCGGTGCTCTGGCAGCCGGTTACAGCTCCAGTTCCGGCAGAGCTTGGGGAGCCAGCGAATAGAGCACCAGGTGGTGCCGTTGTTGGGACGGCGCGGAAGCGGCCGTTCCGTACGGACCGGCACAGCAAGATCCACACGGCGCAGGGGGTGCGAGACCGGCGGATGCGGCTGTCTGTCGGCGTGGCGCGTGATTTCTTCGCGCTGCAG…	MLPHHPNIPRYHHHNHCVSHQEPPLANPTTLHMPPASSSLDEYVHFFPAEMYQQQPPQQQETLEAVLWQPVTAPVPAELGEPANRAPGGAVVGTARKRPFRTDRHSKIHTAQGVRDRRMRLSVGVARDFFALQDLLGFDKASKTVDWLLTQSKPAIERLADAAPGATAAAPRASSVREKGDGASSSSTDCFRDARAHASDRMKSAGGDSSSVVLMADRGGGRQVDWLMSEAPAAAAAAIEQPMEGLDYYYQYYQLEEMMSAATTKEY*	AAGATGTTTGAGCTTTTACGAAACAAATGTATCTAGACATGTTTTAGTGTCTAGATTCAGAGTGAACTAACACGCTAAAAGGAGTCTAGTTGCATTCGTATCACAAAAAATAAAACATCTTATATTATAAAACGGAGGTAGTGTTATATGTTGATCCAAATTCTACAAAGTAGAGGCCAACTTCTGACGGAGCGGAGCGAGGCCTGTCGCCGGAGGCTTGGTACGAATCGTTGATGACCTAGGTTACCACCGTTATATATACCTCTTGTAAGCCGCCGGTTGGGATAAGTTGCATCTGTGAAATTCCCGGTGTTGTGTAAACACTCTCCATTATAGTGAAGTTTCGCTGGCTGGCGCTCGTGGTTTTTCCCTCTCTTTGTTGGAGAGGGTTTTCCACGT…	Sang
AsTCP014	AVESA.00010b.r2.7CG0685550.1	ATGGACCAGCAGGGAGCGGCGCCGTCGAGCAGCACCAGCACGAGCACCAACAGCAGCCGGAGCACGTCGGACCATCCCCACCACGCGCCCGCCCCGCACCACCATCCCTTCTACTACCAAGCGGCAGCGGCTACAGGCGCCGCGCCGCCGCCGCCGTCATCGTTCATGGGCTCGCTCGCAATGGTTTCTGTGGCTGCCCCGGCGCCCGCGGGAGGGCAGACCAACAACCAGTCGATGACGCTTGCCGAGCCGGCGTCAGAGAAGAAGGTGGCGAAGCGGCCGACCAAGGACCGGCACACCAAGGTGGACGGGCGCGGGCGCCGGATACGGATGCCAGCGCTGTGCGCGGCGCGGGTCTTCCAGCTCACGCGCGAGCTCGGCCACAAGACCGACGGCGAG…	MDQQGAAPSSSTSTSTNSSRSTSDHPHHAPAPHHHPFYYQAAAATGAAPPPPSSFMGSLAMVSVAAPAPAGGQTNNQSMTLAEPASEKKVAKRPTKDRHTKVDGRGRRIRMPALCAARVFQLTRELGHKTDGETVEWLLQQAEPAIVAATGTGTVPANFSTLAASLRPGASSRAAPFQHHLHHQPQHDVAAMLGFHGHHQHQLLPPPPSQQHQHPEAPQDPGAGEFMRKRYREADDLFKDPARHHDNEGAAAGGGEPGQQKPRPVPPPTAVSGAMWAVAPNSGAGGGGGAFWMQPAWAFGAGNTVQAPLQFMARSSYPGGMGEPNLGMLAALNSCGRSTGGEQQQEEGQPPEMDQHRRGSTSASANGGEAGHSAASPQ*	TGTAATTGTGTCCAGGCGCAAAGGAAAAGGATTCCTCTCTGTCTAGCTTTCTCCGCTCTTTGGGTTCATGATTCCAAGGTCCCACGAGCGGCCTATACTCCATCACAGGTCACAGACCACAGCTCATTCTGGAGGGAACTGAACTGAATCTCAAAAGAGAATTCAGCAAAGCTAGCCACTCGAGCAGCATATGGATGGTTAATTAGTTGATTTATTTTGCTATTAAATATGGCATGAGATATTGTGATCATATCAGAAGTGCTCCTTCCGTCCCTAGGACGGAGGAAGTACTATGTATGACAGTGTAATATGACTACCTCGTGTTACAGATATAAATGACGCATAAAGTCAGTCAGTTCAGTAAATCGTCTGTGATAACATAGTTGAACAGTGTATGAT…	Sang
AsTCP003	AVESA.00010b.r2.7CG0698410.1	ATGTTTCCTCTCTATGATTCCCCAAGCCCCATGGACTTGCCACTTTACCAACAGCTGCAGCTCAGCCCTCCCTCACCAAAGGCGCCGGACCACCAATCCTTCCTCTACTACCATTCCTCCCCTGCATTCGCCGCCGACGCCTTCCACCACAGCTACCTCGGTGCCGGTGCCGCTTCCAGTGCGGCCACGCCGCCCCCTGCCGAGATCGATTCGCCGACGGAGCTGCTGCTGATGGATCAGGCGCCGGCGCCAAGGACCAACGGCGTCGGAAATGCGCAAGGCCTGCACCGCGCTGGAGGCATCGACAGCGCGGCCGCGGACGCCGCCGCCGCCGCCAGGAAAGATCGCCACAGCAAGATATGCACCGCCGGCGGGATGAGGGACCGGCGGATGCGGCTC…	MFPLYDSPSPMDLPLYQQLQLSPPSPKAPDHQSFLYYHSSPAFAADAFHHSYLGAGAASSAATPPPAEIDSPTELLLMDQAPAPRTNGVGNAQGLHRAGGIDSAAADAAAAARKDRHSKICTAGGMRDRRMRLSLDVARKFFALQDMLGYDKASKTVQWLLNMSKGAIREVMTDDASSDCEEDGSSSLSVVDGKHKPQAQEVGGADHAKGKKPAAAKVRRAPANPKPQRKLASAHPIPDKESRTKARERARERTREKNRMKWVTLASTINLESPASAAARADELIMSPNNLNPSSSRNTASAEFEERCSSSMPSETSDAIMTAGFSNGGYGGGSGSYYEYQLEQQWELGGVVFANSRHY*	CTGTTTCTAAAATGTAGTCGTCATTTATAGGTTCTTGATTTTCAGTTGTTTTTAACAATATTCCAGCATAGGTTTAAAAAAATTTATAAACTTGGCCACTTTATTCGAATACGAATAGAATGGTATAGTTTTTATAGCACATAACACATGTGTTATTGGCAAAATTGATGGTCGAGTTGAATCTCGAAATTCGTGCATGTGATAGCGGATAGAGTGTATTTAATGTTTACAACCTCCCAGAGAAAGTATTAATTTTGTGTATGCCTCCTGGATTTTGTTAGAGCCGTTGTCGATCAATTTTAAATTTGGGTAGTTAAAGTATGCTTTACGTACAGGAAGAGATGGAATACTATCGAGGTCATTTTCTTTCAATCCAAATATAAAACTTGTGTGTAGCAA…	Sang
AsTCP028	AVESA.00010b.r2.7CG0706210.1	ATGGAGGAGGACGGCGCAATGGGAGCGGCTGGCGACGGGGCGGCGCCGCGAGGACGCGGCTCGTCGGCCAAGCGCGGGCGCACCGGCCTGACGGGCGGCGGTTCGGAGATGGTGACGTGGGGGCAGCCGCCGCCGCCGGGGCAGAGGCAGCAGCAGGCGCAGGCGCAGGCGCAGCAGGGGGCGGCGTCGCGGATCTGCCGCGTCAAGGCCACGGGGGGCAAGGACAGGCACAGCAAGGTGTACACCACCAAGGGCATCCGGGACCGCCGCGTGCGCCTCTCCGTGCCCACCGCCATCCAGTTCTACGACCTGCAGGACCGCCTCGGCTTCGACCAGCCCAGCAAGGCCGTCGAGTGGCTCATCAACGCCGCCTCCGCCGCCATCGACGACCTCCCGCCG…	MEEDGAMGAAGDGAAPRGRGSSAKRGRTGLTGGGSEMVTWGQPPPPGQRQQQAQAQAQQGAASRICRVKATGGKDRHSKVYTTKGIRDRRVRLSVPTAIQFYDLQDRLGFDQPSKAVEWLINAASAAIDDLPPLDPAAFAAMPDAQQQPGTRTRAGKQQQQQQQQQGSMSWCSSTSETSKGSELSLSRSDGRGGGAGVSRDKEVTVASASPAQAAASFTELLTGAGAADHRQSSWQQQQAVSAVAGHAGKAAAQVVPTYPAGFRFGNAPPVGLVPAQPFSFNFATSAQMTHFSLVQDALAPAPAPAPAPAGDYSLDFSMSSGFLGANSRGTLQSNSQSHFSTHHHNHQLQGLEDGPSPPFLYDQNAATVAAHPPSDNHHLTATAALQLWNGFRHAGMKE…	CTTCAAAAATACGATCTTCTCATATTGAACTTGTACTTCATTTTTTACTTTGTGTTGATCCACTCGAATCCACCCTTTGCACGTTGTCTTGACAGACCTTATATCTATGACCATTCTTCGCACCACACCTTGAATATATCCTTGGTCCTAGCTTATTCTTCTTTATTTTCTTCTTCTTTCAAGCTTGATGTTAACATATGTTTTAAACATTAGCTATGGACATAACCTACAAGTGTTTCTTAATGCCACCATTAGTCCATAGATATTTTTATTAATTGTCAAAACCACACATGGGACGCATATGCTCTTTTAGACGATTTCAACAATTCGTAACTCCCAATGGAATTGTCACGCATTGATTTATATGACTTGAACATATTTGCCCCTCTCGGCGGGATG…	Sang
AsTCP042	AVESA.00010b.r2.7CG0713260.1	ATGGAGCCGCAGGGGCAGGACAGGCCGCCGGAAGGGGACGCCGCGCAGCAGGACCACGCGGGTGGCGTGCCTGGGGCGGGCGCCATGGCCATGGTGCCCCTGCCGACGATGCGGGGCGCCGGCTACATGGTGGTGCCCAAGCCGGAGCCCGTGGAGCTCTACGGAGGGGCCGCGGGGATGACGCTGGCGCGGAAGGCGCCTCCCAGGAACCGCGACCGCCACACCAAGGTGGAGGGCCGCGGGCGGCGGATCCGGATGCCGGCGGCCTGCGCGGCCAGGATCTTCCAGCTCACCAGGGAGCTAGGGCACAAGTCCGACGGCGAGACCGTGCGCTGGCTGCTGCAGCAGTCCGAGCCGGCCATCGTCGCCGCCACCGGGACAGGGACCGTCCCCGCCATC…	MEPQGQDRPPEGDAAQQDHAGGVPGAGAMAMVPLPTMRGAGYMVVPKPEPVELYGGAAGMTLARKAPPRNRDRHTKVEGRGRRIRMPAACAARIFQLTRELGHKSDGETVRWLLQQSEPAIVAATGTGTVPAIATTVDGVLRIPTQSAASASSSSTVLDGGAGGDESSAKRRRKLQPTRAGAMLPLATAAPQPAAYYSVVADPLLQGGGGGGAAISVASGLAPIAAGQQGLVPVFAVPSPGGPATAAGGSHMIPQATAVWMVPQPAGGANQPTQFWAFQSAPQLINLAGAQTMPAGAVFPNVAAADYQQQQQQSASTVVQNSNSDHQRHHQFNHHLTGAESREQQGRDHHPEEDDADDDDEPVSDSSPED*	ATGACCAAAACACCTAACATATACCATTGGGTTTGTAAGCTAAAACAACCAGCTAGAGTTTTATCAGTGAGCACTATGCCATTCCTAAACCTAAAGATCAAATAAACATGGCAATGATTCATATTAATTTCAATATGCAATAGAATCTAGGGTTTCACCCGAATTTACAAATAGAGGAGAAATTTGGAAGAAATTTGCGGATGGAATTGATAGGAGTGAGAGAGAATACCTGGGGGATTGGGAACAAGATCCTTGGAGTATTTCTTCAGATCTTGCCGGTTTGAGTGAGGGGGCGCTGCACCCTAGCCGTCATGGACATCCTTTGTTGTTTGTTGGTTGGGGAATGAGGCCTGGGTCAGGGCAAGGCCGGTCCTAAGGGGGTATAGAGGGGCGGCCGTT…	Sang
AsTCP067	AVESA.00010b.r2.7DG1380830.1	ATGCCGCCGGCCTCGTCGTCTCTGGACGAGTACGTGCAGTTCTTCCCCGCCGAGATGTACCAGCAGCAGCCGGAGACCCTGGAAGCGGTGCTCTGGCAGCCGGTTACCGCTCCAGTTCCGGCGGAGCTTGGGGACCCAGCGAATAGGGCACCAGGTGGTGCCGTTGTTGGGACGGCGCGGAAGCGGCCGTTCCGGACGGACCGGCACAGCAAGATCCACACGGCGCAGGGGGTGCGAGACCGGCGGATGCGGCTGTCAGTCGGCGTGGCGCGCGATTTCTTCGCGCTGCAGGACATGCTCGGTTTCGACAAGGCCAGCAAGACGGTGGACTGGCTCCTCACGCAGTCCAAGCCGGCCATCGACCGCCTCGCCGACGCGGCGACGGGGGCAATCGCGCCC…	MPPASSSLDEYVQFFPAEMYQQQPETLEAVLWQPVTAPVPAELGDPANRAPGGAVVGTARKRPFRTDRHSKIHTAQGVRDRRMRLSVGVARDFFALQDMLGFDKASKTVDWLLTQSKPAIDRLADAATGAIAPAPRAASVKEKGDGASSSSTDCFRDARAHASERMKDTGGDSSPVPLVLMADRGGGREVDWIMSEAPAAAAIEQPMEGLDYYYQYYQLEEMMSAATTTEY*	TACAACGCCGACCTCCGCCGCCGCCGCCAGCCATCGCCGGCGCCATCGGCCATCTCACAACCGGACTATCCGGCTTCCTGCAGCACACCGCGCCAGACTGTCCGGTAGGCCGTCGGACACCGCACCGGACTGTCCGGTAGGCCGCCGGACACCGCACCGGACTGTCCGGTCTTATAGGTTGCTGGACATCGTGCCAGACTGTACGTTTGTCCTCCCCAAGCTCTCATTCGCAGACGCCGCGGCGGCGGCCGCGGCCGCCGCCACCAGGATCTTGTGCCTCGCCTCCGCCATGCCATCGCCAATCAGCATGCCGCCGCCCCCATGCTAGCCCTGCCGGCACACACCTATAAGCCAAGCTGAGGCGTGCGCCGGCGAGGACGAGTCACCGGCTCGCCGGAC…	Sang
AsTCP005	AVESA.00010b.r2.7DG1397640.1	ATGGACGTTACCGGAGACGCCGGTGGAGGTCGCCGACTCAACTTTCCCCTGCAGCTCCTCGAGAAGAAGGAGGAACATCCATGCTCGATCTCCCCGGCTGCTGGGTTGGGCGTCGTCCCAGCAGGCCGGACGAATGGGTCGGAGCTGCAGGTTCGGAAGGCGGCGCCGAAGCGGACCACGAGCAAGGACCGGCACACCAAGGTTGACGGGCGTGGGCGGCGCATCCGGATGCCGGCTATCTGCGCGGCGCGAGTGTTCCAGCTGACGCGGGAGCTGGGGCACAAGACGGACGGCGAGACCATCGAGTGGCTGCTGCAGCAGGCGGAGCCCGCGGTGATCGCGGCTACTGGCACGGGCACCATCCCGGCCAACTTCACCTCCCTCAACATCTCCCTCCGC…	MDVTGDAGGGRRLNFPLQLLEKKEEHPCSISPAAGLGVVPAGRTNGSELQVRKAAPKRTTSKDRHTKVDGRGRRIRMPAICAARVFQLTRELGHKTDGETIEWLLQQAEPAVIAATGTGTIPANFTSLNISLRSSGSMLSSIPAHLRYGGARADAWDRFVGLGFGGSLESPASTTTSSSSPLLLSFHSGSVGLDVSPSSTSAAANTDLSKKRRWEQEMQQQQRQQQHQHQQQQQQQYQQQMAGYTQSQMPGTVWMMPTSNAQGGGASPAGGGEQSIWTFPQSGSGGGGDGAATVYRGMPGGLHFMNIPAPMALHAQQLGLGQAGSGEGHMGILAALNAYRGQHAAASEVTVAGHINGATEGGTTHHHQHQLVQPHQQHGGGGERNESTSASDS*	AAATAAATATAGCAGCTAGTATTGTACTCCCCCTGTTCTAGAATAGTTTGAACTAAAATCACGTCAAGTATTTTGAAATGGAGAGAGTAGTACAACATGCAGTATGATGCATTAGGACCTCATGGATTCGATGGTCAAAAAGAAAACACAAAGTGTACGACACAATGGGTAAAGGTGTTCCGGTTCGCTTGGTTGCATCTAACACCAACAAAATGGCCCTTCTCCTAGCTTCTGACCCGAAGATCAATACGCTTTAATTCTACTACATCCTTATATTTATGTTGAAAACATTTTTTTGAAACAAGGCAAAAGACTTGTCATTTTCATTGCTCAAGGAGTTCTTTTAGAGGTTTTACTATACAAATCTCGGCCAAGAGGCCATGACCAAAACAAAAGCTT…	Sang
AsTCP031	AVESA.00010b.r2.UnG1412980.1	ATGACGACTCGCCCCGCTGACGGCGGCGACGCCGACAAGCAGCTGGTGCCCGTCGCCACCGCCGCGACGGCGCTGGCGGTGCGCAAGGCCCCCTCCAAGGACCGCCACAGCAAGGTGGACGGGCGCGGCCGCCGCATCCGGATGCCCATCATCTGCGCCGCTCGCGTCTTCCAGCTCACCCGCGAGCTCGGCCACAAGTCCGACGGCCAGACCATCGAGTGGCTGCTCCGCCAGGCCGAGCCATCCATCATCGCCGCCACAGGCTCCGGCACCGTACCGGCCTCCTTCTCTACCACCTCACCCTCCTCCCTACGCGCCAACGGGTCAGGAGAGGCCGCCGTCCACGCGCAGCCCTTCGCCGGTGGGGCGGCCCACCACCAGATGCTCCCACACGCCGCG…	MTTRPADGGDADKQLVPVATAATALAVRKAPSKDRHSKVDGRGRRIRMPIICAARVFQLTRELGHKSDGQTIEWLLRQAEPSIIAATGSGTVPASFSTTSPSSLRANGSGEAAVHAQPFAGGAAHHQMLPHAAPFVLGKRARAADEAEGEGDHAAAAAAAVSMVVPTPGFWALPGRDFGHQLWSFAPPHAQEMMVAAPAMSGEASAARVGNYLPMAQANLNLLASFSGGPGAAAAATAGRAEEEAAH*	AAAGGATGGACCTAGAGCAAAAGTAACCTGGTGTCACTATATAAGCCACAAATATTTTTTAACCAAGATTTGGGGTATCACTCAATATAAATCGATCAGATATACAAAGGAAATCAAATTGGACCTGTGTCCTGGTGGTGACCCCTACCTGCCAAACCTGTGTAGGCCTTGGTTATTATTCAATATAGGAAAAATCTAAAGACAAGCGCCGCACCGCGCGTGCTCCTGTGCGGCGGTGTCATGATTCGAAAAATACATTGTGTCTGAGCGGCAAGCACACCGCATGCCTGAGTTCTCTTCTTCATCTTTATAGGCTTTGTTACATCTCTTGATTGTTTTTTATTGGCAATCAAGTAAAATTTATCTGGCAATCGTCCGGTGTAATCTGGTAGTACCGCG…	Sang
AsTCP071	AVESA.00010b.r2.UnG1426670.1	ATGAAGTCCTCCTCGCCCTCCGAACTCGTCCCCGCCCAAACCCTAAACCCTCACAAGCCGACCGCCGCCGCCGCCGACAACGACGACCCCGCCGCGGGTCGCCGCGGCCGCAAGCGCCGCTCCTCGGACCGCCGCGCCAAGGTTGGCCGCCGCGTCCGCATCCCGGCCATGGCCGCCGCCCGCGTCTTCCAGCTCACCCGCGATCTCGGCCACCGCAACGACAGCGAGACCATCGAGTGGCTCCTCCGCCAGGCCGAGCCCTCCATCATCGCCGCCACCGGAACCGGTGTCACCCCCCAGGAGGCGCTGCCCGCCGCCATCCCCGTCGGCGGCCACGGCGCCCCGTTAGGGTTAGGGGCTTGTTAG	MKSSSPSELVPAQTLNPHKPTAAAADNDDPAAGRRGRKRRSSDRRAKVGRRVRIPAMAAARVFQLTRDLGHRNDSETIEWLLRQAEPSIIAATGTGVTPQEALPAAIPVGGHGAPLGLGAC*	AAGAAAGCAATAAGTATCTCTACAATAAACTCCAGATCCTCCATATTCTTTGCTTCTCGGAATTCCACCATGATCTGGCTTCACATCCATCTCTGGAAGTTATATCTGCGCACTTAAATTGCGTGATCCTTGGTTCTTACCGGCGCAACAAGAATCTAACCCGACGATGTCTAACTAAATCTTTCTGTTGATATCAAGGGACTCTATTGTTTGAAGGCAATATTGTTTCCGAACTTCTTTTCTCAAATCCGAGAGAAGATACGATGCTATTGTAATCGTGGTTCAAAATCTCTCCAATCTAGCTCCTTTCTTCCGGCGAGACAAAGATTCATCCTCTCTCGTATCGGTAAATCTTTAATCTTAATGGTGTGTCTTTCTTTACCCATGATACATCATCTT…	Sang
AsTCP069	AVESA.00010b.r2.UnG1442780.1	ATGATGTCCTCCTCGCCCTCCGAACTCGTCCCCGCCCAAACCCTAAACCCTCACAAGCCGACCGCCGCCGCCGCCGACAACGACGACCTCGCCGCGGGTCGCCGCGGCCGCAAGCGCCGCTCCTCGGACCGCCGCGCCAAGGTTGGCCGCCGCGTCCGCATTCCGGCCATGGCCGCCGCCCGCGTCTTCCAGCTCACCCGCGATCTCGGCCACCGCAACGACAGCGAGACCATCGAGTGGCTCCTCCGCCAGGCCGAGCCCTCCATCATCGCCGCCACCGGAACCGGCGTCACCCCCCAGGAGGCGCTGCCCGCCGCCATCCCCGTCGGCGGCCACGGCGCCCCGTTAGGGTTAGGGGCTTGTTAG	MMSSSPSELVPAQTLNPHKPTAAAADNDDLAAGRRGRKRRSSDRRAKVGRRVRIPAMAAARVFQLTRDLGHRNDSETIEWLLRQAEPSIIAATGTGVTPQEALPAAIPVGGHGAPLGLGAC*	TCCCAAGGAAACCATGATCTCATACAAGAAGAATCAAGAAGGAAGGAAAGATCTCAAGTGAACCATATAGATGGACCACCATATTTTAGTTAAGTCAAAAACCACCAACCTGTGTGGTGTAACAAAAATAGTTTTGTTGAATAAGTATGTGCTTGAACCTTGTCTGAGTGAAATGTGTGGTTGTGATTGCATGCACATTGTTTGTGGTAATTGTGATGTGTGTGATTAGAAATATTTCCTTAGAGATATCTTACTTATCCTAAATCTCCCTTCAAACCCAAACAGATGACTACTCCAAAGGACTCCAAGGTTGATGACACCAACACCAACCAAGCTGATAGCATGAGAGAACTCATAGCAACCCAACACCAGTTGAATCAACTAACAGCTCAGTTCCTA…	Sang
AsTCP069	AVESA.00010b.r2.UnG1451400.1	ATGATGTCCTCCTCGCCCTCCGAACTCGTCCCCGCCCAAACCCTAAACCCTCACAAGCCGACCGCCGCCGCCGCCGACAACGACGACCTCGCCGCGGGTCGCCGCGGCCGCAAGCGCCGCTCCTCGGACCGCCGCGCCAAGGTTGGCCGCCGCGTCCGCATTCCGGCCATGGCCGCCGCCCGCGTCTTCCAGCTCACCCGCGATCTCGGCCACCGCAACGACAGCGAGACCATCGAGTGGCTCCTCCGCCAGGCCGAGCCCTCCATCATCGCCGCCACCGGAACCGGCGTCACCCCCCAGGAGGCGCTGCCCGCCGCCATCCCCGTCGGCGGCCACGGCGCCCCGTTAGGGTTAGGGGCTTGTTAG	MMSSSPSELVPAQTLNPHKPTAAAADNDDLAAGRRGRKRRSSDRRAKVGRRVRIPAMAAARVFQLTRDLGHRNDSETIEWLLRQAEPSIIAATGTGVTPQEALPAAIPVGGHGAPLGLGAC*	ACTCCCTAATATGTGAAATTAGTTAGCTCCCTGGTGTATTGATCTAGTTAGAGAAGTTACAAAGCTGCAAGATGGTTTTCGAGAGCAGGGACACCACTACGGCCAGTTTCAGGGAGATGCCGACGGAGCCTACTCCTCCGGCATCTCCAAGAAACTGGTCATAGAGGCACTCCCTAATATGTGACCGCGCGCGTTTGGAGATCAGATCTTAATGGTAAGTACGAATCGGGACAACTTCTTCTCATAGTCCCGGTCCATCCACAAAACATGACTAACACTCAAGACATGTATTAATATTAAAAACATGAACTAGAGTTACATAATATGAGCATGAACTTCTTGGCATATGCCCTTCCTTATGATCGCTTCAGACGTAACCATGGAGCATCTTCTTTACTT…	Sang
AsTCP058	AVESA.00001b.r1.1Ag0001695.1	ATGATAGGCGGCAGCCATGGAAATCACGACGATGAGCTGCAGGCCAGCAGCCGCCGGAAGGTCGAGCACCCGGCGGCGGCGGCCAAGAACTCCCTGCAGGCGGCGGCAAGCTCGCGGCACTGGTCTGCGTCCACCGAGTCACGGATTGTGCGCGTGTCTCGGGTGTTCGGCGGCAAGGACCGGCACAGCAAGGTGAGGACCGTCAAGGGGCTGCGCGACCGCCGCGTGCGCCTCTCCGTGCCGACGGCGATCCAGCTCTACGACCTCCAGGACCGCCTCGGCCTCAGCCAGCCCAGCAAGGTCGTCGACTGGCTCCTCAACGCCGCCCAGCACGAGATCGACAAGCTGCCACCGCTCCACTTCCCGCCGCACGACGACAACCTCTTCTCCGGCCACCAC…	MIGGSHGNHDDELQASSRRKVEHPAAAAKNSLQAAASSRHWSASTESRIVRVSRVFGGKDRHSKVRTVKGLRDRRVRLSVPTAIQLYDLQDRLGLSQPSKVVDWLLNAAQHEIDKLPPLHFPPHDDNLFSGHHLQPPSSMAMAMVPPFSHATAAAASMLVDKAAAGDHCDDGSDNLKGFMSLSNSLGMVNGATMPPLAAHAGSYHHHFAAHDAWSNGGDVHELGGHRASHQVAAAHHHMPFPSLLSLAPVSQFVFYSPESGFAMKDGSDDQFPVDNLEDSQSQGQLSLSSARSFLHSGSQG	GCTAGCATTGAACCTTAATCCTAGGTATTAGGCACAAACGTGATAAAATCATAGCACTCTTACATGCAATTTTTCTATTGAAAATACTATACATATAACTCATTGGATATGAGGTATGAGCTTAGGATCATTGTCTTTCTCATTTGTCTTTAATTTTCCCTCCATTTTGTTTAAATGAAGTTATAACCCCCGGCCTCTACATATAAATAGATCGATGGATCTACGCAGCCATTTCCTTCCAAGTTTTGTGCCAGACTAGTATAGTTACCAAAAGATAAAAAGGCATAGTGGTCCAGGCCGCTATTGGGTGCTCAAAAGAAGCATGGTCCCGTGCTATATGGAGTAGCCTCCTAGGTTCTGGTGCTGGAGGATTTGTAAAGGTCTACTACTATGTATGTT…	OT3098v2
AsTCP059	AVESA.00001b.r1.1Ag0003175.1	ATGATAGGCGGCAGCCATGGCAATCACGATGACGAGCTGCAGGCGAGCAGCCGCCGGAAGGTCGAGCACCCGGCGGCGGCGGCCAAGAACGCCCTACAGGCGGCGGCAAGCTCGCGGCACTGGTCTGCGTCCACCGAGTCACGGATCGTGCGCGTGTCGCGGGTGTTCGGCGGCAAGGACCGGCACAGCAAGGTGAGGACCGTAAAGGGGCTGCGCGACCGCCGCGTGCGCCTCTCCGTGCCGACGGCGATCCAGCTCTACGACCTCCAGGACCGCCTCGGCCTCAGCCAGCCCAGCAAGGTCGTCGACTGGCTCCTCAACGCCGCCCAGCATGAGATCGACAAGCTACCGCCGCTCCACTTCCCGCCGCACGACGACAACCTCTTCTCAGGCCACCAC…	MIGGSHGNHDDELQASSRRKVEHPAAAAKNALQAAASSRHWSASTESRIVRVSRVFGGKDRHSKVRTVKGLRDRRVRLSVPTAIQLYDLQDRLGLSQPSKVVDWLLNAAQHEIDKLPPLHFPPHDDNLFSGHHLQPPSSMAMAMVPPFSHATAAAASMLVDKTAAAGDHCDDGSDDLKGFMSLSNSLGMVNGATMPPLAAHAGSYHHHFAAHEAWSNGGDVHELGVHRASHQVAAAHHHMQFPSLLSLAPVSQFVFYSPESGFAMKDGSDDQFPVDNLEDSQGQLSLSSARSFLHSGSQG	ACTATCATTAAACGGTTAAACCTTAATCCTAGGTATTAGACACAAACATGATAAAATTCATAGCACTCTTACATGCAATTTTTCTTTTGAAAATAATATATTTGGTACTTATTGGAGATGAGGTATGAGCTTAAGACCATTGTCTTTCTCATTTGTCTTCAATTTCCCTCCATTTTCTTAAAGCAAATTATAACCCCCGGCCTCTACATATATACATATAGATCTATGGATCCACCCAGCCATTTCCTTCCAAGTTTTGTGCTAGACTAGCAGGTATAGTTACCAAAAGATAAAAAGGCATAGTGGTCCAGCCCGCTATTGGGTGCTCAAAAGAAGCATGGTCCCGTGCTATATGGAGTAGCCTCCTAGGTTCTGGTGCTGGAGGATTTGTAAAGGTCT…	OT3098v2
AsTCP057	AVESA.00001b.r1.1Dg0001734.1	ATGATAGGCGGCAGCCATGGAAATCACGATGACGAGCTGCAGGCCAGCAGCCGCCGGAAGATCGAGCACCCAGCGGCGGCGGCCAAGAACGCCCTGCAGGCGGCGGCAAGCTCGCGGCACTGGTCTGCGTCCACCGAGTCACGGATTGTGCGCGTGTCGCGGGTGTTCGGCGGCAAGGACCGGCACAGCAAGGTGAGGACCGTCAAGGGGCTGCGCGACCGCCGCGTGCGCCTCTCCGTGCCCACGGCGATCCAGCTCTACGACCTCCAGGACCGCCTCGGCCTCAGCCAGCCCAGCAAGGTCGTCGACTGGCTCCTCAACGCCGCCCAGCACGAGATCGACAAGCTGCCGCCGCTCCACTTCCCGCCGCACGACGACAACCTCTTCTCCGGCCACCAC…	MIGGSHGNHDDELQASSRRKIEHPAAAAKNALQAAASSRHWSASTESRIVRVSRVFGGKDRHSKVRTVKGLRDRRVRLSVPTAIQLYDLQDRLGLSQPSKVVDWLLNAAQHEIDKLPPLHFPPHDDNLFSGHHLQPPSSMAMAMVPPFSHATAAAASMLVDKASAEGEHCDDGSDNLKGFMSLSNSLGMINGATMPPLAAHAGSYHHHFAAHEAWSNGGDVHELGGHRVPSHQVAAAHHHMPFPSLLSLAPVSQFVFYSPESGFAMKDGSDDQFPVDNLEDSQGQLSLSSARSFLHSGSQG	GAGATATGACCTTAAGATCGTTGTGTTTCTTCCCTCAGTTTTGTTTAAAGGTAGGTATATCCCACGTCCTCTACATATACATAGATCGATGGATCTACGCAGCCATTTGCTTCCAAGTTTTGTGCCAGACTGGTATACATAGTTACCAAAAGATAAAAAGGCATAGTGGTCCAGCCCGCTATTGGGTGCTCAAAAGAAGCATGGTCCCGTGCTATATGGAGTAGCCTCCTAGGTTCTGGTGCTGGAGGATTTGTAAAGGTCTACTAGCACTATGTATGTTGGTGAATGTGGGAAAGAGACATTGCATACAGGCCCAACATATTTCTAACTTTTAAATACACACATATCTGAAATGGAGATAACGAACTCGTATATCCTCCCATCAACATGATGGAGAAT…	OT3098v2
AsTCP007	AVESA.00001b.r1.2Ag0000664.1	ATGGAGCTCAGCGCCGCCGAGCTCGGCAACGGGCGCAAGCGGACCCGGCCGGACGACCAGGACGAGGAGCACGGGGAGGCCAAGAGGCTGGCTCTGGTGCCGTGGCCGCCGCACCAGCAGAACCCATCCTCGCGGATCTACCGCGTCTCGCGGGGCTCCGGCGGGAAGGACCGCCACAGCAAGGTCTACACGGCCAAGGGCATCCGCGACCGCCGCGTCCGCCTCTCCGTCGCCACCGCCATCCAGTTCTACGACCTGCAGGACCGCCTCGGCTACGACCAGCCAAGCAAGGCCGTCGAGTGGCTCATCAAGGCCGCAGCCGCCGCAATCGACAAGCTCCCTTCCCTCGATGCCACCGCCTTCCCCAACCACCCGGCCTCCGCCAACAACAGCAAGCCC…	MELSAAELGNGRKRTRPDDQDEEHGEAKRLALVPWPPHQQNPSSRIYRVSRGSGGKDRHSKVYTAKGIRDRRVRLSVATAIQFYDLQDRLGYDQPSKAVEWLIKAAAAAIDKLPSLDATAFPNHPASANNSKPREEPAAAADDEADGSQLQQQQLTRSGCSSTSETSKGSVLSLSRSDSRVKARERARERSASVKDKDARDDSVGRRAPASAQAASFTELLTGLAVASAATATPPVADRKQHNSWQQMTASATADYLGFTQPRKSGHGMLHTFASPAPHLGNIAPIAMTPAQHFSLTAGGEQQTEMTQFSFLQDHFMPVHAAAASGSAVDYNLNFSMSSGLVGVNSRGTLQSNSQPHLSGHGHHHQHHHQQQQQLQRLSATLDAPHIPFLFSPAVTVAS…	GATGATAAATATATGACTGAATGTAACCATCTGCAAACTACTTTAAGGTTTTTGCAACTTCAGTGCATCTGATTTTTTGGTTTACCTCTTTTATCTCCAAATTGTATATATAAGATAGACATGATCCATCCTCCTAGCTAAAATTCTGTTGCTTGTGTTAAAATAATTATGAAACATTTCTCTCGATCACACAAAAGGATGGAAGTTATTTGGATACCAAAAATGTAATTGAGTGGTTATGTTGGGTTACTATTTTTGAGCTCCATGATGCTCTCCATGTAAACATAGACCTAATACATGTTGCTCTCCATTTCCAATTCTTGAAAATTCATTATTCTCTTTCCTCCCAAGAAGGCACTGCTGATCGAGTGACCATTTACGATTACCATTTTCTTGAGA…	OT3098v2
AsTCP006	AVESA.00001b.r1.2Cg0001348.1	ATGGAGCTCAGCGCCGCCGAGCTCGGCAACGGGCGCAAGCGGACCCGGCCGGACGACCAGGACGAGGAGCACGGGGAGGCCAAGAGGCTGGCTCTGGTGCCGTGGCCGCCGCACCAGCAGAACCCCTCCTCGCGGATCTACCGCGTCTCGCGGGGCTCCGGCGGGAAGGACCGCCACAGCAAGGTCTACACGGCCAAGGGCATCCGCGACCGCCGCGTGCGCCTCTCCGTCGCCACCGCCATCCAGTTCTACGACCTGCAGGACCGCCTCGGCTACGACCAGCCAAGCAAGGCAGTCGAGTGGCTCATCAAGGCCGCCGCCGCCGCTATCGACAAGCTCCCTTCGCTCGACGCCACCGCCTTCCCCAACCACCCGGCCTCCGCCAACAACAGCAAGCCC…	MELSAAELGNGRKRTRPDDQDEEHGEAKRLALVPWPPHQQNPSSRIYRVSRGSGGKDRHSKVYTAKGIRDRRVRLSVATAIQFYDLQDRLGYDQPSKAVEWLIKAAAAAIDKLPSLDATAFPNHPASANNSKPREEPAAEDEADGSQLQQQQQLTRSGCSSTSETSKGSVLSLSRSDSRVKARERARERSASVKDKEARDRRAPASAQAASFTELLTGLAVATATPPVADRKQHNSWQQQMTASATADYLGFTHPRKSGHGMLHTFASPAPHLGNIAPIAMTPPPQHFSLTAAGEPQTEMTQFSFLQDHFMPVHAAAASGPAVDYNLNFSMSSGLVGVNSRGTLQSNSQPHLSGHGHHHHHHQEQLQRLSAPLDAPHIPFLFSPAVTVASPTTAESHFA…	GTCACCGGCGCACAAGCAAAATGGTTCTGCATTATCCTCCGACACGGCGGCGACGACAGCAGCGGCGGAGAAGGAGAGCAACCGCGGGGTTTGGATCCCGTGCGTTCTCGACGACGCCAAGCTCCATAGCGTGGAAGAAGAAGGGCTCCTCTGCGCCGGCGACTGGCGGAGCGGCTTCGGCAAAACCATCCCCAACCCTTGCGGCGGCGAGCGAGTGCACTTCGGCACTCACCTTGACAGAGGTCTGAGCTTTCCTCCATCAGATTTCTTTTCCGAGGTCATAGATCACTATGGAGTTCATCTCCATCATCTCCCCCTGAACTCTTTCTTAGAGATGAGCGCGCACGCATCTTTGTGCGAGGGGTATCTCGGTATTAGGCCGAGCCTTACTCTTTTCCG…	OT3098v2
	AVESA.00001b.r1.2Dg0002764.1	ATGGTCGCGTGGTCGCTGGCGTGGCTTCTGCTAGCCATTGGCATCGCCGGTGCGGCTCGTGCCCCCCCCGTGTCCTCACGGCTCCGCTTCCCCGACTCGCCTCCCCTCCTGCACGGCTTCCCCGCGCACGCCGCTGGCCCATGGCCACCACACCTCTGCGTGCGGTTGCCGGCTGTGGGTCTGAGGGACATCGCCTTCGATCTCCTGTGCGGGTTCCTCGGTGGCGGTGTGGCCCTGTTTGCCGGCGGCTGCCTCTTGTTAAAGGCATATAAGCCTGGACTGCAGGGAGCCCTCCCAGGCCATTTGCTGCTCCACTGCACCGGCTGCCATCCGGGTAGGGTGGTCATTGGTATTTTGCTCCGTCGGCCTTCCCATCGATACCCTACTCCCCAGTCCCCA…	MVAWSLAWLLLAIGIAGAARAPPVSSRLRFPDSPPLLHGFPAHAAGPWPPHLCVRLPAVGLRDIAFDLLCGFLGGGVALFAGGCLLLKAYKPGLQGALPGHLLLHCTGCHPGRVVIGILLRRPSHRYPTPQSPPIVSSPILLTPAAAPLPFYLPSAESSMEADAAGKHGVCPQPAVHCSPVVTINRPTESAMIEADKTGEHGVAPDMAKRERMGTDGLGFDHPIKAVEWLINAVINEIMSLHPIAFVVILDGQQQVEPRAASRTRSWYSCTSETCRGWQAEPGPGGEALPKPIEGGKQNQVLVPPAEGPSSHPLSLASWDAGHPHALPPARISVSPVFAEKKYKDHTSERVGMHGRA	TATCACAGTACATCATCCATTACAAACCATACATAAGGTCTTACACAAATAAGGATCTCATGATCCAGTTCTTAATACAACTCAAGCAGCGAAAATACGTAATAATAAAGGTAGCGTAGGTGAGGCTCCATCTTCGGGGTCACAGGCAATGCTGACGATGGGAGATGATCCTAGTTGTCATAACCTTCCTGGGGTCCATCATCCTGGTACTCCTCTTCATATTCTGGCCACGGGAATAGCCAGGGACAAAGCCATGAGTACTCTTTAAATACTCGCAAACTAATACTAACAAGTGAAGGGGGTGTTTGTAGTAGGACACTAAGCTCTAGGGTTGTTTTGCAAAAAGCCATATTTACCTCTACTAAGTTCAGAAGCAAGAAAAGCTAGTTGAAATTTTAT…	OT3098v2
AsTCP004	AVESA.00001b.r1.2Dg0003145.1	ATGGAGCTCAGCGCCGCCGAGCTCGGCAACGGGCGCAAGCGGACCCGGCCGGACGACCAGGACGAGGAGCACGGGGAGGCCAAGAGGCTGGCTCTGGTGCCGTGGCCGCCGCACCAGCAGAACCCATCCTCGCGGATCTACCGCGTCTCGCGGGGCTCCGGCGGGAAGGACCGCCACAGCAAGGTCTACACGGCCAAGGGCATCCGCGACCGCCGCGTCCGCCTCTCCGTCGCCACCGCCATCCAGTTCTACGACCTGCAGGACCGCCTCGGCTACGACCAGCCAAGCAAGGCCGTCGAGTGGCTCATCAAGGCCGCAGCCGCCGCAATCGACAAGCTCCCTTCCCTCGATGCCACCGCCTTCCCCAACCACCCGGCCTCCGCCAACAACAGCAAGCCC…	MELSAAELGNGRKRTRPDDQDEEHGEAKRLALVPWPPHQQNPSSRIYRVSRGSGGKDRHSKVYTAKGIRDRRVRLSVATAIQFYDLQDRLGYDQPSKAVEWLIKAAAAAIDKLPSLDATAFPNHPASANNSKPREEPAAADDEADGSQQQQQQQLTRSGCSSTSETSKGSVLSLSRSDSRVKARERARERSASVKDKDARDDSVGRRAPASAQAASFTELLTGLAVASAATATPPVADRKQHNSWQQMTASATADYLGFTQPRKSGHGMLHTFASPAPHLGNIAPIAMTPAQHFSLTAGGEQQTEMTQFSFLQDHFMPVHAAAASGPAVDYNLNFSMSSGLVGVNSRGTLQSNSQPHLSGHGHHHQQQQQQQQLQRLSATLDAPHIPFLFSPAVTVASP…	CAAAAATGTAATTGAGTGGTTATGTTGGGTTACTATTTTTGAGCTCCATGATGCTCTCCATGTAGACATAGACCTAATACATGTTGCTCTCCATTTCTAATTCTTGAAAATTCATTATTCTCTTTCCTCCCAAGAAGGCACTGTTGATCGAGTGACCATTTACGATTACCATTTTCTTGAGGCATTTTTATATTGGTATTGATGTACTATTATCACACGTAGGCATTCTAAAGCTAAAATAATCCCATGATAAATTTGGTGTTACCTCAAATAACACCTAAATCAATCATTTTGTATGTCAATTGACCTATTTCTTAAACTATGTTTATTGTACTATATATCTAGATACTCCCCAAGTCATACTTTCGATTGCTGCTATCACAGGGAGTTTGGCTATGA…	OT3098v2
	AVESA.00001b.r1.3Cg0000521.1	ATGCGCCCCAGTCCCCTGACCAGGCGCTGCTTGGAGTTGCTTCTAGGCAGAAGCGGAGAGAAGCGCCGGTACAAGGGCAGCAAGGCCATGGCGGCTGCCACGCCCGCCTTCTCCTCTCCGGGGGACCTCCGCGTCCTGGCCTCCGTGACCGGCTCCTCCCTAAACGGCCTCAACTTTTGGAATCTCTGCCATCCCCGCCCTGGGCCCAACCACTGGCACCGCCGCCGTTCCCCAAGCTCCACCTCCCATCCGCACAGCTGTGGAATCCATCTGCTGAGCTCCCAAACTGAGAAGATCATGTGTGGTGTGGAGATGGTGATGCGGTCACAAGCCACAACTCATGGGCAAAGGACCAGCGCGTGCGCCTGTGAGTTCTATGACCTGCAGGACAGCCTCGGC…	MRPSPLTRRCLELLLGRSGEKRRYKGSKAMAAATPAFSSPGDLRVLASVTGSSLNGLNFWNLCHPRPGPNHWHRRRSPSSTSHPHSCGIHLLSSQTEKIMCGVEMVMRSQATTHGQRTSACACEFYDLQDSLGFVHPIKWLINATIDDLMSLHLIAFVVILDGQQQVEPRAASRTRSWYSCTPETYRGWQAEPGPGAATHPKPVEGGKKNQVLVPPVEGPSSHPLSLASWDAGHPHALPPARISVSPVFAGPLAIFLFVLQVCSSDL	AACACATGTGAGTAACTTGATATGTTATTTTGGGTTAGACCTAATATCTTGATAATTGAAGTATACGTGCGATCGTCATTGCTCGCCCCCCTATGCTGCAATCCTGGCACCGCCCCTGGTGCTATCGAAACACCGGCTCCCACCAGATGACAGGTAGAAAAGAGAAAAAGGAAGTAGAGTCCTCCTACCGGCTGTGAAATCAGAGGCAAGCGAAAAAATGCGCAGCTAGTTTTAGTGTTGACGAGAGATAAAATTGTGAGAACTGGCCAAAATCATGGATTAAGACATCGATAACATTACATGTTAGCCTATTGTCTAAATGAAAATACTACTTCTCTGTTCCATAATATAAGATGTACTCTAGGTAACCTACACATAAAAAGACGTATAAATACATTT…	OT3098v2
AsTCP054	AVESA.00001b.r1.3Cg0002259.1	ATGATGAGCGGCAGTAGCCAGCAGCAGCAGTCGACGGCGGAGGAGCAGCAGGAGCTAGCGCGGAAGCACGCGGCCGCGGTGGCGACGTCGCGGCAATGGTCGTCCCAGACGGAGTCGCGGATCGTGCGCGTGTCCCGGGTCTTTGGCGGCAAGGACCGCCACAGCAAGGTGAAGACTGTCAAGGGCCTCCGCGACCGGCGGGTGCGGCTGTCTGTGCCCACGGCGATCCAGCTCTACGACCTGCAGGACCGCCTGGGCCTTAACCAGCCCAGCAAGGTCGTCGACTGGCTGCTCAACGCCGCCCGCCACGAGATCGACAAGCTGCCGCCGCTCCAGTTCCCGCCGCACCAGGTCGACCTCATGGACCACATGATGACCTCCTCCTCCATGCCGCTCATG…	MMSGSSQQQQSTAEEQQELARKHAAAVATSRQWSSQTESRIVRVSRVFGGKDRHSKVKTVKGLRDRRVRLSVPTAIQLYDLQDRLGLNQPSKVVDWLLNAARHEIDKLPPLQFPPHQVDLMDHMMTSSSMPLMPHVDDKFCHFAAAAGEGVKAGADEMARFGYHRFMGLNSNSLGLVNGGMPYNFTGAESWNNSSVQESGGGAGSPQAVSIAAAAHHSTFPSLLSLAPRSHQLVYYSSEADQFPVNDLGSQSLSLNSARAFHDQTES	CCGGCGAGAGGTCGTGGTCCGCCACACCTCCAAGGCCCTAGGGCCACCGGAGGCGGAGCGGACCAGCAACGTCGCCGGCGAGGGGACGGAACCCTAGATAGGTTTTAGGTAGCTCTTTTCCATGGCGGCGGCTCCGTACCGGTTTCTCATTCATGTAGTGACTGGGCTATCAACTCTTTTTGCCGATGATTACGTGCAAGAGGTGTATCTTAGCTAAGCTATAGCAACTCTCTCTCCCTTAATTGACACCCATTGTGAAGGGCTTTAGAGACACGACGAGCAGGTGTACTACGTTGTCGGTCGCTATACGTATGTACACTCAGGTTTATACATGGCATTTATACATGCCCACTTAGCGCGCTTAGCCTATCATCAGACGGCCGATGGCCAGGTCAGCGC…	OT3098v2
AsTCP037	AVESA.00001b.r1.3Dg0000188.1	ATGGTGGACATGACGCTACTAGTAGCTTGGCGAGCCTGGTTCGGCCGGAACGAAGCCACCCATAATAATCCTCTACCGGCTCTTGAGGGATCCAAGCATTTCCTGAGCAGTTACTTGCGGCAAATCCGTGATATTAAGCACACAACTACTGATGATATGATCAAAAGGAAACAACCAATGGTAGAGGAGGTGGGTACACGTACTACCTACAATAAGGACCATGCTCCATACAAACCATGGTCTAAACCACCTGCTGGTTGGGTAAAATTAACCATCGATGGTTCCTTTCGTGCATCTGATCGCATGGTGGGCATTGGTGTTGTTCTTCGTGATGCTGGTGGTTGGCTGATCTTTTTGGCATGTCGTTTCCTAGAGGATTGTGATTCTGCTCTCGAAGCC…	MVDMTLLVAWRAWFGRNEATHNNPLPALEGSKHFLSSYLRQIRDIKHTTTDDMIKRKQPMVEEVGTRTTYNKDHAPYKPWSKPPAGWVKLTIDGSFRASDRMVGIGVVLRDAGGWLIFLACRFLEDCDSALEAELRACLEIASSSVPHSSPGYGIRPPGWKRIGAAVAEAKLQPGDLDPRHHHRVPHGGDGSGGAGQQEAADEDHHHYRLLQLHQQGQQQQQDQEPPPVPVFQLSHHLQSVRQPAGEYALLAPMGDAGQSHSHHHHGLQTQLLSFGGGAGNHHHPHMHQFTAQPQPPAASQTRARGGRGGGDGELVSAATPARVRGGGGGGGEIVAVQGGHIVRATGRKDRHSKVCTARGPRDRRVRLSAHTAIQFYDVQDRLGYDRPSKAVDWLIKNA…	TACCACTGGGATCATGCCAGAGGGGGTCACCGACACTTCTATTGTCTTGATCCCAAAAATTGAGAATCCTACGGAACTAAAGGACTTTCGACCTATAGGTGTTTGTAACGTCTTGTACAAGGTGGTGTCTAAGTGCCTTGTGAATAGGCTATGTCCTTTACTGGGAGATGTTATTTCAGAGAACCAGAACACCTTTGTCCCCGGGCGTTTGATTACGGATAATGCTCTTTTGGCATTTAAATGTCTGCATTATATGGAGCATGGTACATCAGCTAATTCTTCATATTGTTCATACAAGTTGGATTTATCCAAGGCCTATGATAGAGTGGATTGGTCCTTTTTGGAGAATACAATGCATAAAATGGGTTTGTCACATCGGTGGGTACAATGGATAATGTC…	OT3098v2
AsTCP052	AVESA.00001b.r1.3Dg0001613.1	ATGATGAGCGGCAGTAACCAGCAGCAGCAGCAGTCGACGACGGAGGAGCAGCAGGAGCTAGCTCGGAAGCACGCGGCCGCGGTAGCGACGTCGCGGCAATGGTCGTCCCAGACGGAGTCGCGGATCGTGCGCGTGTCCCGGGTCTTCGGCGGCAAGGACCGCCACAGCAAGGTGAAGACCGTCAAGGGCCTCCGCGACCGGCGGGTGCGGCTGTCCGTGCCCACGGCGATCCAGCTCTACGACCTGCAGGACCGCCTGGGCCTTAACCAGCCCAGCAAGGTCGTCGACTGGCTGCTCAACGCTGCCCGCCACGAGATCGACAAGCTGCCGCCGCTCCAGTTCCCGCCGCACCAGGTCGACCTCATGGACCACATGATGACCTCCTCCTCCATGCCGCTC…	MMSGSNQQQQQSTTEEQQELARKHAAAVATSRQWSSQTESRIVRVSRVFGGKDRHSKVKTVKGLRDRRVRLSVPTAIQLYDLQDRLGLNQPSKVVDWLLNAARHEIDKLPPLQFPPHQVDLMDHMMTSSSMPLMPHIDDKFCHFAAAAGEGVKAGADEMARFGYHRFMGLNSNSLGLVNGGMPYNFTGAESWNNSSVQESGGAGSPQAVSIAAAAHHSTFPSLLSLAPRSHQLVYYSSEADQFPVNDLGSQSLSLNSARAFHDQTES	TACTTATGTCAGTGTCAACACAGCTCGCTTCTTGCAACTGCGCAGGTAAGTGTTAGGTCAAGCGTATTTTATCTTATCATTTCATGCAAAATAATACTATGTCGTGTTTTGCCGTGTCGCCCTATACCTCGATGTCCACTGAGAGACACGACGAGCAGGTGTACTACGTAGTCGATCGGTATACGTATGTACGCTCAGGTTTGTATATGGCATTTATACATGCCCGCTTAGCGCGCTTAGCCTGTCAGCCGGCCGGTTATGGCCAGGTCAGCGCGGCCGCTGCGTACGTACGGGTGGGTGGAGGGGAGACAGTGAAGCAGCTAGTGAGGCGGGCGGAGCAGCACAGAGAGCTGGCTAGCACAGGCACAGCGCCATGGTGGTAAAAGGACAGGGACACCC…	OT3098v2
AsTCP046	AVESA.00001b.r1.4Ag0001996.1	ATGGAGCCGCAGGGGCAGGACAGGCCGCCGGAGGGGGACGCTGAGCAGCAGGACAACATGGGTGGCGTGTCTGGGGCGGGGGCCATGGCCATGGTGCCCCTCCCGACGATGCGGGGCGGCGGCGGCTACATGGTGGTGCCCAAGCCGGAGCCGGTGGAGCTCTACGGCGGAGCCGCGGGGATGACGCTAGCGCGGAAGGCGCCTCCCAGGAACCGCGACCGCCACACCAAGGTGGAGGGCCGCGGACGGAGGATCCGGATGCCGGCGGCGTGCGCGGCCAGGATCTTCCAGCTCACCAGGGAGCTAGGGCACAAGTCCGACGGCGAGACCGTGCGCTGGCTCCTGCAGCAGTCCGAGCCGGCCATCGTCGCCGCCACGGGGACGGGGACCGTACCCGCC…	MEPQGQDRPPEGDAEQQDNMGGVSGAGAMAMVPLPTMRGGGGYMVVPKPEPVELYGGAAGMTLARKAPPRNRDRHTKVEGRGRRIRMPAACAARIFQLTRELGHKSDGETVRWLLQQSEPAIVAATGTGTVPAIATTVDGVLRIPTQSAATVLDGTGGDESSAKRRRKLQPTRAGAMLPLATAAPQPTAYYSVVADPLLQGGGGGGGAAISVASGLAPIAAGQQGLVPVFAVPSAGGAPAGAGGSHMIPQATTVWMVPQPAGAANQPTQFWAFQSTPQLINLAGAQTMPAGVAAADYHQQQQSASTVVQNSNSDHKLNHHLTGAESREQQQRDHHPEEDDADDDDEPVSDSSPED	ACGGCAATAACTTCCCGCCGGTTACCCTTTTCCCGTCCTCGCCGCCCGCTTCGGCCTATAAAAGTTGTACACCTCGCCGGCTCCCTTCACACTCTCTCACAGCTTCCCACTCTCCCAAACTCCGGCGAACTCCAAACCCTCACAGCTTCCCCACTTCCCCAACTCCGACGAAGGCCATGGCCGAGAGGTTCCTCGGTGACCCCGCGGCGGCGGACGGCTTCGTCCGCCGCATGCTCCAGCCCTGGGAGGCCAGGATGCTACACGACGGCGGGTACATGGTGCCGCCGAACACGCGGAACCTGCCCGGCTAGAAGCTCAGCGCCGGCGAGATCCCCGTGCCACTAATACCGGCCGACGAGGAGATGGTCGAGGAGATCCAGGCCGCTATCGCAGCCATGG…	OT3098v2
AsTCP039	AVESA.00001b.r1.4Ag0001997.1	ATGGAGCCGCAGGGGCAGGTCATGCCGCCGGAAGGGGATGGTGCGCAGCAGGACCACGCGGGTGGCGTTCCTGGTGCGGGGTCCATGGCCATGGTGCCCCTGCCGGGGATGCGGGGCGGCGGCGGAGGCTACATGGTGGTGCCCAAGCCGGAGCCGGTGGAGCTCTATGGCGGGGCTGCGGGGATGACGCTGGCGCGGAAGGCGCCGCCCAGGAACCGCGACCGCCACACCAAGGTGGAGGGCCGCGGGCGGAGGATCCGGATGCCGGCGGCGTGCGCGGCCAGGATCTTCCAGCTCACCAGGGAGCTAGGGCACAAGTCCGACGGCGAGACCGTCCGCTGGCTGCTGCAGCAGTCCGAGCCGGCCATCGTCGCCGCCACGGGGACGGGGACCGTCCCC…	MEPQGQVMPPEGDGAQQDHAGGVPGAGSMAMVPLPGMRGGGGGYMVVPKPEPVELYGGAAGMTLARKAPPRNRDRHTKVEGRGRRIRMPAACAARIFQLTRELGHKSDGETVRWLLQQSEPAIVAATGTGTVPAIATTVDGVLRIPTQSAASNSSSSTVLDGDESSPKRRRKLQPTRAGAMLPFATAAPQPAAYYSVVADPLLQGGGGSAAISVASGLAPIAAGQQGLVPVFAVPSAGGAAASAGGSHMIPQATAVWMVPQPAGAANQPTQFWTFQSAPQLINLAGAQTMPAGAVFQNVAAADYHQQQQQSASTVVQNSNPDHQFNHHLTSAESREQQGRDQHPEEDDADDDDEPVSDSSPED	CATGTAATTTGTGGTGATGATGAAATCTTTAAAAGCATGGCTATCAAGATGAAGGATAAATATGAGAAGTATCGGGGTGATCCGGAGAAGATGAACAAGTATATATTCATTGCTGCCATCCTTGATCCTAGGTATTAAATTGTTAGCTCTTTGTCAATATATGGCTGTTTTTTATCTTTAATTGTATGGTTGATTATATATTCTAATTTCTCTTTCTTTATTATTTATGCTAGGACCAAGGAATCTCATTTCTTCAAGGACCTAGTTCAAGACACGTATGGCAATACTAAAGGTAACGCAATATTGACTGCGACATACAACGAATTTGTATCTCTTTTCAGAGAATACAAGCAATTGTATGGTGCTCCTTCTACTTCTAATGAATTAACATCACAGCCT…	OT3098v2
AsTCP023	AVESA.00001b.r1.4Ag0003281.1	ATGGACCCCAAGTTCCCCCCACCCCCACCGCTAAACAAAACGGAGCCCACCATCGCCGCGACCACCACCACCACCTCCACCGCGACCGGGGAGCAGCAGCAGCAGCAGCTGGATCGCGAGCAGTACCACCCACCGCAGCAGGAGCAGCATCAGCATCAGCAGCACCTGCAAATCCAGGTGCATCAGCCACCGCCGCAGCAGCAGCAGCAGGAGGATGGAGGAGGAGGAGGGAAGGAGCTGCAGGTGGCGGCGGCGGGGGACCGGAGGGTGCTGGGGCCCAAGCGGAGCTCCAACAAGGACCGCCACACCAAGGTCGACGGCAGGGGGCGGCGGATCCGGATGCCGGCGCTCTGCGCGGCCCGGATCTTCCAGCTCACGCGCGAGCTCGGCCACAAGTCC…	MDPKFPPPPPLNKTEPTIAATTTTTSTATGEQQQQQLDREQYHPPQQEQHQHQQHLQIQVHQPPPQQQQQEDGGGGGKELQVAAAGDRRVLGPKRSSNKDRHTKVDGRGRRIRMPALCAARIFQLTRELGHKSDGETVQWLLQQAEPAIVAATGTGTIPASALSSVAPSLPSPNSALAGRPHHHHHMWGPPPGSAGYAPAGFMNASGPGADGGGIGGIMQRMGLPAGIELPGGAAAGMGGHIGFAPMFASHAAMPGLELGLSQEGHIGVLAAQSLSQYYHVAGAGASGHLQHPHQHQQQHQQQQPQQQEDGEDEREDGDSDEESGQ	CCCTGGAGGAATCTCTAGCTGCACTGCCGCCACTTACCCACCAGATTGACAAGACACCTGCCATGTCAAAGCAGTCGTACTACTACGTGTTATCCATTTTTGTACTACTAGCAGAGATGAAAGTTCTTATAAATACAGTATGTATTATATTTTTACAGATCTTACCACATAATAAAATGGTAATGTAAAACAGAGTATATGTCTAATCTTACCACAGCATAAATAAAGCGATAAATACAAAAATAGGATGCAGTATCAATTTCCCCTGGCACTGGTTTGGGAGTAATAGGTACTCCAGTACGCTTGCAGGGCTACCTGATGACAGCGGGTGCAAGCGCGGTGTAGCGGTCGCAGTTTTCACCCGACAGGAAGCGCGCGCAAGTCAAGAATGGCATGAAA…	OT3098v2
AsTCP034	AVESA.00001b.r1.4Dg0002316.1	ATGGAGCCGCAGGGGCAGGTCATGCCGCCGGAAGGGGATGGTGCGCAGCAGGACCACGCGGGTGGCGTTCCTGGTGCGGGGTCCATGGCCATGGTGCCCCTGCCGGGGATGCGGGGCGGCGGCGGAGGCTACATGGTGGTGCCCAAGCCGGAGCCGGTGGAGCTCTACGGCGGGGCCGCGGGGATGACGCTGGCGCGGAAGGCGCCGCCCAGGAACCGCGACCGCCACACCAAGGTGGAGGGCCGCGGGCGGAGGATCCGGATGCCGGCGGCGTGCGCGGCCAGGATCTTCCAGCTCACCAGGGAGCTAGGGCACAAGTCCGACGGCGAGACCGTCCGCTGGCTGCTGCAGCAGTCCGAGCCGGCCATCGTCGCCGCCACGGGGACGGGGACCGTCCCC…	MEPQGQVMPPEGDGAQQDHAGGVPGAGSMAMVPLPGMRGGGGGYMVVPKPEPVELYGGAAGMTLARKAPPRNRDRHTKVEGRGRRIRMPAACAARIFQLTRELGHKSDGETVRWLLQQSEPAIVAATGTGTVPAIATTVNGVLRIPTQSAASNSSSSTVLDGDESSPKRRRKLQPTRAGAMLPFATAAPQPAAYYSVVADPLLQGGGASAAISVASGLAPIAAGQQGLVPVFAVPSAGGAAASAGGSHMIPQATAVWMVPQPAGAANQPTQFWTFQSAPQLINLAGAQTMPAELCSRTSLPLITISNSSSSLPLPWSRTATRTTSSTTISPAPSRVSSRAVTSIQRRTMLTMTMSPSPTPALKTNQAKKPLQCTPTNSQSNEKA	GTAATTTGTGGTGATGATGAAATCTTTAAAAGCATGGCTATCAAGATGAAGGATAAATATGAGAAGTATTGGGGTGATCCGGAGAAGATGAACAAGTATATATTCATTGCTGCCATCCTTGATCCTAGGTATTAAATTGTTAGCTCTTTGTCAATATATGGCTGTTTTTATCTTTAATTGTATGGCTTATTATATATTCTAATTTCTCTTTCTTCATTATTTATGCTAGGACCAAGGAATCTCATTTCTTCAAGGACCTAGTTCAAGACACATATGCCAATACTAAAGGTAACGCAATATTGACTGCGACATACAACGAATTTGTATCTCTTTTTAGAGAATACAAGCAATTGTATGGTGCTCCTTCTACTTCTAGTGAATTAACATCACAGTCTGAAA…	OT3098v2
AsTCP022	AVESA.00001b.r1.4Dg0002851.1	ATGGACCCCAAGTTCCCCCCACCCCCACCGCTAAACAAAACGGAGCCCACCACCGCGGCGACCACCACCACCACCTCCACCGCGACCGGGGAGCATCAGCAGCAGCTGGATCGCGAGCAGTACCACCCACCGCAGCAGGAGCAGCAGCAGCATCAGCAGCACCTGCAAATCCAGGTGCATCAGCCGCCGCAGCAGCAGCAGCAGCAGGAGGATGGAGGAGGAGGAGGGAAGGAGCTGCAGGTGGCGGCGGCGGGGGACCGGAGGGTGCTGGGGCCCAAGCGGAGCTCCAACAAGGACCGCCACACCAAGGTGGATGGCAGGGGGCGGCGGATCCGGATGCCGGCGCTCTGCGCGGCCCGGATCTTCCAGCTCACGCGCGAGCTCGGCCACAAGTCCGAC…	MDPKFPPPPPLNKTEPTTAATTTTTSTATGEHQQQLDREQYHPPQQEQQQHQQHLQIQVHQPPQQQQQQEDGGGGGKELQVAAAGDRRVLGPKRSSNKDRHTKVDGRGRRIRMPALCAARIFQLTRELGHKSDGETVQWLLQQAEPAIVAATGTGTIPASALSSVAPSLPSPNSALAGRPHHHHHMWGPPPGSAGYAPAGFMNASGPGADGGGIGGIMQRMGLPAGIELPGGAAAGMGGHIGFAPMFASHAAMPGLELGLSQEGHIGVLAAQSLSQYYHVAGAGASGHLQHPHQHQQQHQQQQPQQQEDGEDEREDGDSDEESGQ	AGAGAGCCAGAGATGAAAATTCTTAGAAATATGTTTTAAGAGATGAAAATCCATTTTTGTACTAGGTAATGTAAAAATGAGTATATGTCTCATCTTACCACAGCATAAATAAAGCGATAAATACAAAAATACGACGCAGTATCAATTACCCCCTGGCACTGGTTTGGGAGTAATAGGTACTCCCCTCTGTTCGGGATTATAGGTCCTATGCGTATACCTAGGTTGTTAATTTGACTAACAAAACATAACTTATATATTACAAAAATTATATCATTAGAAAATATAACCTCTAAAGTTTCTAATGGTATACTTTTTGTATTATACTATTTATATTTTGCTGTTCAAATTGGCAACCTAGTTATCCACACGAGACTTATAATCCCAAAGGGAGGGAGTACT…	OT3098v2
AsTCP025	AVESA.00001b.r1.4Dg0003408.1	ATGGACCCCAAGTTCCCCCCACCCCCACCGCTAAACAAAACGGAGCCCACCACCGCGGCGACCACCACCACCACCTCCACCGCGACCGCGGAGCAGCAGCAGCAGCAGCAGCTGGATCGCGAGCAGTACCACCCGCCGCACCACGAGCAGCAGCACCAGCAGCATCTGCAAATCCAGGTGCATCAGCCGCCGCCGCAGCAGAAGGAGGATGGAGGAGGAGGGAAGGAGCTGCAGGTGGCGGCGGCGGGGGACCGGAGGGTGCTGGGCCCCAAGCGGAGCTCCAACAAGGACCGCCACACCAAGGTGGACGGCAGGGGGCGGCGGATCCGGATGCCGGCGCTCTGCGCCGCCCGGATCTTCCAGCTAACGCGCGAGCTCGGCCACAAGTCCGACGGCGAG…	MDPKFPPPPPLNKTEPTTAATTTTTSTATAEQQQQQQLDREQYHPPHHEQQHQQHLQIQVHQPPPQQKEDGGGGKELQVAAAGDRRVLGPKRSSNKDRHTKVDGRGRRIRMPALCAARIFQLTRELGHKSDGETVQWLLQQAEPAIVAATGTGTIPASALSSVAPSLPSPNSALAGRPQHHHHMWGPPPGSAGYAPAGFMNASGPGADAGGIGGIMQRMGLPAGIELPGGAAAGMGGHIGFAPMFASHAAMPGLELGLSQEGHIGVLAAQSLSQYYHVAGAGASGHLQHPHQHHQHQQHQQQQPQPQEDGEDEREDGDSDEESGQ	AGGTTAGGCCCGGCTTAAGCTTTTTCCAGAACGAGTTTGTTTGTGGTTATAAACCCCGGGCCACCGTGTTTGACCGGAGCCCGTTCGCCTGGCCCACTCCCCATTCCGCGCTTATCCGTTCCGTCCTCGCTCGTACCAGAATAAATAAAAGAAAAAAAAATAAGATGGAAATATCCGAAGCCACACTGCCGCGGCCAATTGGTGGAGGGGAAAGGAACGGACAGCGACCCTGGAGGAATCTCTAGCTGCACTGCCGCCACTTACCCACCAGATTGACATGACACCTGCCTTGTCAAATCAGTACGTGTTATCCATTTTTGTTGCACAGAAACACAGACGAAATTGTTAGAAATATATAGTGCCTCGTTTTTACAGAGTAAATAGGTTTCATCTGGCCAC…	OT3098v2
AsTCP041	AVESA.00001b.r1.5Ag0000927.1	ATGAGCGAGGCCATGGAGGAGGTAGGCAAGGAGCACAACTCCTGCAAGCGCCTGTGCCTAGCTGGCGGTGGAGGCGGGGGCGACTCGGCGGCAGTGTGGCGAACGAACAGGGTGGCGCGTGCGGCTGCCGGCGGCAAGGACCGGCACAGCAAGGTGGTGACCTCGCGTGGCCTCCGGGACCGCCGCATCCGGCTCTCCGTGCCGACGGCGATCCAGTTCTACGACATCCAGGACCGCCTCGGCGTCGACCAGCCTAGCAAGGCCATCGAGTGGCTCATCCGTGCCGCCACTGCTGCCATCGACGGTCTCCCGTCGCTGGACTGCTCCTTTCTTCCATCCACCGCTGCATCCTCCCCGCATGACGACACAACGGAGGTCAGCACCTCGGAGACCAGCAAG…	MSEAMEEVGKEHNSCKRLCLAGGGGGGDSAAVWRTNRVARAAAGGKDRHSKVVTSRGLRDRRIRLSVPTAIQFYDIQDRLGVDQPSKAIEWLIRAATAAIDGLPSLDCSFLPSTAASSPHDDTTEVSTSETSKGSVLSLANGPSDHGNAAAHHANAYNGGGTTGTFAELLHCSSAADKPMQQQPTLAYYAAPQSSPMSFEMFPQLTFSQEQHNHHQAAVAFDRSTLQSNAVAVPMWPPSQYPFLMQRFSAAPGEASPTYPFFVGGGGSAAAPATSNSSERRLQLWDFKEERKT	TTTGCAATTTAAGTTTTAACTTAAATATGCAAATCCACCCACATGTCCAATCAAACACAAAACTCATCTTGTAATAGATGCCACTTATCGTGATCACAAAATATCTTTAAGAAATGGTCAAACCCAACCGGTGCGTGACTTAGACTCACGAGGCGTTTGTGGCGACGACTGAAAAAACCATCAAGGTTTCTGTTCCCCTCGTCGGTGACATCGTGAGTATGCTCCGCCTCTGGTGGCCTTGCAGCCATGGAGGCGTGACGGACCACGTGTCCTCATCGGTGGGGTGTTTCAGTTCCTTGTTTAGACTATTTTTTTCTTTTTTCGAATGGTGAGATGACAACTACATAGTAAAGTCAGAATAATGTACTTATTATCCTATCCTCGTTTCTGTGGTACGCA…	OT3098v2
AsTCP016	AVESA.00001b.r1.5Ag0001640.1	ATGGACCATGGCGGCGGCAGCGGTGGGGGTGGGAGCGGAGGCGGCGGTGGCGCGCCGTCGAGCAGCAACAGCGGCGGGGGGAGCGGCGGGGGCACGAGTGGAAGCCGTGGCGGCGGTGCTGACCACCACCAGCACCACCCTTTCTACTACGCTGGCCCGGCGGAGCCCAACAACGTGCAGCCGCAGCAGTTCATTGGCGCGCTCGCCATAACCCCAGTCGTCGCTGACCTGGCCCCGGCGTCCTCGGCTGCGGCTGACAAGAAGGAGGTCGCGCCGGTGACTCCGTCGTCGGCGGGCACGCTGGCGAAGCGGCCGTCCAAGGACCGGCACACGAAGGTGGACGGCCGCGGGAGGAGGATACGGATGCCGGCTCTGTGCGCGGCGCGGGTGTTCCAGCTC…	MDHGGGSGGGGSGGGGGAPSSSNSGGGSGGGTSGSRGGGADHHQHHPFYYAGPAEPNNVQPQQFIGALAITPVVADLAPASSAAADKKEVAPVTPSSAGTLAKRPSKDRHTKVDGRGRRIRMPALCAARVFQLTRELGHKSDGETIEWLLQQAEPAILAATGTGTIPANFSSLNITRAASTTSRAAPFPALALHPHHHPQHDMSTMLGYHHHLLPPSQEPPQDPNNAGSYMRKRYREDLFKEDDERQDPKAREQPAAAPAAMWAMAPNSAAPGGAFWMLPVSASPATVARPTEQPMWSFGGGGGSSTVQAPLQFMSRVHYPGSAGGMGGAGGMPNTSIGMLAGLNTYPRSDGAGAGEEQQQNQQQEMKQQRAGSGGGNDGEEDGDHSGEREEARPDEDSQ	TAAGTGAATCCAAACCTTTGGATTGATGATCGTTTTTTGTGCTATCTACCCAATAGAAAAAATCATGTGGGGAGTATGATTCACTACTTGCTTTTGAGTTGAGTTTTGATGAATTCATAGAATCAATTCAAGAACTAAGTGAGGACCTCGGTGTTATTAAATAAGAATGTTCTATTTCACTATGTGCCGGAGAAAATGTGAGCAAAGTTTTATCAAGGATGTGACAATTTTCATACCTTGTAGATGCGATATATATCCATTTACCTTTTGGTAGAAGATGTGTAAAGCTTGAAATTTCAACTCTGTATCTTCTTTTTGAATTGGTTTAACTTAAATTTATATCACCACCAACATGGTGCATATATCCTATATTAGACAGCCAGAATTTATTTGCATGCC…	OT3098v2
AsTCP083	AVESA.00001b.r1.5Ag0002232.1	ATGGTCGCGTGGTCGCTGGCGTGGCTTCTGCTAGCCATTGGCATCGCCGGTGCGCCCCCCGTGTCCTCACGGCTCCGCTTCCCCGACTCGCCTCCCCTCCTGCACGGCTTCCCCGCGCACGCCGCTGGCCCATGGCCACCACACCTCTGCGTGCGGTTGCCGGCTGTGGGTCTGAGGGACATCGCCTTCGATCTCCTGTGCGGGTTCCTCGGTGGCGGTGTGGCCCTGTTTGCCGGCGGCTGCCTCTTGTTAAAGGCATATAAGCCTGGACTGCAGGGAGCCCTCCCAGGCCATTTGCTGCTCCACTGCACCGGCTGCCATCCGGGTTGGGTGGTCATTGGTATTTTGCTCCGTCGGCCTTCCCATCGATACCCTACTCCCCAGTCCCCACCCATTGTT…	MVAWSLAWLLLAIGIAGAPPVSSRLRFPDSPPLLHGFPAHAAGPWPPHLCVRLPAVGLRDIAFDLLCGFLGGGVALFAGGCLLLKAYKPGLQGALPGHLLLHCTGCHPGWVVIGILLRRPSHRYPTPQSPPIVSSPILLTPAAAPLPFSLPSAESSMEADTARKHGVCPQPPVHCSPVVTINRPTDSAMTEADKTGEHGVAPDMAKRERMGTDGLGFDHPIKAVEWLINAVINEIMSLHPIAFVVILDGQQQVEPRAASRTRSWYSCTSETCRGWQAEPGPGGEALPKPIEGGKQNQVLVPPAEGPSSHPLSLASWDAGHPHALPPARISVSPVFAELQHLRNCQHDQVVVQRFDGRLSSLGNCISCNNHVALTHFGLGKATEQLIADVLGVEGSFI	TCCCTGCGGAGCAAAAGTTTCACCATTGTGAATTTGATAAAGTCAGCGGTGCATTGAACATCTTAGTCGAAATATTGACTACGCATAGCTGCAACTTTAATTCTCATCAGTTCAGACTGGATGTTCTAGTCTCTAGTGTCACATCCTTAATATTTCCATAGGCGTGCTTTGCTCGTCATTTGACAACTTGTGTGTCTGCAGCTCGGTGCAAGTAACACATCAGCGGACCCCAATTGCGGTGGTGTCCCTTTCCCGCCGGCTCCAAGCACCCGTAGATGTATAGATCCCAAGATTCAGGATTTGATAGATGACTGCCCGTCGTTTGATCTTGGTTTCTGATGGGAGTGGCAGGTACAGCTCTAATCTTTGTACTCCATGTATCTTTGTTTATAGAAGTAC…	OT3098v2
AsTCP066	AVESA.00001b.r1.5Ag0002882.1	ATGGAGTCGCAGCTTCAGGGCAATGGCGAGAAGGACACGGACAAGCGCTACCACGCCGGCAGTGTCGTGCCGAAGCCGGATCAGGCGTCGGGGGACTCCGGGCTCGCCGTCGCGGTCCCTCCGCGGAAGCGCGACCGCCACACCAAGGTGGATGGCCGCGGCCGGCGCATCCTCATGGCGGGGCCCTGCGCGGCGAGGGTCGCCCAGCTGACGAAAGAGCTCGGGCACAAGTCCGACGGCGAGACCATCCTCTGGCTGGTCCAGAAGTCGGAGCCGGCCATCGTCGCCGCCATGGCCACGGGGACGGTGCCCGCGATCGCCACGGGCACGGGGATCCGGCACACGGCCGGTGAGTCCTCGCTCTCTCATCCTTCTTAG	MESQLQGNGEKDTDKRYHAGSVVPKPDQASGDSGLAVAVPPRKRDRHTKVDGRGRRILMAGPCAARVAQLTKELGHKSDGETILWLVQKSEPAIVAAMATGTVPAIATGTGIRHTAGESSLSHPS	ATGACACCAACCGAACACACCCTAAGGATATACGAACCCGCCCATCACATACGCTATGTAAGATTTGGGTCCCGCTTGATAGTGACCATGGGGTATCTATTTCTACCCCTTCCCGGCCTCCCCACACCCACCTGCCCCAATCCACACACTCGACTGAGCCACCGCACCACATACTTGTTAACTAGGTTTGGCAGTCTTTGCATACTCCTTGCACACATGCTTACACGTGCTCCTCCTTGTGTACTAGTCAACATAGCACAATCGATGATAAGCCTGTCGAAGCCAACAAGCGCATTATGCTTTGCTCCCCCAAGTATCCCCACCAAAAAATTGACTGCTCATCTAGTTTTGGTTAGTGTTTGGTTTATAGCCAACATTTTAGCTGCCAATGGATGTCCA…	OT3098v2
AsTCP036	AVESA.00001b.r1.5Dg0000526.1	ATGAGCGAGGCCATGGAGGAGGTAGGCAAGGAGCACAACTCCTGCAAGCGCCTGTGCCTAGCTGGCGGTGGAGGCGGGGGCGACTCGGCGGCAGTGTGGCGAACGAACAGGGTGTCGCGTGCGGCTGCCGGCGGCAAGGACCGGCACAGCAAGGTGGTGACCTCGCGTGGCCTCCGGGACCGCCGCATCCGGCTCTCCGTGCCGACGGCGATCCAGTTCTACGACATCCAGGACCGCCTCGGCGTCGACCAGCCTAGCAAGGCCATCGAGTGGCTCATCCGCGCCGCCACTGCTGCCATCGACGGTCTCCCGTCGCTGGACTGCTCCTTTCTTCCATCCACCGCTGCATCCTCCCCGAATGACGACACAACGGAGGTCAGCACCTCGGAGACCAGCAAG…	MSEAMEEVGKEHNSCKRLCLAGGGGGGDSAAVWRTNRVSRAAAGGKDRHSKVVTSRGLRDRRIRLSVPTAIQFYDIQDRLGVDQPSKAIEWLIRAATAAIDGLPSLDCSFLPSTAASSPNDDTTEVSTSETSKGSVLSLANGPSDHGNAAAHHANAYNGGRTTGTFAELLHCSSAADKPMQQQPTLAYYAAPQSSPMSFEMFPQLTFSQEQHNHHHQAAVAFDRSTLQSNAVAVPMWPPSQYPFLMQRFSAAPGEASPTYPFFVGGGGSAAAPATSNSSERRLQLWDFKEERKT	AAGTTTTAACTTAAATATGCAAATCCACCCACATGTCCAATCAAACACAAAACTCTGTAATAGATGCCACTTATCGTGATCACAAAATATCTTTAAGAAATGGCCAAACCCAACCAGTACGTGACTTAGACTCACGAGGCGTTTGTGGCGACGGCTGAAAAAACCATCAAGGTTTCTGTTCCCCTCGTCGGTGACATCGTGAGTATGCTCCGCCTCTGGTGGCCTTGCAGCCATGGAGGCGTGACGGACCACGTGCGGTGGGGGTGTTTCAGTTCCTTGTTTAGACTATTTTTTTGTTTCTTTTTTCGAATGGTGAGATGACAACTACATAGTGAAGTCAGAATAAGGTACTTATTATTCTATCCTCGCTTCTGTGGTGCGTCTAGCAATGGCGGAGCG…	OT3098v2
AsTCP019	AVESA.00001b.r1.5Dg0001249.1	ATGGACCATGGCGGCGGCAGCGGTGGGGGTGGGAGCGGAGGCGGCGGTGGCGCGCCGTCGAGCAGCAACAGCGGTGGGGGGAGCGGCGGGGGCACGAGTGGAAGCCGTGGCGGCGGTGCTGACCACCACCAGCACCACCCTTTCTACTACGCTGGCCCGGCGGAGCCCAACAACGTGCAGCCGCAGCAGTTCATTGGCGCGCTCGCCATAACCCCAGTCGTCGCCGACCTGGCCCCGGCGTCCTCGGCTGCGGCTGACAAGAAGGCGGTCGCGCCGGTGACTCCGTCGTCGGCGGGCACGCTGGCGAAGCGGCCGTCCAAGGACCGGCACACGAAGGTGGACGGCCGCGGGAGGAGGATACGGATGCCGGCTCTGTGCGCGGCGCGGGTGTTCCAGCTC…	MDHGGGSGGGGSGGGGGAPSSSNSGGGSGGGTSGSRGGGADHHQHHPFYYAGPAEPNNVQPQQFIGALAITPVVADLAPASSAAADKKAVAPVTPSSAGTLAKRPSKDRHTKVDGRGRRIRMPALCAARVFQLTRELGHKSDGETIEWLLQQAEPAILAATGTGTIPANFSSLNITRAASTTSRAAPFPALALHPHHHPQHDMSTMLGYHHHLLPPSQEPPQDPNNAGSYMRKRYREDLFKEDDERQDPKAREQPAAAPAAMWAMAPNSAAPGGAFWMLPVSASPATVARPTEQPMWSFGGGGGSSTVQAPLQFMSRVHYPGSAGGMGGAGGMPNTSIGMLAGLNTYPRSDGAGAGEEQQQNQQQEMEQQRAGSGGGNDGEEDGDHSGEREEARPDEDSQ	GTAAGTGAATCCAAACCTTTGGATTGATGATCGTTTTTTGTGCTATCTACCCAATAGAAAAAATCATGTGGGGAGTATGATTCACTACTTGCTTTTGAGTTGAGTTTTGATGAATTCATAGAATCAATTCAAGACCTAAGTGAGAACCTCGGTGTTATTAAATAAGAATGTTCTATTTCACTATGTGCTGGAGAAAATGTGAGCAAAGTTTTATCAAGGATGTGACAATTTTCATACCTTGTAGATGCGATATATATCCATTTACCTTTTGGTAGAAGATGTGTAAAGCTTGAAATTTCAACTCTGTATCTTCTTTTTGAATTGGTTTAACTTAAATTTATATCACCACCAACATGGTGCATATATCCTATATTAGACATCCAGAATTTATTTGCATGC…	OT3098v2
AsTCP051	AVESA.00001b.r1.6Ag0000812.1	ATGGATATCACCGGAGACGCCGGAGGCGGCCGTCGGCCCAACTTTCCCTTGCAGCTCCTGGAGAAGAAGGAGGAGCAGCCGTGCTCCAGCTCGGCCGCAGGGGGCGCCTCGGCGGGAGGAGGGAATGGAGCAGCGGCAGGCGGCAGCGCAGGAGGGGAGATGCAAGTGCGGAAGGCGGTGCCGAAGCGGACGTCCACCAAGGACCGGCACACCAAGGTGGAGGGGCGTGGGAGGCGCATCCGGATGCCGGCGCTGTGCGCAGCGAGGGTTTTCCAGCTGACGCGGGAGCTGGGGCACAAGACGGACGGCGAGACTATCGAGTGGCTGCTGCAGCAGGCGGAGCCGGCCGTGATCGCGGCCACCGGCACCGGAACTATCCCCGCCAACTTTACCTCACTC…	MDITGDAGGGRRPNFPLQLLEKKEEQPCSSSAAGGASAGGGNGAAAGGSAGGEMQVRKAVPKRTSTKDRHTKVEGRGRRIRMPALCAARVFQLTRELGHKTDGETIEWLLQQAEPAVIAATGTGTIPANFTSLNISLRSSGSSLSIPAHLRGALPSPGARFGSRADAWDRVVGLGFPPEGPASSSSTPSPLLLNFHSGSVGLDVQPSPSAAAAAAADLSRKRRWEQEMQQQQQQQQHQQQQQYQQQMAGYTQSQMPGTVWMVPSNNIQGGGAPSGAGNAGGGGSGESIWSFPQMGGAGAGQAVYRASVPSGLHFMNFPAPMALLPGQQLGLGPVGGTGGSGGGGEGHMGILAALNAYRTQAADAAAGQGSGVGGGVGGGGGGGGGGGGGGGGSGQQQHG…	GTGAGAGGGGGTGTTGAAGGGTATAAGTGGATTGCACTAGCCCTTTCATCAGTTCGGACTTTTGGTGCGTTGGCTAGTGCATGAAGCTTGACAGTTTTCACTATAGATGGCAAGGTTAAATTCGAAGGTGACTTAAGAAGCTTAAATTCGAAGGTCACTTAAGAAAAAAGGTATACATACCAAAATCCTAGCTCTGACTATGATTGGAACTACATATTCATTGAACTCTTTGATGTATATTAATTGGGAAGAAGTTTGTGCTCTCGTTTACTGTAGAGGTTTGACCATTTGACCGGTCAGCTGCCACAACCACAACAAAAGGTCATGGAAGCTTAATTAAGTATTCTTTTTGAATCCAGATGCTATATACAGTAACACAAAATTCAGAGCCAAAGCTTT…	OT3098v2
	AVESA.00001b.r1.6Cg0002676.1	ATGGATATCACCGGAGACGCCGGAGGCGGCCGGAGACCCAACTTTCCCTTGCAGCTCCTCGAGAAGAAGGAGGAGCAGCCGTGCTCCAGCTCGGCAGCGGGGGGCGCCTCGGCGGGAGGCGGGAATGGATCAGCGCCAGGCGGCAGCGCCGGAGGGGAGATGCAGGTGCGGAAGGCGGTGCCCAAACGGACGTCCACCAAGGACCGGCACACCAAGGTGGAGGGGCGTGGGAGGCGCATCCGGATGCCGGCGCTTTGCGCGGCGAGGGTTTTCCAGCTGACGCGGGAGCTGGGGCACAAGACGGACGGCGAGACTATCGAGTGGCTGCTGCAGCAGGCGGAGCCGGCGGTGATCGAGGCCACCGGCACCGGAACTATCCCCGCCAACTTCACTTCGCTC…	MDITGDAGGGRRPNFPLQLLEKKEEQPCSSSAAGGASAGGGNGSAPGGSAGGEMQVRKAVPKRTSTKDRHTKVEGRGRRIRMPALCAARVFQLTRELGHKTDGETIEWLLQQAEPAVIEATGTGTIPANFTSLNISLRSSGSSLSIPAHLRGALPSPGARFGSRADAWDRVVGLGFPPEGPASSSSTPSPLLLNFHSGSVGLDVQPSPSAAAAAADLSRKRRWEQEMQQQQQQQQQQQQQQQQQQQYQQQQMAGYTQSQMPGTVWMVPSNSIQGGGAPSGAGNAGGGGGGSGESIWSFPQMGGAGAAQAVYRASVPSGLHFMNFPAPMALLPGQQLGLGPVGGSGGGGGGGEGHMGILAALNAYRTQAADAAAGQGSGGRGSGQQQQGGGGGERHESMS…	AACCCCGTAGAAAGTGGTAGCCAAAAATCTAACAACTTTCGTCTATAATCTGTACATGAAACCTGCTAATAAACTTTGTATGCGTGACCGATAGCTGCATAGATAGGCTCTCCAAGGGTCTGAATTCATGATGTTTTCACTGTAGAGCAAGGTTAAATGCGAAGGTCACTTAAAAAAAAGGTATACATATGCTTGTCCGCGCATCAAAATTTTCTCATGCACCCTTTGACCATTTGACCGGTCAGCTGCCACAACCACAACAAAGGTCATGAAAGCTTAATTAAGTATTGTTTTGGGATCCATATGCTATATACAGTAACACAAAATTCAGAGCCAAAGCTTTTGCGGAGTGTACAGACACGAGTCCCTTTTCCTTTGCCGTTTATAATACTCCTACTC…	OT3098v2
	AVESA.00001b.r1.6Dg0000545.1	ATGGATATCACCGGAGACGCCGGAGGCGGCCGTCGGCCCAACTTTCCCTTGCAGCTCCTGGAGAAGAAGGAGGAGCAGCCGTGCTCCAGCTCGGCCGCAGGGGGCGCCTCGGCGGGAGGCGGGAATGGAGCAGCGGCAGGCGGCAGCGCAGGAGGGGAGATGCAAGTGCGGAAGGCGGTGCCGAAGCGGACGTCCACCAAGGACCGGCACACCAAGGTGGAGGGGCGTGGGAGGCGCATCCGGATGCCGGCGCTGTGCGCAGCGAGGGTTTTCCAGCTGACGCGGGAGCTGGGGCACAAGACGGACGGCGAGACTATCGAGTGGCTGCTGCAGCAGGCGGAGCCGGCCGTGATCGCGGCCACCGGCACCGGAACTATCCCCGCCAACTTTACCTCGCTC…	MDITGDAGGGRRPNFPLQLLEKKEEQPCSSSAAGGASAGGGNGAAAGGSAGGEMQVRKAVPKRTSTKDRHTKVEGRGRRIRMPALCAARVFQLTRELGHKTDGETIEWLLQQAEPAVIAATGTGTIPANFTSLNISLRSSGSSLSIPAHLRGALPSPGARFGSRADAWDRVVGLGFPPEGPASSSSTPSPLLLNFHSGSVGLYVQPSPTAAAASAADLSRKRRWEQEMQQQQQQQQHQQQQQYQQQMAGYTQSQMPGTVWMVPSNNIQGGGAPSGAGNAGGGGSGESIWSFPQMGGAGAGQAVYRASVPSGLHFMNFPAPMALLPGQQLGLGPVGGTGGSGGGGEGHMGILAALNAYRTQAADAAAGQGSGGGGGVGGGGGGGSGQQQHGGGGGERHES…	CGTCACACGTGAGAGGGGATGTTGAAGTGTATAAGTGGATTGCACTAGCTCTTCCATCAGTTTGGACTTTTAATTGCGTTGGCTAGTGCATGAAGCTTGATAGTTTTCACTATAGATGGCAAGGTTAAATTCGAAGGTGACTTAAGATGCTTAAATTCGAAGGTCACTTAAGAAAAAAGTATACATACCAAAATTCTAGCTCTGACTATGATTGGAACTACATATTCATTGAACTCTTTGATGTATATTAATTGGGAAGAAGTTTGTGCTCTCGTTTACTGTAGAGGTTTGACCATTTGACCGGTCAGCTGCCACAACCACAACAAAAGGTCATGGAAGCTTAATTAAGTATTCTTTTAGAATCCAGATGCTATATACAGTAACACAAAATTCAGAGCC…	OT3098v2
AsTCP032	AVESA.00001b.r1.7Ag0000615.1	ATGACGACTCGCCCCGCTGACGGCGGCGGCGGCGGCGACGCCGACAAGCAGCTGGTGCCCGTCGCCACCGCCGCGAACGGGAACGGCACCACGGCGCTGGCGGTGCGCAAGGCCCCCTCCAAGGACCGCCACAGCAAGGTGGACGGGCGCGGCCGCCGCATCCGGATGCCCATCATCTGCGCCGCGCGCGTCTTCCAGCTCACCCGCGAGCTCGGCCACAAGTCCGACGGCCAGACCATCGAGTGGCTGCTCCGCCAGGCCGAGCCATCCATCATCGCCGCCACCGGCTCCGGCACCGTCCCGGCCTCCTTCTCCACCACCTCCCCCTCCTCCCTACGCGCCAACGGGTCCGGAGAGGCCGCCGTCCACGCGCAGCCCTTCGCCGGTGGGGCGGCCCAC…	MTTRPADGGGGGDADKQLVPVATAANGNGTTALAVRKAPSKDRHSKVDGRGRRIRMPIICAARVFQLTRELGHKSDGQTIEWLLRQAEPSIIAATGSGTVPASFSTTSPSSLRANGSGEAAVHAQPFAGGAAHHQMLPHAAPFVLGKRARAADEAEGEGDHAAAAAAAVSMVVPTPGFWALPGRDFGHQLWSFAPPHAQEMMVAAPAMSGEASAARVGNYLPMAQANLNLLASFSGGPAAAAAATAGRAEEEAAH	TCCATCGTGGACTATTGTGTAATGATATTACTTCGTTTTCCACCCGCACAAAAGTGCCTGGTGGGCACCTTTGAATCGTTTCTATGCGGGTTTGGCGGGTTTCGCTAAAACTTGCATAGGGCCGATTCTGAGGGTGTTACATGAAATTTTGAACAACACTATCACATCAAGAGAGGCACGTATCAATTTCGAGCAACACTGCCACAATATGAATTTCGAGTACTAGCACAACACTAGCACTACCATGTCTCACTGGCGGCGGTCTTGGTGGTGGGGAGGAGGTCCGGCGCCGGGGAGGAGGTAGGCCGCCGTCTGGAGTCGGTGGTGGGGAGCGACCATGAATGGCGGCGCTGAGGAGGAGGTCCGGCGCCGGGGAGGAGATAGGACACCGGCTGGAAG…	OT3098v2
AsTCP042	AVESA.00001b.r1.7Cg0000179.1	ATGGAGCCGCAGGGGCAGGACAGGCCGCCGGAAGGGGACGCCGCGCAGCAGGACCACGCGGGTGGCGTGCCTGGGGCGGGCGCCATGGCCATGGTGCCCCTGCCGACGATGCGGGGCGCCGGCTACATGGTGGTGCCCAAGCCGGAGCCCGTGGAGCTCTACGGAGGGGCCGCGGGGATGACGCTGGCGCGGAAGGCGCCTCCCAGGAACCGCGACCGCCACACCAAGGTGGAGGGCCGCGGGCGGCGGATCCGGATGCCGGCGGCCTGCGCGGCCAGGATCTTCCAGCTCACCAGGGAGCTAGGGCACAAGTCCGACGGCGAGACCGTGCGCTGGCTGCTGCAGCAGTCCGAGCCGGCCATCGTCGCCGCCACCGGGACAGGGACCGTCCCCGCCATC…	MEPQGQDRPPEGDAAQQDHAGGVPGAGAMAMVPLPTMRGAGYMVVPKPEPVELYGGAAGMTLARKAPPRNRDRHTKVEGRGRRIRMPAACAARIFQLTRELGHKSDGETVRWLLQQSEPAIVAATGTGTVPAIATTVDGVLRIPTQSAASASSSSTVLDGGAGGDESSAKRRRKLQPTRAGAMLPLATAAPQPAAYYSVVADPLLQGGGGGGAAISVASGLAPIAAGQQGLVPVFAVPSPGGPATAAGGSHMIPQATAVWMVPQPAGGANQPTQFWAFQSAPQLINLAGAQTMPAGAVFPNVAAADYQQQQQQSASTVVQNSNSDHQRHHQFNHHLTGAESREQQGRDHHPEEDDADDDDEPVSDSSPED	TGACCAAAACACCTAACATATACCATTGGGTTTGTAAGCTAAAACAACCAGCTAGAGTTTTATCAGTGAGCACTATGCCATTCCTAAACCTAAAGATCAAATAAACATGGCAATGATTCATATTAATTTCAATATGCAATAGAATCTAGGGTTTCACCCGAATTTACAAATAGAGGAGAAATTTGGAAGAAATTTGCGGATGGAATTGATAGGAGTGAGAGAGAATACCTGGGGGATTGGGAACAAGATCCTTGGAGTATTTCTTCAGATCTTGCCGGTTTGAGTGAGGGGGCGCTGCACCCTAGCCGTCATGGACATCCTTTGTTGTTTGTTGGTTGGGGAATGAGGCCTGGGTCAGGGCAAGGCCGGTCCTAAGGGGGTATAGAGGGGCGGCCGTTA…	OT3098v2
AsTCP029	AVESA.00001b.r1.Ung0000272.1	AATCATTACTCACCTTCTCCGCCAACCCCACCCCACCCCATCCCTCCCTCCCTCCCCCATGACGACTCGCCCCGCTGACGGCGGCGGCGGGGACGCCGACAAGCAGCTGGTGCCCGTCGCCACCGCCGCCAACGGGAACGGCACGACGGCGCTGGTGGTGCGCAAGCCCCCCTCCAAGGACCGCCACAGCAAGGTGGACGGGCGCGGCCGCCGCATCCGGATGCCCATCATCTGCGCGGCCCGGGTCTTCCAGCTCACCCGCGAGCTCGGCCACAAGTCCGACGGCCAGACCATCGAGTGGCTGCTCCGCCAGGCCGAGCCCTCCATCATCGCCGCCACGGGGTCCGGCACCGTCCCGGCCTCATTCTCCACCACCTCCCCGTCCTCCCTCCGCTCCGG…	IITHLLRQPHPTPSLPPSPMTTRPADGGGGDADKQLVPVATAANGNGTTALVVRKPPSKDRHSKVDGRGRRIRMPIICAARVFQLTRELGHKSDGQTIEWLLRQAEPSIIAATGSGTVPASFSTTSPSSLRSGDAVAVHAQPFSGGAAHHQMLPHAAPFVLGKRARSGADDQGDGEGDHAAAVSMAVPTPGFWALPARDFGHQLWSFAPPQAQEMMVAAAAAPAMSGEASAARVGNYLPMAQANLNLLASFSGGPGGATAAAGRAEEEAAH*		OT3098v2
AsTCP031	AVESA.00001b.r1.Ung0000436.1	AGAACCCTACGGATCAGACCCCATCCCTCCCTCCCCACCCCATGACGACTCGCCCCGCTGACGGCGGCGACGCCGACAAGCAGCTGGTGCCCGTCGCCACCGCCGCGACGGCGCTGGCGGTGCGCAAGGCCCCCTCCAAGGACCGCCACAGCAAGGTGGACGGGCGCGGCCGCCGCATCCGGATGCCCATCATCTGCGCCGCTCGCGTCTTCCAGCTCACCCGCGAGCTCGGCCACAAGTCCGACGGCCAGACCATCGAGTGGCTGCTCCGCCAGGCCGAGCCATCCATCATCGCCGCCACAGGCTCCGGCACCGTACCGGCCTCCTTCTCTACCACCTCACCCTCCTCCCTACGCGCCAACGGGTCAGGAGAGGCCGCCGTCCACGCGCAGCCCTTCG…	NPTDQTPSLPPHPMTTRPADGGDADKQLVPVATAATALAVRKAPSKDRHSKVDGRGRRIRMPIICAARVFQLTRELGHKSDGQTIEWLLRQAEPSIIAATGSGTVPASFSTTSPSSLRANGSGEAAVHAQPFAGGAAHHQMLPHAAPFVLGKRARAADEAEGEGDHAAAAAAAVSMVVPTPGFWALPGRDFGHQLWSFAPPHAQEMMVAAPAMSGEASAARVGNYLPMAQANLNLLASFSGGPGAAAAATAGRAEEEAAH*		OT3098v2
