# Supplementary material for: Genome-wide identification of oat TCP gene family and expression patterns under abiotic stress
Source: Front Genet. 2025 Feb 4;16:1533562. doi: 10.3389/fgene.2025.1533562 (PMC11832536; doi:10.3389/fgene.2025.1533562)
Supplement: Supplementary file 3 [file Table9.xlsx]

## Sheet: Table S9
Table S9 miRNA-AsTCP prediction
miRNA	Target Gene ID	Expectation	Target_start	Target_end	miRNA_aligned_fragment	Target_aligned_fragment
aau-miR319	AsTCP004	2.5	1038	1058	UUGGACUGAAGGGAGCUCCCU	UAGGGGGACCCUUCAGUCCAA
aly-miR319a-3p	AsTCP004	2.5	1038	1058	UUGGACUGAAGGGAGCUCCCU	UAGGGGGACCCUUCAGUCCAA
aly-miR319b-3p	AsTCP004	2.5	1038	1058	UUGGACUGAAGGGAGCUCCCU	UAGGGGGACCCUUCAGUCCAA
aly-miR319c-3p	AsTCP004	2.5	1038	1058	UUGGACUGAAGGGAGCUCCUU	UAGGGGGACCCUUCAGUCCAA
aly-miR319d-3p	AsTCP004	2.5	1038	1058	UUGGACUGAAGGGAGCUCCUU	UAGGGGGACCCUUCAGUCCAA
amg-miR319	AsTCP004	2.5	1038	1058	UUGGACUGAAGGGAGCUCCCU	UAGGGGGACCCUUCAGUCCAA
aqc-miR319	AsTCP004	2.5	1038	1058	UUGGACUGAAGGGAGCUCCCU	UAGGGGGACCCUUCAGUCCAA
ath-miR319a	AsTCP004	2.5	1038	1058	UUGGACUGAAGGGAGCUCCCU	UAGGGGGACCCUUCAGUCCAA
ath-miR319b	AsTCP004	2.5	1038	1058	UUGGACUGAAGGGAGCUCCCU	UAGGGGGACCCUUCAGUCCAA
ath-miR319c	AsTCP004	2.5	1038	1058	UUGGACUGAAGGGAGCUCCUU	UAGGGGGACCCUUCAGUCCAA
bra-miR319-3p	AsTCP004	2.5	1038	1058	UUGGACUGAAGGGAGCUCCCU	UAGGGGGACCCUUCAGUCCAA
cca-miR319	AsTCP004	2.5	1038	1058	UUGGACUGAAGGGAGCUCCCU	UAGGGGGACCCUUCAGUCCAA
cme-miR319a	AsTCP004	2.5	1039	1058	UUGGACUGAAGGGAGCUCCC	AGGGGGACCCUUCAGUCCAA
cme-miR319b	AsTCP004	2.5	1039	1058	UUGGACUGAAGGGAGCUCCC	AGGGGGACCCUUCAGUCCAA
cme-miR319c	AsTCP004	2.5	1039	1058	UUGGACUGAAGGGAGCUCCU	AGGGGGACCCUUCAGUCCAA
cme-miR319d	AsTCP004	2.5	1039	1058	UUGGACUGAAGGGAGCUCCU	AGGGGGACCCUUCAGUCCAA
cpa-miR319	AsTCP004	2.5	1040	1059	AUUGGACUGAAGGGAGCUCC	GGGGGACCCUUCAGUCCAAU
ctr-miR319	AsTCP004	2.5	1039	1058	UUGGACUGAAGGGAGCUCCC	AGGGGGACCCUUCAGUCCAA
gma-miR319a	AsTCP004	2.5	1039	1058	UUGGACUGAAGGGAGCUCCC	AGGGGGACCCUUCAGUCCAA
gma-miR319b	AsTCP004	2.5	1039	1058	UUGGACUGAAGGGAGCUCCC	AGGGGGACCCUUCAGUCCAA
gma-miR319e	AsTCP004	2.5	1039	1058	UUGGACUGAAGGGAGCUCCC	AGGGGGACCCUUCAGUCCAA
gma-miR319g	AsTCP004	2.5	1037	1058	UUGGACUGAAGGGAGCUCCUUC	GUAGGGGGACCCUUCAGUCCAA
gma-miR319h	AsTCP004	2.5	1038	1058	UUGGACUGAAGGGAGCUCCCU	UAGGGGGACCCUUCAGUCCAA
gma-miR319j	AsTCP004	2.5	1038	1058	UUGGACUGAAGGGAGCUCCCU	UAGGGGGACCCUUCAGUCCAA
gma-miR319k	AsTCP004	2.5	1038	1058	UUGGACUGAAGGGAGCUCCCU	UAGGGGGACCCUUCAGUCCAA
gma-miR319l	AsTCP004	2.5	1037	1058	UUGGACUGAAGGGAGCUCCUUC	GUAGGGGGACCCUUCAGUCCAA
gma-miR319m	AsTCP004	2.5	1038	1058	UUGGACUGAAGGGAGCUCCCU	UAGGGGGACCCUUCAGUCCAA
hbr-miR319	AsTCP004	2.5	1038	1058	UUGGACUGAAGGGAGCUCCCU	UAGGGGGACCCUUCAGUCCAA
mdm-miR319a	AsTCP004	2.5	1038	1058	UUGGACUGAAGGGAGCUCCCU	UAGGGGGACCCUUCAGUCCAA
mdm-miR319b	AsTCP004	2.5	1038	1058	UUGGACUGAAGGGAGCUCCCU	UAGGGGGACCCUUCAGUCCAA
mes-miR319a	AsTCP004	2.5	1038	1058	UUGGACUGAAGGGAGCUCCCU	UAGGGGGACCCUUCAGUCCAA
mes-miR319b	AsTCP004	2.5	1038	1058	UUGGACUGAAGGGAGCUCCCU	UAGGGGGACCCUUCAGUCCAA
mes-miR319c	AsTCP004	2.5	1038	1058	UUGGACUGAAGGGAGCUCCCU	UAGGGGGACCCUUCAGUCCAA
mes-miR319d	AsTCP004	2.5	1038	1058	UUGGACUGAAGGGAGCUCCCU	UAGGGGGACCCUUCAGUCCAA
mes-miR319e	AsTCP004	2.5	1038	1058	UUGGACUGAAGGGAGCUCCCU	UAGGGGGACCCUUCAGUCCAA
mes-miR319f	AsTCP004	2.5	1038	1058	UUGGACUGAAGGGAGCUCCUU	UAGGGGGACCCUUCAGUCCAA
mes-miR319g	AsTCP004	2.5	1038	1058	UUGGACUGAAGGGAGCUCCUU	UAGGGGGACCCUUCAGUCCAA
mtr-miR319a-3p	AsTCP004	2.5	1039	1058	UUGGACUGAAGGGAGCUCCC	AGGGGGACCCUUCAGUCCAA
mtr-miR319b-3p	AsTCP004	2.5	1039	1058	UUGGACUGAAGGGAGCUCCC	AGGGGGACCCUUCAGUCCAA
mtr-miR319c-3p	AsTCP004	2.5	1038	1058	UUGGACUGAAGGGAGCUCCCA	UAGGGGGACCCUUCAGUCCAA
mtr-miR319d-3p	AsTCP004	2.5	1038	1058	UUGGACUGAAGGGAGCUCCCU	UAGGGGGACCCUUCAGUCCAA
nta-miR319a	AsTCP004	2.5	1038	1058	UUGGACUGAAGGGAGCUCCCU	UAGGGGGACCCUUCAGUCCAA
nta-miR319b	AsTCP004	2.5	1038	1058	UUGGACUGAAGGGAGCUCCCU	UAGGGGGACCCUUCAGUCCAA
pta-miR319	AsTCP004	2.5	1040	1058	UUGGACUGAAGGGAGCUCC	GGGGGACCCUUCAGUCCAA
ptc-miR319a	AsTCP004	2.5	1039	1058	UUGGACUGAAGGGAGCUCCC	AGGGGGACCCUUCAGUCCAA
ptc-miR319b	AsTCP004	2.5	1039	1058	UUGGACUGAAGGGAGCUCCC	AGGGGGACCCUUCAGUCCAA
ptc-miR319c	AsTCP004	2.5	1039	1058	UUGGACUGAAGGGAGCUCCC	AGGGGGACCCUUCAGUCCAA
ptc-miR319d	AsTCP004	2.5	1039	1058	UUGGACUGAAGGGAGCUCCC	AGGGGGACCCUUCAGUCCAA
ptc-miR319e	AsTCP004	2.5	1039	1058	UUGGACUGAAGGGAGCUCCU	AGGGGGACCCUUCAGUCCAA
ptc-miR319f	AsTCP004	2.5	1039	1058	UUGGACUGAAGGGAGCUCCU	AGGGGGACCCUUCAGUCCAA
ptc-miR319g	AsTCP004	2.5	1039	1058	UUGGACUGAAGGGAGCUCCU	AGGGGGACCCUUCAGUCCAA
ptc-miR319h	AsTCP004	2.5	1039	1058	UUGGACUGAAGGGAGCUCCU	AGGGGGACCCUUCAGUCCAA
pvu-miR319c	AsTCP004	2.5	1038	1058	UUGGACUGAAGGGAGCUCCUU	UAGGGGGACCCUUCAGUCCAA
rco-miR319a	AsTCP004	2.5	1038	1058	UUGGACUGAAGGGAGCUCCCU	UAGGGGGACCCUUCAGUCCAA
rco-miR319b	AsTCP004	2.5	1038	1058	UUGGACUGAAGGGAGCUCCCU	UAGGGGGACCCUUCAGUCCAA
rco-miR319c	AsTCP004	2.5	1038	1058	UUGGACUGAAGGGAGCUCCCU	UAGGGGGACCCUUCAGUCCAA
rco-miR319d	AsTCP004	2.5	1038	1058	UUGGACUGAAGGGAGCUCCUU	UAGGGGGACCCUUCAGUCCAA
sly-miR319b	AsTCP004	2.5	1038	1058	UUGGACUGAAGGGAGCUCCCU	UAGGGGGACCCUUCAGUCCAA
sly-miR319c-3p	AsTCP004	2.5	1038	1058	UUGGACUGAAGGGAGCUCCUU	UAGGGGGACCCUUCAGUCCAA
stu-miR319a-3p	AsTCP004	2.5	1038	1058	UUGGACUGAAGGGAGCUCCCU	UAGGGGGACCCUUCAGUCCAA
stu-miR319b	AsTCP004	2.5	1039	1058	UUGGACUGAAGGGAGCUCCU	AGGGGGACCCUUCAGUCCAA
tae-miR319	AsTCP004	2.5	1038	1058	UUGGACUGAAGGGAGCUCCCU	UAGGGGGACCCUUCAGUCCAA
vun-miR319a	AsTCP004	2.5	1038	1058	UUGGACUGAAGGGAGCUCCCU	UAGGGGGACCCUUCAGUCCAA
vvi-miR319b	AsTCP004	2.5	1038	1058	UUGGACUGAAGGGAGCUCCCU	UAGGGGGACCCUUCAGUCCAA
vvi-miR319c	AsTCP004	2.5	1038	1058	UUGGACUGAAGGGAGCUCCCU	UAGGGGGACCCUUCAGUCCAA
vvi-miR319f	AsTCP004	2.5	1038	1058	UUGGACUGAAGGGAGCUCCCU	UAGGGGGACCCUUCAGUCCAA
vvi-miR319g	AsTCP004	2.5	1038	1058	UUGGACUGAAGGGAGCUCCCA	UAGGGGGACCCUUCAGUCCAA
aau-miR319	AsTCP006	2.5	1020	1040	UUGGACUGAAGGGAGCUCCCU	UAGGGGGACCCUUCAGUCCAA
aly-miR319a-3p	AsTCP006	2.5	1020	1040	UUGGACUGAAGGGAGCUCCCU	UAGGGGGACCCUUCAGUCCAA
aly-miR319b-3p	AsTCP006	2.5	1020	1040	UUGGACUGAAGGGAGCUCCCU	UAGGGGGACCCUUCAGUCCAA
aly-miR319c-3p	AsTCP006	2.5	1020	1040	UUGGACUGAAGGGAGCUCCUU	UAGGGGGACCCUUCAGUCCAA
aly-miR319d-3p	AsTCP006	2.5	1020	1040	UUGGACUGAAGGGAGCUCCUU	UAGGGGGACCCUUCAGUCCAA
amg-miR319	AsTCP006	2.5	1020	1040	UUGGACUGAAGGGAGCUCCCU	UAGGGGGACCCUUCAGUCCAA
aqc-miR319	AsTCP006	2.5	1020	1040	UUGGACUGAAGGGAGCUCCCU	UAGGGGGACCCUUCAGUCCAA
ath-miR319a	AsTCP006	2.5	1020	1040	UUGGACUGAAGGGAGCUCCCU	UAGGGGGACCCUUCAGUCCAA
ath-miR319b	AsTCP006	2.5	1020	1040	UUGGACUGAAGGGAGCUCCCU	UAGGGGGACCCUUCAGUCCAA
ath-miR319c	AsTCP006	2.5	1020	1040	UUGGACUGAAGGGAGCUCCUU	UAGGGGGACCCUUCAGUCCAA
bra-miR319-3p	AsTCP006	2.5	1020	1040	UUGGACUGAAGGGAGCUCCCU	UAGGGGGACCCUUCAGUCCAA
cca-miR319	AsTCP006	2.5	1020	1040	UUGGACUGAAGGGAGCUCCCU	UAGGGGGACCCUUCAGUCCAA
cme-miR319a	AsTCP006	2.5	1021	1040	UUGGACUGAAGGGAGCUCCC	AGGGGGACCCUUCAGUCCAA
cme-miR319b	AsTCP006	2.5	1021	1040	UUGGACUGAAGGGAGCUCCC	AGGGGGACCCUUCAGUCCAA
cme-miR319c	AsTCP006	2.5	1021	1040	UUGGACUGAAGGGAGCUCCU	AGGGGGACCCUUCAGUCCAA
cme-miR319d	AsTCP006	2.5	1021	1040	UUGGACUGAAGGGAGCUCCU	AGGGGGACCCUUCAGUCCAA
cpa-miR319	AsTCP006	2.5	1022	1041	AUUGGACUGAAGGGAGCUCC	GGGGGACCCUUCAGUCCAAU
ctr-miR319	AsTCP006	2.5	1021	1040	UUGGACUGAAGGGAGCUCCC	AGGGGGACCCUUCAGUCCAA
gma-miR319a	AsTCP006	2.5	1021	1040	UUGGACUGAAGGGAGCUCCC	AGGGGGACCCUUCAGUCCAA
gma-miR319b	AsTCP006	2.5	1021	1040	UUGGACUGAAGGGAGCUCCC	AGGGGGACCCUUCAGUCCAA
gma-miR319e	AsTCP006	2.5	1021	1040	UUGGACUGAAGGGAGCUCCC	AGGGGGACCCUUCAGUCCAA
gma-miR319g	AsTCP006	2.5	1019	1040	UUGGACUGAAGGGAGCUCCUUC	GUAGGGGGACCCUUCAGUCCAA
gma-miR319h	AsTCP006	2.5	1020	1040	UUGGACUGAAGGGAGCUCCCU	UAGGGGGACCCUUCAGUCCAA
gma-miR319j	AsTCP006	2.5	1020	1040	UUGGACUGAAGGGAGCUCCCU	UAGGGGGACCCUUCAGUCCAA
gma-miR319k	AsTCP006	2.5	1020	1040	UUGGACUGAAGGGAGCUCCCU	UAGGGGGACCCUUCAGUCCAA
gma-miR319l	AsTCP006	2.5	1019	1040	UUGGACUGAAGGGAGCUCCUUC	GUAGGGGGACCCUUCAGUCCAA
gma-miR319m	AsTCP006	2.5	1020	1040	UUGGACUGAAGGGAGCUCCCU	UAGGGGGACCCUUCAGUCCAA
hbr-miR319	AsTCP006	2.5	1020	1040	UUGGACUGAAGGGAGCUCCCU	UAGGGGGACCCUUCAGUCCAA
mdm-miR319a	AsTCP006	2.5	1020	1040	UUGGACUGAAGGGAGCUCCCU	UAGGGGGACCCUUCAGUCCAA
mdm-miR319b	AsTCP006	2.5	1020	1040	UUGGACUGAAGGGAGCUCCCU	UAGGGGGACCCUUCAGUCCAA
mes-miR319a	AsTCP006	2.5	1020	1040	UUGGACUGAAGGGAGCUCCCU	UAGGGGGACCCUUCAGUCCAA
mes-miR319b	AsTCP006	2.5	1020	1040	UUGGACUGAAGGGAGCUCCCU	UAGGGGGACCCUUCAGUCCAA
mes-miR319c	AsTCP006	2.5	1020	1040	UUGGACUGAAGGGAGCUCCCU	UAGGGGGACCCUUCAGUCCAA
mes-miR319d	AsTCP006	2.5	1020	1040	UUGGACUGAAGGGAGCUCCCU	UAGGGGGACCCUUCAGUCCAA
mes-miR319e	AsTCP006	2.5	1020	1040	UUGGACUGAAGGGAGCUCCCU	UAGGGGGACCCUUCAGUCCAA
mes-miR319f	AsTCP006	2.5	1020	1040	UUGGACUGAAGGGAGCUCCUU	UAGGGGGACCCUUCAGUCCAA
mes-miR319g	AsTCP006	2.5	1020	1040	UUGGACUGAAGGGAGCUCCUU	UAGGGGGACCCUUCAGUCCAA
mtr-miR319a-3p	AsTCP006	2.5	1021	1040	UUGGACUGAAGGGAGCUCCC	AGGGGGACCCUUCAGUCCAA
mtr-miR319b-3p	AsTCP006	2.5	1021	1040	UUGGACUGAAGGGAGCUCCC	AGGGGGACCCUUCAGUCCAA
mtr-miR319c-3p	AsTCP006	2.5	1020	1040	UUGGACUGAAGGGAGCUCCCA	UAGGGGGACCCUUCAGUCCAA
mtr-miR319d-3p	AsTCP006	2.5	1020	1040	UUGGACUGAAGGGAGCUCCCU	UAGGGGGACCCUUCAGUCCAA
nta-miR319a	AsTCP006	2.5	1020	1040	UUGGACUGAAGGGAGCUCCCU	UAGGGGGACCCUUCAGUCCAA
nta-miR319b	AsTCP006	2.5	1020	1040	UUGGACUGAAGGGAGCUCCCU	UAGGGGGACCCUUCAGUCCAA
pta-miR319	AsTCP006	2.5	1022	1040	UUGGACUGAAGGGAGCUCC	GGGGGACCCUUCAGUCCAA
ptc-miR319a	AsTCP006	2.5	1021	1040	UUGGACUGAAGGGAGCUCCC	AGGGGGACCCUUCAGUCCAA
ptc-miR319b	AsTCP006	2.5	1021	1040	UUGGACUGAAGGGAGCUCCC	AGGGGGACCCUUCAGUCCAA
ptc-miR319c	AsTCP006	2.5	1021	1040	UUGGACUGAAGGGAGCUCCC	AGGGGGACCCUUCAGUCCAA
ptc-miR319d	AsTCP006	2.5	1021	1040	UUGGACUGAAGGGAGCUCCC	AGGGGGACCCUUCAGUCCAA
ptc-miR319e	AsTCP006	2.5	1021	1040	UUGGACUGAAGGGAGCUCCU	AGGGGGACCCUUCAGUCCAA
ptc-miR319f	AsTCP006	2.5	1021	1040	UUGGACUGAAGGGAGCUCCU	AGGGGGACCCUUCAGUCCAA
ptc-miR319g	AsTCP006	2.5	1021	1040	UUGGACUGAAGGGAGCUCCU	AGGGGGACCCUUCAGUCCAA
ptc-miR319h	AsTCP006	2.5	1021	1040	UUGGACUGAAGGGAGCUCCU	AGGGGGACCCUUCAGUCCAA
pvu-miR319c	AsTCP006	2.5	1020	1040	UUGGACUGAAGGGAGCUCCUU	UAGGGGGACCCUUCAGUCCAA
rco-miR319a	AsTCP006	2.5	1020	1040	UUGGACUGAAGGGAGCUCCCU	UAGGGGGACCCUUCAGUCCAA
rco-miR319b	AsTCP006	2.5	1020	1040	UUGGACUGAAGGGAGCUCCCU	UAGGGGGACCCUUCAGUCCAA
rco-miR319c	AsTCP006	2.5	1020	1040	UUGGACUGAAGGGAGCUCCCU	UAGGGGGACCCUUCAGUCCAA
rco-miR319d	AsTCP006	2.5	1020	1040	UUGGACUGAAGGGAGCUCCUU	UAGGGGGACCCUUCAGUCCAA
sly-miR319b	AsTCP006	2.5	1020	1040	UUGGACUGAAGGGAGCUCCCU	UAGGGGGACCCUUCAGUCCAA
sly-miR319c-3p	AsTCP006	2.5	1020	1040	UUGGACUGAAGGGAGCUCCUU	UAGGGGGACCCUUCAGUCCAA
stu-miR319a-3p	AsTCP006	2.5	1020	1040	UUGGACUGAAGGGAGCUCCCU	UAGGGGGACCCUUCAGUCCAA
stu-miR319b	AsTCP006	2.5	1021	1040	UUGGACUGAAGGGAGCUCCU	AGGGGGACCCUUCAGUCCAA
tae-miR319	AsTCP006	2.5	1020	1040	UUGGACUGAAGGGAGCUCCCU	UAGGGGGACCCUUCAGUCCAA
vun-miR319a	AsTCP006	2.5	1020	1040	UUGGACUGAAGGGAGCUCCCU	UAGGGGGACCCUUCAGUCCAA
vvi-miR319b	AsTCP006	2.5	1020	1040	UUGGACUGAAGGGAGCUCCCU	UAGGGGGACCCUUCAGUCCAA
vvi-miR319c	AsTCP006	2.5	1020	1040	UUGGACUGAAGGGAGCUCCCU	UAGGGGGACCCUUCAGUCCAA
vvi-miR319f	AsTCP006	2.5	1020	1040	UUGGACUGAAGGGAGCUCCCU	UAGGGGGACCCUUCAGUCCAA
vvi-miR319g	AsTCP006	2.5	1020	1040	UUGGACUGAAGGGAGCUCCCA	UAGGGGGACCCUUCAGUCCAA
aau-miR319	AsTCP007	2.5	1038	1058	UUGGACUGAAGGGAGCUCCCU	UAGGGGGACCCUUCAGUCCAA
aly-miR319a-3p	AsTCP007	2.5	1038	1058	UUGGACUGAAGGGAGCUCCCU	UAGGGGGACCCUUCAGUCCAA
aly-miR319b-3p	AsTCP007	2.5	1038	1058	UUGGACUGAAGGGAGCUCCCU	UAGGGGGACCCUUCAGUCCAA
aly-miR319c-3p	AsTCP007	2.5	1038	1058	UUGGACUGAAGGGAGCUCCUU	UAGGGGGACCCUUCAGUCCAA
aly-miR319d-3p	AsTCP007	2.5	1038	1058	UUGGACUGAAGGGAGCUCCUU	UAGGGGGACCCUUCAGUCCAA
amg-miR319	AsTCP007	2.5	1038	1058	UUGGACUGAAGGGAGCUCCCU	UAGGGGGACCCUUCAGUCCAA
aqc-miR319	AsTCP007	2.5	1038	1058	UUGGACUGAAGGGAGCUCCCU	UAGGGGGACCCUUCAGUCCAA
ath-miR319a	AsTCP007	2.5	1038	1058	UUGGACUGAAGGGAGCUCCCU	UAGGGGGACCCUUCAGUCCAA
ath-miR319b	AsTCP007	2.5	1038	1058	UUGGACUGAAGGGAGCUCCCU	UAGGGGGACCCUUCAGUCCAA
ath-miR319c	AsTCP007	2.5	1038	1058	UUGGACUGAAGGGAGCUCCUU	UAGGGGGACCCUUCAGUCCAA
bra-miR319-3p	AsTCP007	2.5	1038	1058	UUGGACUGAAGGGAGCUCCCU	UAGGGGGACCCUUCAGUCCAA
cca-miR319	AsTCP007	2.5	1038	1058	UUGGACUGAAGGGAGCUCCCU	UAGGGGGACCCUUCAGUCCAA
cme-miR319a	AsTCP007	2.5	1039	1058	UUGGACUGAAGGGAGCUCCC	AGGGGGACCCUUCAGUCCAA
cme-miR319b	AsTCP007	2.5	1039	1058	UUGGACUGAAGGGAGCUCCC	AGGGGGACCCUUCAGUCCAA
cme-miR319c	AsTCP007	2.5	1039	1058	UUGGACUGAAGGGAGCUCCU	AGGGGGACCCUUCAGUCCAA
cme-miR319d	AsTCP007	2.5	1039	1058	UUGGACUGAAGGGAGCUCCU	AGGGGGACCCUUCAGUCCAA
cpa-miR319	AsTCP007	2.5	1040	1059	AUUGGACUGAAGGGAGCUCC	GGGGGACCCUUCAGUCCAAU
ctr-miR319	AsTCP007	2.5	1039	1058	UUGGACUGAAGGGAGCUCCC	AGGGGGACCCUUCAGUCCAA
gma-miR319a	AsTCP007	2.5	1039	1058	UUGGACUGAAGGGAGCUCCC	AGGGGGACCCUUCAGUCCAA
gma-miR319b	AsTCP007	2.5	1039	1058	UUGGACUGAAGGGAGCUCCC	AGGGGGACCCUUCAGUCCAA
gma-miR319e	AsTCP007	2.5	1039	1058	UUGGACUGAAGGGAGCUCCC	AGGGGGACCCUUCAGUCCAA
gma-miR319g	AsTCP007	2.5	1037	1058	UUGGACUGAAGGGAGCUCCUUC	GUAGGGGGACCCUUCAGUCCAA
gma-miR319h	AsTCP007	2.5	1038	1058	UUGGACUGAAGGGAGCUCCCU	UAGGGGGACCCUUCAGUCCAA
gma-miR319j	AsTCP007	2.5	1038	1058	UUGGACUGAAGGGAGCUCCCU	UAGGGGGACCCUUCAGUCCAA
gma-miR319k	AsTCP007	2.5	1038	1058	UUGGACUGAAGGGAGCUCCCU	UAGGGGGACCCUUCAGUCCAA
gma-miR319l	AsTCP007	2.5	1037	1058	UUGGACUGAAGGGAGCUCCUUC	GUAGGGGGACCCUUCAGUCCAA
gma-miR319m	AsTCP007	2.5	1038	1058	UUGGACUGAAGGGAGCUCCCU	UAGGGGGACCCUUCAGUCCAA
hbr-miR319	AsTCP007	2.5	1038	1058	UUGGACUGAAGGGAGCUCCCU	UAGGGGGACCCUUCAGUCCAA
mdm-miR319a	AsTCP007	2.5	1038	1058	UUGGACUGAAGGGAGCUCCCU	UAGGGGGACCCUUCAGUCCAA
mdm-miR319b	AsTCP007	2.5	1038	1058	UUGGACUGAAGGGAGCUCCCU	UAGGGGGACCCUUCAGUCCAA
mes-miR319a	AsTCP007	2.5	1038	1058	UUGGACUGAAGGGAGCUCCCU	UAGGGGGACCCUUCAGUCCAA
mes-miR319b	AsTCP007	2.5	1038	1058	UUGGACUGAAGGGAGCUCCCU	UAGGGGGACCCUUCAGUCCAA
mes-miR319c	AsTCP007	2.5	1038	1058	UUGGACUGAAGGGAGCUCCCU	UAGGGGGACCCUUCAGUCCAA
mes-miR319d	AsTCP007	2.5	1038	1058	UUGGACUGAAGGGAGCUCCCU	UAGGGGGACCCUUCAGUCCAA
mes-miR319e	AsTCP007	2.5	1038	1058	UUGGACUGAAGGGAGCUCCCU	UAGGGGGACCCUUCAGUCCAA
mes-miR319f	AsTCP007	2.5	1038	1058	UUGGACUGAAGGGAGCUCCUU	UAGGGGGACCCUUCAGUCCAA
mes-miR319g	AsTCP007	2.5	1038	1058	UUGGACUGAAGGGAGCUCCUU	UAGGGGGACCCUUCAGUCCAA
mtr-miR319a-3p	AsTCP007	2.5	1039	1058	UUGGACUGAAGGGAGCUCCC	AGGGGGACCCUUCAGUCCAA
mtr-miR319b-3p	AsTCP007	2.5	1039	1058	UUGGACUGAAGGGAGCUCCC	AGGGGGACCCUUCAGUCCAA
mtr-miR319c-3p	AsTCP007	2.5	1038	1058	UUGGACUGAAGGGAGCUCCCA	UAGGGGGACCCUUCAGUCCAA
mtr-miR319d-3p	AsTCP007	2.5	1038	1058	UUGGACUGAAGGGAGCUCCCU	UAGGGGGACCCUUCAGUCCAA
nta-miR319a	AsTCP007	2.5	1038	1058	UUGGACUGAAGGGAGCUCCCU	UAGGGGGACCCUUCAGUCCAA
nta-miR319b	AsTCP007	2.5	1038	1058	UUGGACUGAAGGGAGCUCCCU	UAGGGGGACCCUUCAGUCCAA
pta-miR319	AsTCP007	2.5	1040	1058	UUGGACUGAAGGGAGCUCC	GGGGGACCCUUCAGUCCAA
ptc-miR319a	AsTCP007	2.5	1039	1058	UUGGACUGAAGGGAGCUCCC	AGGGGGACCCUUCAGUCCAA
ptc-miR319b	AsTCP007	2.5	1039	1058	UUGGACUGAAGGGAGCUCCC	AGGGGGACCCUUCAGUCCAA
ptc-miR319c	AsTCP007	2.5	1039	1058	UUGGACUGAAGGGAGCUCCC	AGGGGGACCCUUCAGUCCAA
ptc-miR319d	AsTCP007	2.5	1039	1058	UUGGACUGAAGGGAGCUCCC	AGGGGGACCCUUCAGUCCAA
ptc-miR319e	AsTCP007	2.5	1039	1058	UUGGACUGAAGGGAGCUCCU	AGGGGGACCCUUCAGUCCAA
ptc-miR319f	AsTCP007	2.5	1039	1058	UUGGACUGAAGGGAGCUCCU	AGGGGGACCCUUCAGUCCAA
ptc-miR319g	AsTCP007	2.5	1039	1058	UUGGACUGAAGGGAGCUCCU	AGGGGGACCCUUCAGUCCAA
ptc-miR319h	AsTCP007	2.5	1039	1058	UUGGACUGAAGGGAGCUCCU	AGGGGGACCCUUCAGUCCAA
pvu-miR319c	AsTCP007	2.5	1038	1058	UUGGACUGAAGGGAGCUCCUU	UAGGGGGACCCUUCAGUCCAA
rco-miR319a	AsTCP007	2.5	1038	1058	UUGGACUGAAGGGAGCUCCCU	UAGGGGGACCCUUCAGUCCAA
rco-miR319b	AsTCP007	2.5	1038	1058	UUGGACUGAAGGGAGCUCCCU	UAGGGGGACCCUUCAGUCCAA
rco-miR319c	AsTCP007	2.5	1038	1058	UUGGACUGAAGGGAGCUCCCU	UAGGGGGACCCUUCAGUCCAA
rco-miR319d	AsTCP007	2.5	1038	1058	UUGGACUGAAGGGAGCUCCUU	UAGGGGGACCCUUCAGUCCAA
sly-miR319b	AsTCP007	2.5	1038	1058	UUGGACUGAAGGGAGCUCCCU	UAGGGGGACCCUUCAGUCCAA
sly-miR319c-3p	AsTCP007	2.5	1038	1058	UUGGACUGAAGGGAGCUCCUU	UAGGGGGACCCUUCAGUCCAA
stu-miR319a-3p	AsTCP007	2.5	1038	1058	UUGGACUGAAGGGAGCUCCCU	UAGGGGGACCCUUCAGUCCAA
stu-miR319b	AsTCP007	2.5	1039	1058	UUGGACUGAAGGGAGCUCCU	AGGGGGACCCUUCAGUCCAA
tae-miR319	AsTCP007	2.5	1038	1058	UUGGACUGAAGGGAGCUCCCU	UAGGGGGACCCUUCAGUCCAA
vun-miR319a	AsTCP007	2.5	1038	1058	UUGGACUGAAGGGAGCUCCCU	UAGGGGGACCCUUCAGUCCAA
vvi-miR319b	AsTCP007	2.5	1038	1058	UUGGACUGAAGGGAGCUCCCU	UAGGGGGACCCUUCAGUCCAA
vvi-miR319c	AsTCP007	2.5	1038	1058	UUGGACUGAAGGGAGCUCCCU	UAGGGGGACCCUUCAGUCCAA
vvi-miR319f	AsTCP007	2.5	1038	1058	UUGGACUGAAGGGAGCUCCCU	UAGGGGGACCCUUCAGUCCAA
vvi-miR319g	AsTCP007	2.5	1038	1058	UUGGACUGAAGGGAGCUCCCA	UAGGGGGACCCUUCAGUCCAA
aau-miR319	AsTCP026	2.5	1011	1031	UUGGACUGAAGGGAGCUCCCU	CAGGGGGACCCUUCAGUCCAA
aly-miR319a-3p	AsTCP026	2.5	1011	1031	UUGGACUGAAGGGAGCUCCCU	CAGGGGGACCCUUCAGUCCAA
aly-miR319b-3p	AsTCP026	2.5	1011	1031	UUGGACUGAAGGGAGCUCCCU	CAGGGGGACCCUUCAGUCCAA
aly-miR319c-3p	AsTCP026	2.5	1011	1031	UUGGACUGAAGGGAGCUCCUU	CAGGGGGACCCUUCAGUCCAA
aly-miR319d-3p	AsTCP026	2.5	1011	1031	UUGGACUGAAGGGAGCUCCUU	CAGGGGGACCCUUCAGUCCAA
amg-miR319	AsTCP026	2.5	1011	1031	UUGGACUGAAGGGAGCUCCCU	CAGGGGGACCCUUCAGUCCAA
aqc-miR319	AsTCP026	2.5	1011	1031	UUGGACUGAAGGGAGCUCCCU	CAGGGGGACCCUUCAGUCCAA
ath-miR319a	AsTCP026	2.5	1011	1031	UUGGACUGAAGGGAGCUCCCU	CAGGGGGACCCUUCAGUCCAA
ath-miR319b	AsTCP026	2.5	1011	1031	UUGGACUGAAGGGAGCUCCCU	CAGGGGGACCCUUCAGUCCAA
ath-miR319c	AsTCP026	2.5	1011	1031	UUGGACUGAAGGGAGCUCCUU	CAGGGGGACCCUUCAGUCCAA
bra-miR319-3p	AsTCP026	2.5	1011	1031	UUGGACUGAAGGGAGCUCCCU	CAGGGGGACCCUUCAGUCCAA
cca-miR319	AsTCP026	2.5	1011	1031	UUGGACUGAAGGGAGCUCCCU	CAGGGGGACCCUUCAGUCCAA
cme-miR319a	AsTCP026	2.5	1012	1031	UUGGACUGAAGGGAGCUCCC	AGGGGGACCCUUCAGUCCAA
cme-miR319b	AsTCP026	2.5	1012	1031	UUGGACUGAAGGGAGCUCCC	AGGGGGACCCUUCAGUCCAA
cme-miR319c	AsTCP026	2.5	1012	1031	UUGGACUGAAGGGAGCUCCU	AGGGGGACCCUUCAGUCCAA
cme-miR319d	AsTCP026	2.5	1012	1031	UUGGACUGAAGGGAGCUCCU	AGGGGGACCCUUCAGUCCAA
cpa-miR319	AsTCP026	2.5	1013	1032	AUUGGACUGAAGGGAGCUCC	GGGGGACCCUUCAGUCCAAU
ctr-miR319	AsTCP026	2.5	1012	1031	UUGGACUGAAGGGAGCUCCC	AGGGGGACCCUUCAGUCCAA
gma-miR319a	AsTCP026	2.5	1012	1031	UUGGACUGAAGGGAGCUCCC	AGGGGGACCCUUCAGUCCAA
gma-miR319b	AsTCP026	2.5	1012	1031	UUGGACUGAAGGGAGCUCCC	AGGGGGACCCUUCAGUCCAA
gma-miR319e	AsTCP026	2.5	1012	1031	UUGGACUGAAGGGAGCUCCC	AGGGGGACCCUUCAGUCCAA
gma-miR319g	AsTCP026	2.5	1010	1031	UUGGACUGAAGGGAGCUCCUUC	GCAGGGGGACCCUUCAGUCCAA
gma-miR319h	AsTCP026	2.5	1011	1031	UUGGACUGAAGGGAGCUCCCU	CAGGGGGACCCUUCAGUCCAA
gma-miR319j	AsTCP026	2.5	1011	1031	UUGGACUGAAGGGAGCUCCCU	CAGGGGGACCCUUCAGUCCAA
gma-miR319k	AsTCP026	2.5	1011	1031	UUGGACUGAAGGGAGCUCCCU	CAGGGGGACCCUUCAGUCCAA
gma-miR319l	AsTCP026	2.5	1010	1031	UUGGACUGAAGGGAGCUCCUUC	GCAGGGGGACCCUUCAGUCCAA
gma-miR319m	AsTCP026	2.5	1011	1031	UUGGACUGAAGGGAGCUCCCU	CAGGGGGACCCUUCAGUCCAA
hbr-miR319	AsTCP026	2.5	1011	1031	UUGGACUGAAGGGAGCUCCCU	CAGGGGGACCCUUCAGUCCAA
mdm-miR319a	AsTCP026	2.5	1011	1031	UUGGACUGAAGGGAGCUCCCU	CAGGGGGACCCUUCAGUCCAA
mdm-miR319b	AsTCP026	2.5	1011	1031	UUGGACUGAAGGGAGCUCCCU	CAGGGGGACCCUUCAGUCCAA
mes-miR319a	AsTCP026	2.5	1011	1031	UUGGACUGAAGGGAGCUCCCU	CAGGGGGACCCUUCAGUCCAA
mes-miR319b	AsTCP026	2.5	1011	1031	UUGGACUGAAGGGAGCUCCCU	CAGGGGGACCCUUCAGUCCAA
mes-miR319c	AsTCP026	2.5	1011	1031	UUGGACUGAAGGGAGCUCCCU	CAGGGGGACCCUUCAGUCCAA
mes-miR319d	AsTCP026	2.5	1011	1031	UUGGACUGAAGGGAGCUCCCU	CAGGGGGACCCUUCAGUCCAA
mes-miR319e	AsTCP026	2.5	1011	1031	UUGGACUGAAGGGAGCUCCCU	CAGGGGGACCCUUCAGUCCAA
mes-miR319f	AsTCP026	2.5	1011	1031	UUGGACUGAAGGGAGCUCCUU	CAGGGGGACCCUUCAGUCCAA
mes-miR319g	AsTCP026	2.5	1011	1031	UUGGACUGAAGGGAGCUCCUU	CAGGGGGACCCUUCAGUCCAA
mtr-miR319a-3p	AsTCP026	2.5	1012	1031	UUGGACUGAAGGGAGCUCCC	AGGGGGACCCUUCAGUCCAA
mtr-miR319b-3p	AsTCP026	2.5	1012	1031	UUGGACUGAAGGGAGCUCCC	AGGGGGACCCUUCAGUCCAA
mtr-miR319c-3p	AsTCP026	2.5	1011	1031	UUGGACUGAAGGGAGCUCCCA	CAGGGGGACCCUUCAGUCCAA
mtr-miR319d-3p	AsTCP026	2.5	1011	1031	UUGGACUGAAGGGAGCUCCCU	CAGGGGGACCCUUCAGUCCAA
nta-miR319a	AsTCP026	2.5	1011	1031	UUGGACUGAAGGGAGCUCCCU	CAGGGGGACCCUUCAGUCCAA
nta-miR319b	AsTCP026	2.5	1011	1031	UUGGACUGAAGGGAGCUCCCU	CAGGGGGACCCUUCAGUCCAA
pta-miR319	AsTCP026	2.5	1013	1031	UUGGACUGAAGGGAGCUCC	GGGGGACCCUUCAGUCCAA
ptc-miR319a	AsTCP026	2.5	1012	1031	UUGGACUGAAGGGAGCUCCC	AGGGGGACCCUUCAGUCCAA
ptc-miR319b	AsTCP026	2.5	1012	1031	UUGGACUGAAGGGAGCUCCC	AGGGGGACCCUUCAGUCCAA
ptc-miR319c	AsTCP026	2.5	1012	1031	UUGGACUGAAGGGAGCUCCC	AGGGGGACCCUUCAGUCCAA
ptc-miR319d	AsTCP026	2.5	1012	1031	UUGGACUGAAGGGAGCUCCC	AGGGGGACCCUUCAGUCCAA
ptc-miR319e	AsTCP026	2.5	1012	1031	UUGGACUGAAGGGAGCUCCU	AGGGGGACCCUUCAGUCCAA
ptc-miR319f	AsTCP026	2.5	1012	1031	UUGGACUGAAGGGAGCUCCU	AGGGGGACCCUUCAGUCCAA
ptc-miR319g	AsTCP026	2.5	1012	1031	UUGGACUGAAGGGAGCUCCU	AGGGGGACCCUUCAGUCCAA
ptc-miR319h	AsTCP026	2.5	1012	1031	UUGGACUGAAGGGAGCUCCU	AGGGGGACCCUUCAGUCCAA
pvu-miR319c	AsTCP026	2.5	1011	1031	UUGGACUGAAGGGAGCUCCUU	CAGGGGGACCCUUCAGUCCAA
rco-miR319a	AsTCP026	2.5	1011	1031	UUGGACUGAAGGGAGCUCCCU	CAGGGGGACCCUUCAGUCCAA
rco-miR319b	AsTCP026	2.5	1011	1031	UUGGACUGAAGGGAGCUCCCU	CAGGGGGACCCUUCAGUCCAA
rco-miR319c	AsTCP026	2.5	1011	1031	UUGGACUGAAGGGAGCUCCCU	CAGGGGGACCCUUCAGUCCAA
rco-miR319d	AsTCP026	2.5	1011	1031	UUGGACUGAAGGGAGCUCCUU	CAGGGGGACCCUUCAGUCCAA
sly-miR319b	AsTCP026	2.5	1011	1031	UUGGACUGAAGGGAGCUCCCU	CAGGGGGACCCUUCAGUCCAA
sly-miR319c-3p	AsTCP026	2.5	1011	1031	UUGGACUGAAGGGAGCUCCUU	CAGGGGGACCCUUCAGUCCAA
stu-miR319a-3p	AsTCP026	2.5	1011	1031	UUGGACUGAAGGGAGCUCCCU	CAGGGGGACCCUUCAGUCCAA
stu-miR319b	AsTCP026	2.5	1012	1031	UUGGACUGAAGGGAGCUCCU	AGGGGGACCCUUCAGUCCAA
tae-miR319	AsTCP026	2.5	1011	1031	UUGGACUGAAGGGAGCUCCCU	CAGGGGGACCCUUCAGUCCAA
vun-miR319a	AsTCP026	2.5	1011	1031	UUGGACUGAAGGGAGCUCCCU	CAGGGGGACCCUUCAGUCCAA
vvi-miR319b	AsTCP026	2.5	1011	1031	UUGGACUGAAGGGAGCUCCCU	CAGGGGGACCCUUCAGUCCAA
vvi-miR319c	AsTCP026	2.5	1011	1031	UUGGACUGAAGGGAGCUCCCU	CAGGGGGACCCUUCAGUCCAA
vvi-miR319f	AsTCP026	2.5	1011	1031	UUGGACUGAAGGGAGCUCCCU	CAGGGGGACCCUUCAGUCCAA
vvi-miR319g	AsTCP026	2.5	1011	1031	UUGGACUGAAGGGAGCUCCCA	CAGGGGGACCCUUCAGUCCAA
aau-miR319	AsTCP027	2.5	993	1013	UUGGACUGAAGGGAGCUCCCU	CAGGGGGACCCUUCAGUCCAA
aly-miR319a-3p	AsTCP027	2.5	993	1013	UUGGACUGAAGGGAGCUCCCU	CAGGGGGACCCUUCAGUCCAA
aly-miR319b-3p	AsTCP027	2.5	993	1013	UUGGACUGAAGGGAGCUCCCU	CAGGGGGACCCUUCAGUCCAA
aly-miR319c-3p	AsTCP027	2.5	993	1013	UUGGACUGAAGGGAGCUCCUU	CAGGGGGACCCUUCAGUCCAA
aly-miR319d-3p	AsTCP027	2.5	993	1013	UUGGACUGAAGGGAGCUCCUU	CAGGGGGACCCUUCAGUCCAA
amg-miR319	AsTCP027	2.5	993	1013	UUGGACUGAAGGGAGCUCCCU	CAGGGGGACCCUUCAGUCCAA
aqc-miR319	AsTCP027	2.5	993	1013	UUGGACUGAAGGGAGCUCCCU	CAGGGGGACCCUUCAGUCCAA
ath-miR319a	AsTCP027	2.5	993	1013	UUGGACUGAAGGGAGCUCCCU	CAGGGGGACCCUUCAGUCCAA
ath-miR319b	AsTCP027	2.5	993	1013	UUGGACUGAAGGGAGCUCCCU	CAGGGGGACCCUUCAGUCCAA
ath-miR319c	AsTCP027	2.5	993	1013	UUGGACUGAAGGGAGCUCCUU	CAGGGGGACCCUUCAGUCCAA
bra-miR319-3p	AsTCP027	2.5	993	1013	UUGGACUGAAGGGAGCUCCCU	CAGGGGGACCCUUCAGUCCAA
cca-miR319	AsTCP027	2.5	993	1013	UUGGACUGAAGGGAGCUCCCU	CAGGGGGACCCUUCAGUCCAA
cme-miR319a	AsTCP027	2.5	994	1013	UUGGACUGAAGGGAGCUCCC	AGGGGGACCCUUCAGUCCAA
cme-miR319b	AsTCP027	2.5	994	1013	UUGGACUGAAGGGAGCUCCC	AGGGGGACCCUUCAGUCCAA
cme-miR319c	AsTCP027	2.5	994	1013	UUGGACUGAAGGGAGCUCCU	AGGGGGACCCUUCAGUCCAA
cme-miR319d	AsTCP027	2.5	994	1013	UUGGACUGAAGGGAGCUCCU	AGGGGGACCCUUCAGUCCAA
cpa-miR319	AsTCP027	2.5	995	1014	AUUGGACUGAAGGGAGCUCC	GGGGGACCCUUCAGUCCAAU
ctr-miR319	AsTCP027	2.5	994	1013	UUGGACUGAAGGGAGCUCCC	AGGGGGACCCUUCAGUCCAA
gma-miR319a	AsTCP027	2.5	994	1013	UUGGACUGAAGGGAGCUCCC	AGGGGGACCCUUCAGUCCAA
gma-miR319b	AsTCP027	2.5	994	1013	UUGGACUGAAGGGAGCUCCC	AGGGGGACCCUUCAGUCCAA
gma-miR319e	AsTCP027	2.5	994	1013	UUGGACUGAAGGGAGCUCCC	AGGGGGACCCUUCAGUCCAA
gma-miR319g	AsTCP027	2.5	992	1013	UUGGACUGAAGGGAGCUCCUUC	GCAGGGGGACCCUUCAGUCCAA
gma-miR319h	AsTCP027	2.5	993	1013	UUGGACUGAAGGGAGCUCCCU	CAGGGGGACCCUUCAGUCCAA
gma-miR319j	AsTCP027	2.5	993	1013	UUGGACUGAAGGGAGCUCCCU	CAGGGGGACCCUUCAGUCCAA
gma-miR319k	AsTCP027	2.5	993	1013	UUGGACUGAAGGGAGCUCCCU	CAGGGGGACCCUUCAGUCCAA
gma-miR319l	AsTCP027	2.5	992	1013	UUGGACUGAAGGGAGCUCCUUC	GCAGGGGGACCCUUCAGUCCAA
gma-miR319m	AsTCP027	2.5	993	1013	UUGGACUGAAGGGAGCUCCCU	CAGGGGGACCCUUCAGUCCAA
hbr-miR319	AsTCP027	2.5	993	1013	UUGGACUGAAGGGAGCUCCCU	CAGGGGGACCCUUCAGUCCAA
mdm-miR319a	AsTCP027	2.5	993	1013	UUGGACUGAAGGGAGCUCCCU	CAGGGGGACCCUUCAGUCCAA
mdm-miR319b	AsTCP027	2.5	993	1013	UUGGACUGAAGGGAGCUCCCU	CAGGGGGACCCUUCAGUCCAA
mes-miR319a	AsTCP027	2.5	993	1013	UUGGACUGAAGGGAGCUCCCU	CAGGGGGACCCUUCAGUCCAA
mes-miR319b	AsTCP027	2.5	993	1013	UUGGACUGAAGGGAGCUCCCU	CAGGGGGACCCUUCAGUCCAA
mes-miR319c	AsTCP027	2.5	993	1013	UUGGACUGAAGGGAGCUCCCU	CAGGGGGACCCUUCAGUCCAA
mes-miR319d	AsTCP027	2.5	993	1013	UUGGACUGAAGGGAGCUCCCU	CAGGGGGACCCUUCAGUCCAA
mes-miR319e	AsTCP027	2.5	993	1013	UUGGACUGAAGGGAGCUCCCU	CAGGGGGACCCUUCAGUCCAA
mes-miR319f	AsTCP027	2.5	993	1013	UUGGACUGAAGGGAGCUCCUU	CAGGGGGACCCUUCAGUCCAA
mes-miR319g	AsTCP027	2.5	993	1013	UUGGACUGAAGGGAGCUCCUU	CAGGGGGACCCUUCAGUCCAA
mtr-miR319a-3p	AsTCP027	2.5	994	1013	UUGGACUGAAGGGAGCUCCC	AGGGGGACCCUUCAGUCCAA
mtr-miR319b-3p	AsTCP027	2.5	994	1013	UUGGACUGAAGGGAGCUCCC	AGGGGGACCCUUCAGUCCAA
mtr-miR319c-3p	AsTCP027	2.5	993	1013	UUGGACUGAAGGGAGCUCCCA	CAGGGGGACCCUUCAGUCCAA
mtr-miR319d-3p	AsTCP027	2.5	993	1013	UUGGACUGAAGGGAGCUCCCU	CAGGGGGACCCUUCAGUCCAA
nta-miR319a	AsTCP027	2.5	993	1013	UUGGACUGAAGGGAGCUCCCU	CAGGGGGACCCUUCAGUCCAA
nta-miR319b	AsTCP027	2.5	993	1013	UUGGACUGAAGGGAGCUCCCU	CAGGGGGACCCUUCAGUCCAA
pta-miR319	AsTCP027	2.5	995	1013	UUGGACUGAAGGGAGCUCC	GGGGGACCCUUCAGUCCAA
ptc-miR319a	AsTCP027	2.5	994	1013	UUGGACUGAAGGGAGCUCCC	AGGGGGACCCUUCAGUCCAA
ptc-miR319b	AsTCP027	2.5	994	1013	UUGGACUGAAGGGAGCUCCC	AGGGGGACCCUUCAGUCCAA
ptc-miR319c	AsTCP027	2.5	994	1013	UUGGACUGAAGGGAGCUCCC	AGGGGGACCCUUCAGUCCAA
ptc-miR319d	AsTCP027	2.5	994	1013	UUGGACUGAAGGGAGCUCCC	AGGGGGACCCUUCAGUCCAA
ptc-miR319e	AsTCP027	2.5	994	1013	UUGGACUGAAGGGAGCUCCU	AGGGGGACCCUUCAGUCCAA
ptc-miR319f	AsTCP027	2.5	994	1013	UUGGACUGAAGGGAGCUCCU	AGGGGGACCCUUCAGUCCAA
ptc-miR319g	AsTCP027	2.5	994	1013	UUGGACUGAAGGGAGCUCCU	AGGGGGACCCUUCAGUCCAA
ptc-miR319h	AsTCP027	2.5	994	1013	UUGGACUGAAGGGAGCUCCU	AGGGGGACCCUUCAGUCCAA
pvu-miR319c	AsTCP027	2.5	993	1013	UUGGACUGAAGGGAGCUCCUU	CAGGGGGACCCUUCAGUCCAA
rco-miR319a	AsTCP027	2.5	993	1013	UUGGACUGAAGGGAGCUCCCU	CAGGGGGACCCUUCAGUCCAA
rco-miR319b	AsTCP027	2.5	993	1013	UUGGACUGAAGGGAGCUCCCU	CAGGGGGACCCUUCAGUCCAA
rco-miR319c	AsTCP027	2.5	993	1013	UUGGACUGAAGGGAGCUCCCU	CAGGGGGACCCUUCAGUCCAA
rco-miR319d	AsTCP027	2.5	993	1013	UUGGACUGAAGGGAGCUCCUU	CAGGGGGACCCUUCAGUCCAA
sly-miR319b	AsTCP027	2.5	993	1013	UUGGACUGAAGGGAGCUCCCU	CAGGGGGACCCUUCAGUCCAA
sly-miR319c-3p	AsTCP027	2.5	993	1013	UUGGACUGAAGGGAGCUCCUU	CAGGGGGACCCUUCAGUCCAA
stu-miR319a-3p	AsTCP027	2.5	993	1013	UUGGACUGAAGGGAGCUCCCU	CAGGGGGACCCUUCAGUCCAA
stu-miR319b	AsTCP027	2.5	994	1013	UUGGACUGAAGGGAGCUCCU	AGGGGGACCCUUCAGUCCAA
tae-miR319	AsTCP027	2.5	993	1013	UUGGACUGAAGGGAGCUCCCU	CAGGGGGACCCUUCAGUCCAA
vun-miR319a	AsTCP027	2.5	993	1013	UUGGACUGAAGGGAGCUCCCU	CAGGGGGACCCUUCAGUCCAA
vvi-miR319b	AsTCP027	2.5	993	1013	UUGGACUGAAGGGAGCUCCCU	CAGGGGGACCCUUCAGUCCAA
vvi-miR319c	AsTCP027	2.5	993	1013	UUGGACUGAAGGGAGCUCCCU	CAGGGGGACCCUUCAGUCCAA
vvi-miR319f	AsTCP027	2.5	993	1013	UUGGACUGAAGGGAGCUCCCU	CAGGGGGACCCUUCAGUCCAA
vvi-miR319g	AsTCP027	2.5	993	1013	UUGGACUGAAGGGAGCUCCCA	CAGGGGGACCCUUCAGUCCAA
aau-miR319	AsTCP028	2.5	984	1004	UUGGACUGAAGGGAGCUCCCU	CAGGGGGACCCUUCAGUCCAA
aly-miR319a-3p	AsTCP028	2.5	984	1004	UUGGACUGAAGGGAGCUCCCU	CAGGGGGACCCUUCAGUCCAA
aly-miR319b-3p	AsTCP028	2.5	984	1004	UUGGACUGAAGGGAGCUCCCU	CAGGGGGACCCUUCAGUCCAA
aly-miR319c-3p	AsTCP028	2.5	984	1004	UUGGACUGAAGGGAGCUCCUU	CAGGGGGACCCUUCAGUCCAA
aly-miR319d-3p	AsTCP028	2.5	984	1004	UUGGACUGAAGGGAGCUCCUU	CAGGGGGACCCUUCAGUCCAA
amg-miR319	AsTCP028	2.5	984	1004	UUGGACUGAAGGGAGCUCCCU	CAGGGGGACCCUUCAGUCCAA
aqc-miR319	AsTCP028	2.5	984	1004	UUGGACUGAAGGGAGCUCCCU	CAGGGGGACCCUUCAGUCCAA
ath-miR319a	AsTCP028	2.5	984	1004	UUGGACUGAAGGGAGCUCCCU	CAGGGGGACCCUUCAGUCCAA
ath-miR319b	AsTCP028	2.5	984	1004	UUGGACUGAAGGGAGCUCCCU	CAGGGGGACCCUUCAGUCCAA
ath-miR319c	AsTCP028	2.5	984	1004	UUGGACUGAAGGGAGCUCCUU	CAGGGGGACCCUUCAGUCCAA
bra-miR319-3p	AsTCP028	2.5	984	1004	UUGGACUGAAGGGAGCUCCCU	CAGGGGGACCCUUCAGUCCAA
cca-miR319	AsTCP028	2.5	984	1004	UUGGACUGAAGGGAGCUCCCU	CAGGGGGACCCUUCAGUCCAA
cme-miR319a	AsTCP028	2.5	985	1004	UUGGACUGAAGGGAGCUCCC	AGGGGGACCCUUCAGUCCAA
cme-miR319b	AsTCP028	2.5	985	1004	UUGGACUGAAGGGAGCUCCC	AGGGGGACCCUUCAGUCCAA
cme-miR319c	AsTCP028	2.5	985	1004	UUGGACUGAAGGGAGCUCCU	AGGGGGACCCUUCAGUCCAA
cme-miR319d	AsTCP028	2.5	985	1004	UUGGACUGAAGGGAGCUCCU	AGGGGGACCCUUCAGUCCAA
cpa-miR319	AsTCP028	2.5	986	1005	AUUGGACUGAAGGGAGCUCC	GGGGGACCCUUCAGUCCAAU
ctr-miR319	AsTCP028	2.5	985	1004	UUGGACUGAAGGGAGCUCCC	AGGGGGACCCUUCAGUCCAA
gma-miR319a	AsTCP028	2.5	985	1004	UUGGACUGAAGGGAGCUCCC	AGGGGGACCCUUCAGUCCAA
gma-miR319b	AsTCP028	2.5	985	1004	UUGGACUGAAGGGAGCUCCC	AGGGGGACCCUUCAGUCCAA
gma-miR319e	AsTCP028	2.5	985	1004	UUGGACUGAAGGGAGCUCCC	AGGGGGACCCUUCAGUCCAA
gma-miR319g	AsTCP028	2.5	983	1004	UUGGACUGAAGGGAGCUCCUUC	GCAGGGGGACCCUUCAGUCCAA
gma-miR319h	AsTCP028	2.5	984	1004	UUGGACUGAAGGGAGCUCCCU	CAGGGGGACCCUUCAGUCCAA
gma-miR319j	AsTCP028	2.5	984	1004	UUGGACUGAAGGGAGCUCCCU	CAGGGGGACCCUUCAGUCCAA
gma-miR319k	AsTCP028	2.5	984	1004	UUGGACUGAAGGGAGCUCCCU	CAGGGGGACCCUUCAGUCCAA
gma-miR319l	AsTCP028	2.5	983	1004	UUGGACUGAAGGGAGCUCCUUC	GCAGGGGGACCCUUCAGUCCAA
gma-miR319m	AsTCP028	2.5	984	1004	UUGGACUGAAGGGAGCUCCCU	CAGGGGGACCCUUCAGUCCAA
hbr-miR319	AsTCP028	2.5	984	1004	UUGGACUGAAGGGAGCUCCCU	CAGGGGGACCCUUCAGUCCAA
mdm-miR319a	AsTCP028	2.5	984	1004	UUGGACUGAAGGGAGCUCCCU	CAGGGGGACCCUUCAGUCCAA
mdm-miR319b	AsTCP028	2.5	984	1004	UUGGACUGAAGGGAGCUCCCU	CAGGGGGACCCUUCAGUCCAA
mes-miR319a	AsTCP028	2.5	984	1004	UUGGACUGAAGGGAGCUCCCU	CAGGGGGACCCUUCAGUCCAA
mes-miR319b	AsTCP028	2.5	984	1004	UUGGACUGAAGGGAGCUCCCU	CAGGGGGACCCUUCAGUCCAA
mes-miR319c	AsTCP028	2.5	984	1004	UUGGACUGAAGGGAGCUCCCU	CAGGGGGACCCUUCAGUCCAA
mes-miR319d	AsTCP028	2.5	984	1004	UUGGACUGAAGGGAGCUCCCU	CAGGGGGACCCUUCAGUCCAA
mes-miR319e	AsTCP028	2.5	984	1004	UUGGACUGAAGGGAGCUCCCU	CAGGGGGACCCUUCAGUCCAA
mes-miR319f	AsTCP028	2.5	984	1004	UUGGACUGAAGGGAGCUCCUU	CAGGGGGACCCUUCAGUCCAA
mes-miR319g	AsTCP028	2.5	984	1004	UUGGACUGAAGGGAGCUCCUU	CAGGGGGACCCUUCAGUCCAA
mtr-miR319a-3p	AsTCP028	2.5	985	1004	UUGGACUGAAGGGAGCUCCC	AGGGGGACCCUUCAGUCCAA
mtr-miR319b-3p	AsTCP028	2.5	985	1004	UUGGACUGAAGGGAGCUCCC	AGGGGGACCCUUCAGUCCAA
mtr-miR319c-3p	AsTCP028	2.5	984	1004	UUGGACUGAAGGGAGCUCCCA	CAGGGGGACCCUUCAGUCCAA
mtr-miR319d-3p	AsTCP028	2.5	984	1004	UUGGACUGAAGGGAGCUCCCU	CAGGGGGACCCUUCAGUCCAA
nta-miR319a	AsTCP028	2.5	984	1004	UUGGACUGAAGGGAGCUCCCU	CAGGGGGACCCUUCAGUCCAA
nta-miR319b	AsTCP028	2.5	984	1004	UUGGACUGAAGGGAGCUCCCU	CAGGGGGACCCUUCAGUCCAA
pta-miR319	AsTCP028	2.5	986	1004	UUGGACUGAAGGGAGCUCC	GGGGGACCCUUCAGUCCAA
ptc-miR319a	AsTCP028	2.5	985	1004	UUGGACUGAAGGGAGCUCCC	AGGGGGACCCUUCAGUCCAA
ptc-miR319b	AsTCP028	2.5	985	1004	UUGGACUGAAGGGAGCUCCC	AGGGGGACCCUUCAGUCCAA
ptc-miR319c	AsTCP028	2.5	985	1004	UUGGACUGAAGGGAGCUCCC	AGGGGGACCCUUCAGUCCAA
ptc-miR319d	AsTCP028	2.5	985	1004	UUGGACUGAAGGGAGCUCCC	AGGGGGACCCUUCAGUCCAA
ptc-miR319e	AsTCP028	2.5	985	1004	UUGGACUGAAGGGAGCUCCU	AGGGGGACCCUUCAGUCCAA
ptc-miR319f	AsTCP028	2.5	985	1004	UUGGACUGAAGGGAGCUCCU	AGGGGGACCCUUCAGUCCAA
ptc-miR319g	AsTCP028	2.5	985	1004	UUGGACUGAAGGGAGCUCCU	AGGGGGACCCUUCAGUCCAA
ptc-miR319h	AsTCP028	2.5	985	1004	UUGGACUGAAGGGAGCUCCU	AGGGGGACCCUUCAGUCCAA
pvu-miR319c	AsTCP028	2.5	984	1004	UUGGACUGAAGGGAGCUCCUU	CAGGGGGACCCUUCAGUCCAA
rco-miR319a	AsTCP028	2.5	984	1004	UUGGACUGAAGGGAGCUCCCU	CAGGGGGACCCUUCAGUCCAA
rco-miR319b	AsTCP028	2.5	984	1004	UUGGACUGAAGGGAGCUCCCU	CAGGGGGACCCUUCAGUCCAA
rco-miR319c	AsTCP028	2.5	984	1004	UUGGACUGAAGGGAGCUCCCU	CAGGGGGACCCUUCAGUCCAA
rco-miR319d	AsTCP028	2.5	984	1004	UUGGACUGAAGGGAGCUCCUU	CAGGGGGACCCUUCAGUCCAA
sly-miR319b	AsTCP028	2.5	984	1004	UUGGACUGAAGGGAGCUCCCU	CAGGGGGACCCUUCAGUCCAA
sly-miR319c-3p	AsTCP028	2.5	984	1004	UUGGACUGAAGGGAGCUCCUU	CAGGGGGACCCUUCAGUCCAA
stu-miR319a-3p	AsTCP028	2.5	984	1004	UUGGACUGAAGGGAGCUCCCU	CAGGGGGACCCUUCAGUCCAA
stu-miR319b	AsTCP028	2.5	985	1004	UUGGACUGAAGGGAGCUCCU	AGGGGGACCCUUCAGUCCAA
tae-miR319	AsTCP028	2.5	984	1004	UUGGACUGAAGGGAGCUCCCU	CAGGGGGACCCUUCAGUCCAA
vun-miR319a	AsTCP028	2.5	984	1004	UUGGACUGAAGGGAGCUCCCU	CAGGGGGACCCUUCAGUCCAA
vvi-miR319b	AsTCP028	2.5	984	1004	UUGGACUGAAGGGAGCUCCCU	CAGGGGGACCCUUCAGUCCAA
vvi-miR319c	AsTCP028	2.5	984	1004	UUGGACUGAAGGGAGCUCCCU	CAGGGGGACCCUUCAGUCCAA
vvi-miR319f	AsTCP028	2.5	984	1004	UUGGACUGAAGGGAGCUCCCU	CAGGGGGACCCUUCAGUCCAA
vvi-miR319g	AsTCP028	2.5	984	1004	UUGGACUGAAGGGAGCUCCCA	CAGGGGGACCCUUCAGUCCAA
gma-miR319f	AsTCP030	2.5	1528	1547	UUGGACUGAAGGGGCCUCUU	AGGGGACCCCUUCAGUCCAG
gma-miR319d	AsTCP033	2.5	1396	1417	UGGACUGAAGGGGAGCUCCUUC	CAUGGGGAACCCCUUCAGUCCA
gma-miR319o	AsTCP033	2.5	1396	1417	UGGACUGAAGGGGAGCUCCUUC	CAUGGGGAACCCCUUCAGUCCA
aau-miR319	AsTCP036	2.5	669	689	UUGGACUGAAGGGAGCUCCCU	CCGGAGCACACUUCAGUCCAA
aly-miR319a-3p	AsTCP036	2.5	669	689	UUGGACUGAAGGGAGCUCCCU	CCGGAGCACACUUCAGUCCAA
aly-miR319b-3p	AsTCP036	2.5	669	689	UUGGACUGAAGGGAGCUCCCU	CCGGAGCACACUUCAGUCCAA
aly-miR319c-3p	AsTCP036	2.5	669	689	UUGGACUGAAGGGAGCUCCUU	CCGGAGCACACUUCAGUCCAA
aly-miR319d-3p	AsTCP036	2.5	669	689	UUGGACUGAAGGGAGCUCCUU	CCGGAGCACACUUCAGUCCAA
amg-miR319	AsTCP036	2.5	669	689	UUGGACUGAAGGGAGCUCCCU	CCGGAGCACACUUCAGUCCAA
aqc-miR319	AsTCP036	2.5	669	689	UUGGACUGAAGGGAGCUCCCU	CCGGAGCACACUUCAGUCCAA
ath-miR319a	AsTCP036	2.5	669	689	UUGGACUGAAGGGAGCUCCCU	CCGGAGCACACUUCAGUCCAA
ath-miR319b	AsTCP036	2.5	669	689	UUGGACUGAAGGGAGCUCCCU	CCGGAGCACACUUCAGUCCAA
ath-miR319c	AsTCP036	2.5	669	689	UUGGACUGAAGGGAGCUCCUU	CCGGAGCACACUUCAGUCCAA
bra-miR319-3p	AsTCP036	2.5	669	689	UUGGACUGAAGGGAGCUCCCU	CCGGAGCACACUUCAGUCCAA
cca-miR319	AsTCP036	2.5	669	689	UUGGACUGAAGGGAGCUCCCU	CCGGAGCACACUUCAGUCCAA
cme-miR319a	AsTCP036	2.5	670	689	UUGGACUGAAGGGAGCUCCC	CGGAGCACACUUCAGUCCAA
cme-miR319b	AsTCP036	2.5	670	689	UUGGACUGAAGGGAGCUCCC	CGGAGCACACUUCAGUCCAA
cme-miR319c	AsTCP036	2.5	670	689	UUGGACUGAAGGGAGCUCCU	CGGAGCACACUUCAGUCCAA
cme-miR319d	AsTCP036	2.5	670	689	UUGGACUGAAGGGAGCUCCU	CGGAGCACACUUCAGUCCAA
cpa-miR319	AsTCP036	2.5	671	690	AUUGGACUGAAGGGAGCUCC	GGAGCACACUUCAGUCCAAU
ctr-miR319	AsTCP036	2.5	670	689	UUGGACUGAAGGGAGCUCCC	CGGAGCACACUUCAGUCCAA
gma-miR319a	AsTCP036	2.5	670	689	UUGGACUGAAGGGAGCUCCC	CGGAGCACACUUCAGUCCAA
gma-miR319b	AsTCP036	2.5	670	689	UUGGACUGAAGGGAGCUCCC	CGGAGCACACUUCAGUCCAA
gma-miR319e	AsTCP036	2.5	670	689	UUGGACUGAAGGGAGCUCCC	CGGAGCACACUUCAGUCCAA
gma-miR319g	AsTCP036	2.5	668	689	UUGGACUGAAGGGAGCUCCUUC	ACCGGAGCACACUUCAGUCCAA
gma-miR319h	AsTCP036	2.5	669	689	UUGGACUGAAGGGAGCUCCCU	CCGGAGCACACUUCAGUCCAA
gma-miR319j	AsTCP036	2.5	669	689	UUGGACUGAAGGGAGCUCCCU	CCGGAGCACACUUCAGUCCAA
gma-miR319k	AsTCP036	2.5	669	689	UUGGACUGAAGGGAGCUCCCU	CCGGAGCACACUUCAGUCCAA
gma-miR319l	AsTCP036	2.5	668	689	UUGGACUGAAGGGAGCUCCUUC	ACCGGAGCACACUUCAGUCCAA
gma-miR319m	AsTCP036	2.5	669	689	UUGGACUGAAGGGAGCUCCCU	CCGGAGCACACUUCAGUCCAA
hbr-miR319	AsTCP036	2.5	669	689	UUGGACUGAAGGGAGCUCCCU	CCGGAGCACACUUCAGUCCAA
mdm-miR319a	AsTCP036	2.5	669	689	UUGGACUGAAGGGAGCUCCCU	CCGGAGCACACUUCAGUCCAA
mdm-miR319b	AsTCP036	2.5	669	689	UUGGACUGAAGGGAGCUCCCU	CCGGAGCACACUUCAGUCCAA
mes-miR319a	AsTCP036	2.5	669	689	UUGGACUGAAGGGAGCUCCCU	CCGGAGCACACUUCAGUCCAA
mes-miR319b	AsTCP036	2.5	669	689	UUGGACUGAAGGGAGCUCCCU	CCGGAGCACACUUCAGUCCAA
mes-miR319c	AsTCP036	2.5	669	689	UUGGACUGAAGGGAGCUCCCU	CCGGAGCACACUUCAGUCCAA
mes-miR319d	AsTCP036	2.5	669	689	UUGGACUGAAGGGAGCUCCCU	CCGGAGCACACUUCAGUCCAA
mes-miR319e	AsTCP036	2.5	669	689	UUGGACUGAAGGGAGCUCCCU	CCGGAGCACACUUCAGUCCAA
mes-miR319f	AsTCP036	2.5	669	689	UUGGACUGAAGGGAGCUCCUU	CCGGAGCACACUUCAGUCCAA
mes-miR319g	AsTCP036	2.5	669	689	UUGGACUGAAGGGAGCUCCUU	CCGGAGCACACUUCAGUCCAA
mtr-miR319a-3p	AsTCP036	2.5	670	689	UUGGACUGAAGGGAGCUCCC	CGGAGCACACUUCAGUCCAA
mtr-miR319b-3p	AsTCP036	2.5	670	689	UUGGACUGAAGGGAGCUCCC	CGGAGCACACUUCAGUCCAA
mtr-miR319c-3p	AsTCP036	2.5	669	689	UUGGACUGAAGGGAGCUCCCA	CCGGAGCACACUUCAGUCCAA
mtr-miR319d-3p	AsTCP036	2.5	669	689	UUGGACUGAAGGGAGCUCCCU	CCGGAGCACACUUCAGUCCAA
nta-miR319a	AsTCP036	2.5	669	689	UUGGACUGAAGGGAGCUCCCU	CCGGAGCACACUUCAGUCCAA
nta-miR319b	AsTCP036	2.5	669	689	UUGGACUGAAGGGAGCUCCCU	CCGGAGCACACUUCAGUCCAA
pta-miR319	AsTCP036	2.5	671	689	UUGGACUGAAGGGAGCUCC	GGAGCACACUUCAGUCCAA
ptc-miR319a	AsTCP036	2.5	670	689	UUGGACUGAAGGGAGCUCCC	CGGAGCACACUUCAGUCCAA
ptc-miR319b	AsTCP036	2.5	670	689	UUGGACUGAAGGGAGCUCCC	CGGAGCACACUUCAGUCCAA
ptc-miR319c	AsTCP036	2.5	670	689	UUGGACUGAAGGGAGCUCCC	CGGAGCACACUUCAGUCCAA
ptc-miR319d	AsTCP036	2.5	670	689	UUGGACUGAAGGGAGCUCCC	CGGAGCACACUUCAGUCCAA
ptc-miR319e	AsTCP036	2.5	670	689	UUGGACUGAAGGGAGCUCCU	CGGAGCACACUUCAGUCCAA
ptc-miR319f	AsTCP036	2.5	670	689	UUGGACUGAAGGGAGCUCCU	CGGAGCACACUUCAGUCCAA
ptc-miR319g	AsTCP036	2.5	670	689	UUGGACUGAAGGGAGCUCCU	CGGAGCACACUUCAGUCCAA
ptc-miR319h	AsTCP036	2.5	670	689	UUGGACUGAAGGGAGCUCCU	CGGAGCACACUUCAGUCCAA
pvu-miR319c	AsTCP036	2.5	669	689	UUGGACUGAAGGGAGCUCCUU	CCGGAGCACACUUCAGUCCAA
rco-miR319a	AsTCP036	2.5	669	689	UUGGACUGAAGGGAGCUCCCU	CCGGAGCACACUUCAGUCCAA
rco-miR319b	AsTCP036	2.5	669	689	UUGGACUGAAGGGAGCUCCCU	CCGGAGCACACUUCAGUCCAA
rco-miR319c	AsTCP036	2.5	669	689	UUGGACUGAAGGGAGCUCCCU	CCGGAGCACACUUCAGUCCAA
rco-miR319d	AsTCP036	2.5	669	689	UUGGACUGAAGGGAGCUCCUU	CCGGAGCACACUUCAGUCCAA
sly-miR319b	AsTCP036	2.5	669	689	UUGGACUGAAGGGAGCUCCCU	CCGGAGCACACUUCAGUCCAA
sly-miR319c-3p	AsTCP036	2.5	669	689	UUGGACUGAAGGGAGCUCCUU	CCGGAGCACACUUCAGUCCAA
stu-miR319a-3p	AsTCP036	2.5	669	689	UUGGACUGAAGGGAGCUCCCU	CCGGAGCACACUUCAGUCCAA
stu-miR319b	AsTCP036	2.5	670	689	UUGGACUGAAGGGAGCUCCU	CGGAGCACACUUCAGUCCAA
tae-miR319	AsTCP036	2.5	669	689	UUGGACUGAAGGGAGCUCCCU	CCGGAGCACACUUCAGUCCAA
vun-miR319a	AsTCP036	2.5	669	689	UUGGACUGAAGGGAGCUCCCU	CCGGAGCACACUUCAGUCCAA
vvi-miR319b	AsTCP036	2.5	669	689	UUGGACUGAAGGGAGCUCCCU	CCGGAGCACACUUCAGUCCAA
vvi-miR319c	AsTCP036	2.5	669	689	UUGGACUGAAGGGAGCUCCCU	CCGGAGCACACUUCAGUCCAA
vvi-miR319f	AsTCP036	2.5	669	689	UUGGACUGAAGGGAGCUCCCU	CCGGAGCACACUUCAGUCCAA
vvi-miR319g	AsTCP036	2.5	669	689	UUGGACUGAAGGGAGCUCCCA	CCGGAGCACACUUCAGUCCAA
gma-miR319f	AsTCP037	2.5	1579	1598	UUGGACUGAAGGGGCCUCUU	AGGGGACCCCUUCAGUCCAG
gma-miR319f	AsTCP038	2.5	1567	1586	UUGGACUGAAGGGGCCUCUU	AGGGGACCCCUUCAGUCCAG
gma-miR319d	AsTCP040	2.5	1048	1069	UGGACUGAAGGGGAGCUCCUUC	CAUGGGGAACCCCUUCAGUCCA
gma-miR319o	AsTCP040	2.5	1048	1069	UGGACUGAAGGGGAGCUCCUUC	CAUGGGGAACCCCUUCAGUCCA
aau-miR319	AsTCP041	2.5	666	686	UUGGACUGAAGGGAGCUCCCU	CCGGAGCACACUUCAGUCCAA
aly-miR319a-3p	AsTCP041	2.5	666	686	UUGGACUGAAGGGAGCUCCCU	CCGGAGCACACUUCAGUCCAA
aly-miR319b-3p	AsTCP041	2.5	666	686	UUGGACUGAAGGGAGCUCCCU	CCGGAGCACACUUCAGUCCAA
aly-miR319c-3p	AsTCP041	2.5	666	686	UUGGACUGAAGGGAGCUCCUU	CCGGAGCACACUUCAGUCCAA
aly-miR319d-3p	AsTCP041	2.5	666	686	UUGGACUGAAGGGAGCUCCUU	CCGGAGCACACUUCAGUCCAA
amg-miR319	AsTCP041	2.5	666	686	UUGGACUGAAGGGAGCUCCCU	CCGGAGCACACUUCAGUCCAA
aqc-miR319	AsTCP041	2.5	666	686	UUGGACUGAAGGGAGCUCCCU	CCGGAGCACACUUCAGUCCAA
ath-miR319a	AsTCP041	2.5	666	686	UUGGACUGAAGGGAGCUCCCU	CCGGAGCACACUUCAGUCCAA
ath-miR319b	AsTCP041	2.5	666	686	UUGGACUGAAGGGAGCUCCCU	CCGGAGCACACUUCAGUCCAA
ath-miR319c	AsTCP041	2.5	666	686	UUGGACUGAAGGGAGCUCCUU	CCGGAGCACACUUCAGUCCAA
bra-miR319-3p	AsTCP041	2.5	666	686	UUGGACUGAAGGGAGCUCCCU	CCGGAGCACACUUCAGUCCAA
cca-miR319	AsTCP041	2.5	666	686	UUGGACUGAAGGGAGCUCCCU	CCGGAGCACACUUCAGUCCAA
cme-miR319a	AsTCP041	2.5	667	686	UUGGACUGAAGGGAGCUCCC	CGGAGCACACUUCAGUCCAA
cme-miR319b	AsTCP041	2.5	667	686	UUGGACUGAAGGGAGCUCCC	CGGAGCACACUUCAGUCCAA
cme-miR319c	AsTCP041	2.5	667	686	UUGGACUGAAGGGAGCUCCU	CGGAGCACACUUCAGUCCAA
cme-miR319d	AsTCP041	2.5	667	686	UUGGACUGAAGGGAGCUCCU	CGGAGCACACUUCAGUCCAA
cpa-miR319	AsTCP041	2.5	668	687	AUUGGACUGAAGGGAGCUCC	GGAGCACACUUCAGUCCAAU
ctr-miR319	AsTCP041	2.5	667	686	UUGGACUGAAGGGAGCUCCC	CGGAGCACACUUCAGUCCAA
gma-miR319a	AsTCP041	2.5	667	686	UUGGACUGAAGGGAGCUCCC	CGGAGCACACUUCAGUCCAA
gma-miR319b	AsTCP041	2.5	667	686	UUGGACUGAAGGGAGCUCCC	CGGAGCACACUUCAGUCCAA
gma-miR319e	AsTCP041	2.5	667	686	UUGGACUGAAGGGAGCUCCC	CGGAGCACACUUCAGUCCAA
gma-miR319g	AsTCP041	2.5	665	686	UUGGACUGAAGGGAGCUCCUUC	ACCGGAGCACACUUCAGUCCAA
gma-miR319h	AsTCP041	2.5	666	686	UUGGACUGAAGGGAGCUCCCU	CCGGAGCACACUUCAGUCCAA
gma-miR319j	AsTCP041	2.5	666	686	UUGGACUGAAGGGAGCUCCCU	CCGGAGCACACUUCAGUCCAA
gma-miR319k	AsTCP041	2.5	666	686	UUGGACUGAAGGGAGCUCCCU	CCGGAGCACACUUCAGUCCAA
gma-miR319l	AsTCP041	2.5	665	686	UUGGACUGAAGGGAGCUCCUUC	ACCGGAGCACACUUCAGUCCAA
gma-miR319m	AsTCP041	2.5	666	686	UUGGACUGAAGGGAGCUCCCU	CCGGAGCACACUUCAGUCCAA
hbr-miR319	AsTCP041	2.5	666	686	UUGGACUGAAGGGAGCUCCCU	CCGGAGCACACUUCAGUCCAA
mdm-miR319a	AsTCP041	2.5	666	686	UUGGACUGAAGGGAGCUCCCU	CCGGAGCACACUUCAGUCCAA
mdm-miR319b	AsTCP041	2.5	666	686	UUGGACUGAAGGGAGCUCCCU	CCGGAGCACACUUCAGUCCAA
mes-miR319a	AsTCP041	2.5	666	686	UUGGACUGAAGGGAGCUCCCU	CCGGAGCACACUUCAGUCCAA
mes-miR319b	AsTCP041	2.5	666	686	UUGGACUGAAGGGAGCUCCCU	CCGGAGCACACUUCAGUCCAA
mes-miR319c	AsTCP041	2.5	666	686	UUGGACUGAAGGGAGCUCCCU	CCGGAGCACACUUCAGUCCAA
mes-miR319d	AsTCP041	2.5	666	686	UUGGACUGAAGGGAGCUCCCU	CCGGAGCACACUUCAGUCCAA
mes-miR319e	AsTCP041	2.5	666	686	UUGGACUGAAGGGAGCUCCCU	CCGGAGCACACUUCAGUCCAA
mes-miR319f	AsTCP041	2.5	666	686	UUGGACUGAAGGGAGCUCCUU	CCGGAGCACACUUCAGUCCAA
mes-miR319g	AsTCP041	2.5	666	686	UUGGACUGAAGGGAGCUCCUU	CCGGAGCACACUUCAGUCCAA
mtr-miR319a-3p	AsTCP041	2.5	667	686	UUGGACUGAAGGGAGCUCCC	CGGAGCACACUUCAGUCCAA
mtr-miR319b-3p	AsTCP041	2.5	667	686	UUGGACUGAAGGGAGCUCCC	CGGAGCACACUUCAGUCCAA
mtr-miR319c-3p	AsTCP041	2.5	666	686	UUGGACUGAAGGGAGCUCCCA	CCGGAGCACACUUCAGUCCAA
mtr-miR319d-3p	AsTCP041	2.5	666	686	UUGGACUGAAGGGAGCUCCCU	CCGGAGCACACUUCAGUCCAA
nta-miR319a	AsTCP041	2.5	666	686	UUGGACUGAAGGGAGCUCCCU	CCGGAGCACACUUCAGUCCAA
nta-miR319b	AsTCP041	2.5	666	686	UUGGACUGAAGGGAGCUCCCU	CCGGAGCACACUUCAGUCCAA
pta-miR319	AsTCP041	2.5	668	686	UUGGACUGAAGGGAGCUCC	GGAGCACACUUCAGUCCAA
ptc-miR319a	AsTCP041	2.5	667	686	UUGGACUGAAGGGAGCUCCC	CGGAGCACACUUCAGUCCAA
ptc-miR319b	AsTCP041	2.5	667	686	UUGGACUGAAGGGAGCUCCC	CGGAGCACACUUCAGUCCAA
ptc-miR319c	AsTCP041	2.5	667	686	UUGGACUGAAGGGAGCUCCC	CGGAGCACACUUCAGUCCAA
ptc-miR319d	AsTCP041	2.5	667	686	UUGGACUGAAGGGAGCUCCC	CGGAGCACACUUCAGUCCAA
ptc-miR319e	AsTCP041	2.5	667	686	UUGGACUGAAGGGAGCUCCU	CGGAGCACACUUCAGUCCAA
ptc-miR319f	AsTCP041	2.5	667	686	UUGGACUGAAGGGAGCUCCU	CGGAGCACACUUCAGUCCAA
ptc-miR319g	AsTCP041	2.5	667	686	UUGGACUGAAGGGAGCUCCU	CGGAGCACACUUCAGUCCAA
ptc-miR319h	AsTCP041	2.5	667	686	UUGGACUGAAGGGAGCUCCU	CGGAGCACACUUCAGUCCAA
pvu-miR319c	AsTCP041	2.5	666	686	UUGGACUGAAGGGAGCUCCUU	CCGGAGCACACUUCAGUCCAA
rco-miR319a	AsTCP041	2.5	666	686	UUGGACUGAAGGGAGCUCCCU	CCGGAGCACACUUCAGUCCAA
rco-miR319b	AsTCP041	2.5	666	686	UUGGACUGAAGGGAGCUCCCU	CCGGAGCACACUUCAGUCCAA
rco-miR319c	AsTCP041	2.5	666	686	UUGGACUGAAGGGAGCUCCCU	CCGGAGCACACUUCAGUCCAA
rco-miR319d	AsTCP041	2.5	666	686	UUGGACUGAAGGGAGCUCCUU	CCGGAGCACACUUCAGUCCAA
sly-miR319b	AsTCP041	2.5	666	686	UUGGACUGAAGGGAGCUCCCU	CCGGAGCACACUUCAGUCCAA
sly-miR319c-3p	AsTCP041	2.5	666	686	UUGGACUGAAGGGAGCUCCUU	CCGGAGCACACUUCAGUCCAA
stu-miR319a-3p	AsTCP041	2.5	666	686	UUGGACUGAAGGGAGCUCCCU	CCGGAGCACACUUCAGUCCAA
stu-miR319b	AsTCP041	2.5	667	686	UUGGACUGAAGGGAGCUCCU	CGGAGCACACUUCAGUCCAA
tae-miR319	AsTCP041	2.5	666	686	UUGGACUGAAGGGAGCUCCCU	CCGGAGCACACUUCAGUCCAA
vun-miR319a	AsTCP041	2.5	666	686	UUGGACUGAAGGGAGCUCCCU	CCGGAGCACACUUCAGUCCAA
vvi-miR319b	AsTCP041	2.5	666	686	UUGGACUGAAGGGAGCUCCCU	CCGGAGCACACUUCAGUCCAA
vvi-miR319c	AsTCP041	2.5	666	686	UUGGACUGAAGGGAGCUCCCU	CCGGAGCACACUUCAGUCCAA
vvi-miR319f	AsTCP041	2.5	666	686	UUGGACUGAAGGGAGCUCCCU	CCGGAGCACACUUCAGUCCAA
vvi-miR319g	AsTCP041	2.5	666	686	UUGGACUGAAGGGAGCUCCCA	CCGGAGCACACUUCAGUCCAA
aau-miR319	AsTCP044	2.5	669	689	UUGGACUGAAGGGAGCUCCCU	CCGGAGCGCACUUCAGUCCAA
aly-miR319a-3p	AsTCP044	2.5	669	689	UUGGACUGAAGGGAGCUCCCU	CCGGAGCGCACUUCAGUCCAA
aly-miR319b-3p	AsTCP044	2.5	669	689	UUGGACUGAAGGGAGCUCCCU	CCGGAGCGCACUUCAGUCCAA
aly-miR319c-3p	AsTCP044	2.5	669	689	UUGGACUGAAGGGAGCUCCUU	CCGGAGCGCACUUCAGUCCAA
aly-miR319d-3p	AsTCP044	2.5	669	689	UUGGACUGAAGGGAGCUCCUU	CCGGAGCGCACUUCAGUCCAA
amg-miR319	AsTCP044	2.5	669	689	UUGGACUGAAGGGAGCUCCCU	CCGGAGCGCACUUCAGUCCAA
aqc-miR319	AsTCP044	2.5	669	689	UUGGACUGAAGGGAGCUCCCU	CCGGAGCGCACUUCAGUCCAA
ath-miR319a	AsTCP044	2.5	669	689	UUGGACUGAAGGGAGCUCCCU	CCGGAGCGCACUUCAGUCCAA
ath-miR319b	AsTCP044	2.5	669	689	UUGGACUGAAGGGAGCUCCCU	CCGGAGCGCACUUCAGUCCAA
ath-miR319c	AsTCP044	2.5	669	689	UUGGACUGAAGGGAGCUCCUU	CCGGAGCGCACUUCAGUCCAA
bra-miR319-3p	AsTCP044	2.5	669	689	UUGGACUGAAGGGAGCUCCCU	CCGGAGCGCACUUCAGUCCAA
cca-miR319	AsTCP044	2.5	669	689	UUGGACUGAAGGGAGCUCCCU	CCGGAGCGCACUUCAGUCCAA
cme-miR319a	AsTCP044	2.5	670	689	UUGGACUGAAGGGAGCUCCC	CGGAGCGCACUUCAGUCCAA
cme-miR319b	AsTCP044	2.5	670	689	UUGGACUGAAGGGAGCUCCC	CGGAGCGCACUUCAGUCCAA
cme-miR319c	AsTCP044	2.5	670	689	UUGGACUGAAGGGAGCUCCU	CGGAGCGCACUUCAGUCCAA
cme-miR319d	AsTCP044	2.5	670	689	UUGGACUGAAGGGAGCUCCU	CGGAGCGCACUUCAGUCCAA
cpa-miR319	AsTCP044	2.5	671	690	AUUGGACUGAAGGGAGCUCC	GGAGCGCACUUCAGUCCAAU
ctr-miR319	AsTCP044	2.5	670	689	UUGGACUGAAGGGAGCUCCC	CGGAGCGCACUUCAGUCCAA
gma-miR319a	AsTCP044	2.5	670	689	UUGGACUGAAGGGAGCUCCC	CGGAGCGCACUUCAGUCCAA
gma-miR319b	AsTCP044	2.5	670	689	UUGGACUGAAGGGAGCUCCC	CGGAGCGCACUUCAGUCCAA
gma-miR319e	AsTCP044	2.5	670	689	UUGGACUGAAGGGAGCUCCC	CGGAGCGCACUUCAGUCCAA
gma-miR319g	AsTCP044	2.5	668	689	UUGGACUGAAGGGAGCUCCUUC	ACCGGAGCGCACUUCAGUCCAA
gma-miR319h	AsTCP044	2.5	669	689	UUGGACUGAAGGGAGCUCCCU	CCGGAGCGCACUUCAGUCCAA
gma-miR319j	AsTCP044	2.5	669	689	UUGGACUGAAGGGAGCUCCCU	CCGGAGCGCACUUCAGUCCAA
gma-miR319k	AsTCP044	2.5	669	689	UUGGACUGAAGGGAGCUCCCU	CCGGAGCGCACUUCAGUCCAA
gma-miR319l	AsTCP044	2.5	668	689	UUGGACUGAAGGGAGCUCCUUC	ACCGGAGCGCACUUCAGUCCAA
gma-miR319m	AsTCP044	2.5	669	689	UUGGACUGAAGGGAGCUCCCU	CCGGAGCGCACUUCAGUCCAA
hbr-miR319	AsTCP044	2.5	669	689	UUGGACUGAAGGGAGCUCCCU	CCGGAGCGCACUUCAGUCCAA
mdm-miR319a	AsTCP044	2.5	669	689	UUGGACUGAAGGGAGCUCCCU	CCGGAGCGCACUUCAGUCCAA
mdm-miR319b	AsTCP044	2.5	669	689	UUGGACUGAAGGGAGCUCCCU	CCGGAGCGCACUUCAGUCCAA
mes-miR319a	AsTCP044	2.5	669	689	UUGGACUGAAGGGAGCUCCCU	CCGGAGCGCACUUCAGUCCAA
mes-miR319b	AsTCP044	2.5	669	689	UUGGACUGAAGGGAGCUCCCU	CCGGAGCGCACUUCAGUCCAA
mes-miR319c	AsTCP044	2.5	669	689	UUGGACUGAAGGGAGCUCCCU	CCGGAGCGCACUUCAGUCCAA
mes-miR319d	AsTCP044	2.5	669	689	UUGGACUGAAGGGAGCUCCCU	CCGGAGCGCACUUCAGUCCAA
mes-miR319e	AsTCP044	2.5	669	689	UUGGACUGAAGGGAGCUCCCU	CCGGAGCGCACUUCAGUCCAA
mes-miR319f	AsTCP044	2.5	669	689	UUGGACUGAAGGGAGCUCCUU	CCGGAGCGCACUUCAGUCCAA
mes-miR319g	AsTCP044	2.5	669	689	UUGGACUGAAGGGAGCUCCUU	CCGGAGCGCACUUCAGUCCAA
mtr-miR319a-3p	AsTCP044	2.5	670	689	UUGGACUGAAGGGAGCUCCC	CGGAGCGCACUUCAGUCCAA
mtr-miR319b-3p	AsTCP044	2.5	670	689	UUGGACUGAAGGGAGCUCCC	CGGAGCGCACUUCAGUCCAA
mtr-miR319c-3p	AsTCP044	2.5	669	689	UUGGACUGAAGGGAGCUCCCA	CCGGAGCGCACUUCAGUCCAA
mtr-miR319d-3p	AsTCP044	2.5	669	689	UUGGACUGAAGGGAGCUCCCU	CCGGAGCGCACUUCAGUCCAA
nta-miR319a	AsTCP044	2.5	669	689	UUGGACUGAAGGGAGCUCCCU	CCGGAGCGCACUUCAGUCCAA
nta-miR319b	AsTCP044	2.5	669	689	UUGGACUGAAGGGAGCUCCCU	CCGGAGCGCACUUCAGUCCAA
pta-miR319	AsTCP044	2.5	671	689	UUGGACUGAAGGGAGCUCC	GGAGCGCACUUCAGUCCAA
ptc-miR319a	AsTCP044	2.5	670	689	UUGGACUGAAGGGAGCUCCC	CGGAGCGCACUUCAGUCCAA
ptc-miR319b	AsTCP044	2.5	670	689	UUGGACUGAAGGGAGCUCCC	CGGAGCGCACUUCAGUCCAA
ptc-miR319c	AsTCP044	2.5	670	689	UUGGACUGAAGGGAGCUCCC	CGGAGCGCACUUCAGUCCAA
ptc-miR319d	AsTCP044	2.5	670	689	UUGGACUGAAGGGAGCUCCC	CGGAGCGCACUUCAGUCCAA
ptc-miR319e	AsTCP044	2.5	670	689	UUGGACUGAAGGGAGCUCCU	CGGAGCGCACUUCAGUCCAA
ptc-miR319f	AsTCP044	2.5	670	689	UUGGACUGAAGGGAGCUCCU	CGGAGCGCACUUCAGUCCAA
ptc-miR319g	AsTCP044	2.5	670	689	UUGGACUGAAGGGAGCUCCU	CGGAGCGCACUUCAGUCCAA
ptc-miR319h	AsTCP044	2.5	670	689	UUGGACUGAAGGGAGCUCCU	CGGAGCGCACUUCAGUCCAA
pvu-miR319c	AsTCP044	2.5	669	689	UUGGACUGAAGGGAGCUCCUU	CCGGAGCGCACUUCAGUCCAA
rco-miR319a	AsTCP044	2.5	669	689	UUGGACUGAAGGGAGCUCCCU	CCGGAGCGCACUUCAGUCCAA
rco-miR319b	AsTCP044	2.5	669	689	UUGGACUGAAGGGAGCUCCCU	CCGGAGCGCACUUCAGUCCAA
rco-miR319c	AsTCP044	2.5	669	689	UUGGACUGAAGGGAGCUCCCU	CCGGAGCGCACUUCAGUCCAA
rco-miR319d	AsTCP044	2.5	669	689	UUGGACUGAAGGGAGCUCCUU	CCGGAGCGCACUUCAGUCCAA
sly-miR319b	AsTCP044	2.5	669	689	UUGGACUGAAGGGAGCUCCCU	CCGGAGCGCACUUCAGUCCAA
sly-miR319c-3p	AsTCP044	2.5	669	689	UUGGACUGAAGGGAGCUCCUU	CCGGAGCGCACUUCAGUCCAA
stu-miR319a-3p	AsTCP044	2.5	669	689	UUGGACUGAAGGGAGCUCCCU	CCGGAGCGCACUUCAGUCCAA
stu-miR319b	AsTCP044	2.5	670	689	UUGGACUGAAGGGAGCUCCU	CGGAGCGCACUUCAGUCCAA
tae-miR319	AsTCP044	2.5	669	689	UUGGACUGAAGGGAGCUCCCU	CCGGAGCGCACUUCAGUCCAA
vun-miR319a	AsTCP044	2.5	669	689	UUGGACUGAAGGGAGCUCCCU	CCGGAGCGCACUUCAGUCCAA
vvi-miR319b	AsTCP044	2.5	669	689	UUGGACUGAAGGGAGCUCCCU	CCGGAGCGCACUUCAGUCCAA
vvi-miR319c	AsTCP044	2.5	669	689	UUGGACUGAAGGGAGCUCCCU	CCGGAGCGCACUUCAGUCCAA
vvi-miR319f	AsTCP044	2.5	669	689	UUGGACUGAAGGGAGCUCCCU	CCGGAGCGCACUUCAGUCCAA
vvi-miR319g	AsTCP044	2.5	669	689	UUGGACUGAAGGGAGCUCCCA	CCGGAGCGCACUUCAGUCCAA
gma-miR319d	AsTCP045	2.5	1291	1312	UGGACUGAAGGGGAGCUCCUUC	CAUGGGGAACCCCUUCAGUCCA
gma-miR319o	AsTCP045	2.5	1291	1312	UGGACUGAAGGGGAGCUCCUUC	CAUGGGGAACCCCUUCAGUCCA
gma-miR319f	AsTCP004	2	1039	1058	UUGGACUGAAGGGGCCUCUU	AGGGGGACCCUUCAGUCCAA
gma-miR319f	AsTCP006	2	1021	1040	UUGGACUGAAGGGGCCUCUU	AGGGGGACCCUUCAGUCCAA
gma-miR319f	AsTCP007	2	1039	1058	UUGGACUGAAGGGGCCUCUU	AGGGGGACCCUUCAGUCCAA
gma-miR319f	AsTCP026	2	1012	1031	UUGGACUGAAGGGGCCUCUU	AGGGGGACCCUUCAGUCCAA
gma-miR319f	AsTCP027	2	994	1013	UUGGACUGAAGGGGCCUCUU	AGGGGGACCCUUCAGUCCAA
gma-miR319f	AsTCP028	2	985	1004	UUGGACUGAAGGGGCCUCUU	AGGGGGACCCUUCAGUCCAA
stu-miR319-3p	AsTCP030	2	1527	1547	UUGGACUGAAGGGUUCCCUUC	GAGGGGACCCCUUCAGUCCAG
stu-miR319-3p	AsTCP037	2	1578	1598	UUGGACUGAAGGGUUCCCUUC	GAGGGGACCCCUUCAGUCCAG
stu-miR319-3p	AsTCP038	2	1566	1586	UUGGACUGAAGGGUUCCCUUC	GAGGGGACCCCUUCAGUCCAG
bdi-miR319b-3p	AsTCP044	2	669	689	UUGGACUGAAGGGUGCUCCCU	CCGGAGCGCACUUCAGUCCAA
osa-miR319a-3p.2-3p	AsTCP044	2	670	689	UUGGACUGAAGGGUGCUCCC	CGGAGCGCACUUCAGUCCAA
osa-miR319b	AsTCP044	2	670	689	UUGGACUGAAGGGUGCUCCC	CGGAGCGCACUUCAGUCCAA
sbi-miR319a	AsTCP044	2	670	689	UUGGACUGAAGGGUGCUCCC	CGGAGCGCACUUCAGUCCAA
sbi-miR319b	AsTCP044	2	670	689	UUGGACUGAAGGGUGCUCCC	CGGAGCGCACUUCAGUCCAA
zma-miR319a-3p	AsTCP044	2	670	689	UUGGACUGAAGGGUGCUCCC	CGGAGCGCACUUCAGUCCAA
zma-miR319b-3p	AsTCP044	2	670	689	UUGGACUGAAGGGUGCUCCC	CGGAGCGCACUUCAGUCCAA
zma-miR319c-3p	AsTCP044	2	670	689	UUGGACUGAAGGGUGCUCCC	CGGAGCGCACUUCAGUCCAA
zma-miR319d-3p	AsTCP044	2	670	689	UUGGACUGAAGGGUGCUCCC	CGGAGCGCACUUCAGUCCAA
bdi-miR319b-3p	AsTCP004	1.5	1038	1058	UUGGACUGAAGGGUGCUCCCU	UAGGGGGACCCUUCAGUCCAA
osa-miR319a-3p.2-3p	AsTCP004	1.5	1039	1058	UUGGACUGAAGGGUGCUCCC	AGGGGGACCCUUCAGUCCAA
osa-miR319b	AsTCP004	1.5	1039	1058	UUGGACUGAAGGGUGCUCCC	AGGGGGACCCUUCAGUCCAA
sbi-miR319a	AsTCP004	1.5	1039	1058	UUGGACUGAAGGGUGCUCCC	AGGGGGACCCUUCAGUCCAA
sbi-miR319b	AsTCP004	1.5	1039	1058	UUGGACUGAAGGGUGCUCCC	AGGGGGACCCUUCAGUCCAA
zma-miR319a-3p	AsTCP004	1.5	1039	1058	UUGGACUGAAGGGUGCUCCC	AGGGGGACCCUUCAGUCCAA
zma-miR319b-3p	AsTCP004	1.5	1039	1058	UUGGACUGAAGGGUGCUCCC	AGGGGGACCCUUCAGUCCAA
zma-miR319c-3p	AsTCP004	1.5	1039	1058	UUGGACUGAAGGGUGCUCCC	AGGGGGACCCUUCAGUCCAA
zma-miR319d-3p	AsTCP004	1.5	1039	1058	UUGGACUGAAGGGUGCUCCC	AGGGGGACCCUUCAGUCCAA
bdi-miR319b-3p	AsTCP006	1.5	1020	1040	UUGGACUGAAGGGUGCUCCCU	UAGGGGGACCCUUCAGUCCAA
osa-miR319a-3p.2-3p	AsTCP006	1.5	1021	1040	UUGGACUGAAGGGUGCUCCC	AGGGGGACCCUUCAGUCCAA
osa-miR319b	AsTCP006	1.5	1021	1040	UUGGACUGAAGGGUGCUCCC	AGGGGGACCCUUCAGUCCAA
sbi-miR319a	AsTCP006	1.5	1021	1040	UUGGACUGAAGGGUGCUCCC	AGGGGGACCCUUCAGUCCAA
sbi-miR319b	AsTCP006	1.5	1021	1040	UUGGACUGAAGGGUGCUCCC	AGGGGGACCCUUCAGUCCAA
zma-miR319a-3p	AsTCP006	1.5	1021	1040	UUGGACUGAAGGGUGCUCCC	AGGGGGACCCUUCAGUCCAA
zma-miR319b-3p	AsTCP006	1.5	1021	1040	UUGGACUGAAGGGUGCUCCC	AGGGGGACCCUUCAGUCCAA
zma-miR319c-3p	AsTCP006	1.5	1021	1040	UUGGACUGAAGGGUGCUCCC	AGGGGGACCCUUCAGUCCAA
zma-miR319d-3p	AsTCP006	1.5	1021	1040	UUGGACUGAAGGGUGCUCCC	AGGGGGACCCUUCAGUCCAA
bdi-miR319b-3p	AsTCP007	1.5	1038	1058	UUGGACUGAAGGGUGCUCCCU	UAGGGGGACCCUUCAGUCCAA
osa-miR319a-3p.2-3p	AsTCP007	1.5	1039	1058	UUGGACUGAAGGGUGCUCCC	AGGGGGACCCUUCAGUCCAA
osa-miR319b	AsTCP007	1.5	1039	1058	UUGGACUGAAGGGUGCUCCC	AGGGGGACCCUUCAGUCCAA
sbi-miR319a	AsTCP007	1.5	1039	1058	UUGGACUGAAGGGUGCUCCC	AGGGGGACCCUUCAGUCCAA
sbi-miR319b	AsTCP007	1.5	1039	1058	UUGGACUGAAGGGUGCUCCC	AGGGGGACCCUUCAGUCCAA
zma-miR319a-3p	AsTCP007	1.5	1039	1058	UUGGACUGAAGGGUGCUCCC	AGGGGGACCCUUCAGUCCAA
zma-miR319b-3p	AsTCP007	1.5	1039	1058	UUGGACUGAAGGGUGCUCCC	AGGGGGACCCUUCAGUCCAA
zma-miR319c-3p	AsTCP007	1.5	1039	1058	UUGGACUGAAGGGUGCUCCC	AGGGGGACCCUUCAGUCCAA
zma-miR319d-3p	AsTCP007	1.5	1039	1058	UUGGACUGAAGGGUGCUCCC	AGGGGGACCCUUCAGUCCAA
bdi-miR319b-3p	AsTCP026	1.5	1011	1031	UUGGACUGAAGGGUGCUCCCU	CAGGGGGACCCUUCAGUCCAA
osa-miR319a-3p.2-3p	AsTCP026	1.5	1012	1031	UUGGACUGAAGGGUGCUCCC	AGGGGGACCCUUCAGUCCAA
osa-miR319b	AsTCP026	1.5	1012	1031	UUGGACUGAAGGGUGCUCCC	AGGGGGACCCUUCAGUCCAA
sbi-miR319a	AsTCP026	1.5	1012	1031	UUGGACUGAAGGGUGCUCCC	AGGGGGACCCUUCAGUCCAA
sbi-miR319b	AsTCP026	1.5	1012	1031	UUGGACUGAAGGGUGCUCCC	AGGGGGACCCUUCAGUCCAA
zma-miR319a-3p	AsTCP026	1.5	1012	1031	UUGGACUGAAGGGUGCUCCC	AGGGGGACCCUUCAGUCCAA
zma-miR319b-3p	AsTCP026	1.5	1012	1031	UUGGACUGAAGGGUGCUCCC	AGGGGGACCCUUCAGUCCAA
zma-miR319c-3p	AsTCP026	1.5	1012	1031	UUGGACUGAAGGGUGCUCCC	AGGGGGACCCUUCAGUCCAA
zma-miR319d-3p	AsTCP026	1.5	1012	1031	UUGGACUGAAGGGUGCUCCC	AGGGGGACCCUUCAGUCCAA
bdi-miR319b-3p	AsTCP027	1.5	993	1013	UUGGACUGAAGGGUGCUCCCU	CAGGGGGACCCUUCAGUCCAA
osa-miR319a-3p.2-3p	AsTCP027	1.5	994	1013	UUGGACUGAAGGGUGCUCCC	AGGGGGACCCUUCAGUCCAA
osa-miR319b	AsTCP027	1.5	994	1013	UUGGACUGAAGGGUGCUCCC	AGGGGGACCCUUCAGUCCAA
sbi-miR319a	AsTCP027	1.5	994	1013	UUGGACUGAAGGGUGCUCCC	AGGGGGACCCUUCAGUCCAA
sbi-miR319b	AsTCP027	1.5	994	1013	UUGGACUGAAGGGUGCUCCC	AGGGGGACCCUUCAGUCCAA
zma-miR319a-3p	AsTCP027	1.5	994	1013	UUGGACUGAAGGGUGCUCCC	AGGGGGACCCUUCAGUCCAA
zma-miR319b-3p	AsTCP027	1.5	994	1013	UUGGACUGAAGGGUGCUCCC	AGGGGGACCCUUCAGUCCAA
zma-miR319c-3p	AsTCP027	1.5	994	1013	UUGGACUGAAGGGUGCUCCC	AGGGGGACCCUUCAGUCCAA
zma-miR319d-3p	AsTCP027	1.5	994	1013	UUGGACUGAAGGGUGCUCCC	AGGGGGACCCUUCAGUCCAA
bdi-miR319b-3p	AsTCP028	1.5	984	1004	UUGGACUGAAGGGUGCUCCCU	CAGGGGGACCCUUCAGUCCAA
osa-miR319a-3p.2-3p	AsTCP028	1.5	985	1004	UUGGACUGAAGGGUGCUCCC	AGGGGGACCCUUCAGUCCAA
osa-miR319b	AsTCP028	1.5	985	1004	UUGGACUGAAGGGUGCUCCC	AGGGGGACCCUUCAGUCCAA
sbi-miR319a	AsTCP028	1.5	985	1004	UUGGACUGAAGGGUGCUCCC	AGGGGGACCCUUCAGUCCAA
sbi-miR319b	AsTCP028	1.5	985	1004	UUGGACUGAAGGGUGCUCCC	AGGGGGACCCUUCAGUCCAA
zma-miR319a-3p	AsTCP028	1.5	985	1004	UUGGACUGAAGGGUGCUCCC	AGGGGGACCCUUCAGUCCAA
zma-miR319b-3p	AsTCP028	1.5	985	1004	UUGGACUGAAGGGUGCUCCC	AGGGGGACCCUUCAGUCCAA
zma-miR319c-3p	AsTCP028	1.5	985	1004	UUGGACUGAAGGGUGCUCCC	AGGGGGACCCUUCAGUCCAA
zma-miR319d-3p	AsTCP028	1.5	985	1004	UUGGACUGAAGGGUGCUCCC	AGGGGGACCCUUCAGUCCAA
bdi-miR319b-3p	AsTCP036	1.5	669	689	UUGGACUGAAGGGUGCUCCCU	CCGGAGCACACUUCAGUCCAA
osa-miR319a-3p.2-3p	AsTCP036	1.5	670	689	UUGGACUGAAGGGUGCUCCC	CGGAGCACACUUCAGUCCAA
osa-miR319b	AsTCP036	1.5	670	689	UUGGACUGAAGGGUGCUCCC	CGGAGCACACUUCAGUCCAA
sbi-miR319a	AsTCP036	1.5	670	689	UUGGACUGAAGGGUGCUCCC	CGGAGCACACUUCAGUCCAA
sbi-miR319b	AsTCP036	1.5	670	689	UUGGACUGAAGGGUGCUCCC	CGGAGCACACUUCAGUCCAA
zma-miR319a-3p	AsTCP036	1.5	670	689	UUGGACUGAAGGGUGCUCCC	CGGAGCACACUUCAGUCCAA
zma-miR319b-3p	AsTCP036	1.5	670	689	UUGGACUGAAGGGUGCUCCC	CGGAGCACACUUCAGUCCAA
zma-miR319c-3p	AsTCP036	1.5	670	689	UUGGACUGAAGGGUGCUCCC	CGGAGCACACUUCAGUCCAA
zma-miR319d-3p	AsTCP036	1.5	670	689	UUGGACUGAAGGGUGCUCCC	CGGAGCACACUUCAGUCCAA
bdi-miR319b-3p	AsTCP041	1.5	666	686	UUGGACUGAAGGGUGCUCCCU	CCGGAGCACACUUCAGUCCAA
osa-miR319a-3p.2-3p	AsTCP041	1.5	667	686	UUGGACUGAAGGGUGCUCCC	CGGAGCACACUUCAGUCCAA
osa-miR319b	AsTCP041	1.5	667	686	UUGGACUGAAGGGUGCUCCC	CGGAGCACACUUCAGUCCAA
sbi-miR319a	AsTCP041	1.5	667	686	UUGGACUGAAGGGUGCUCCC	CGGAGCACACUUCAGUCCAA
sbi-miR319b	AsTCP041	1.5	667	686	UUGGACUGAAGGGUGCUCCC	CGGAGCACACUUCAGUCCAA
zma-miR319a-3p	AsTCP041	1.5	667	686	UUGGACUGAAGGGUGCUCCC	CGGAGCACACUUCAGUCCAA
zma-miR319b-3p	AsTCP041	1.5	667	686	UUGGACUGAAGGGUGCUCCC	CGGAGCACACUUCAGUCCAA
zma-miR319c-3p	AsTCP041	1.5	667	686	UUGGACUGAAGGGUGCUCCC	CGGAGCACACUUCAGUCCAA
zma-miR319d-3p	AsTCP041	1.5	667	686	UUGGACUGAAGGGUGCUCCC	CGGAGCACACUUCAGUCCAA
stu-miR319-3p	AsTCP004	1	1038	1058	UUGGACUGAAGGGUUCCCUUC	UAGGGGGACCCUUCAGUCCAA
stu-miR319-3p	AsTCP006	1	1020	1040	UUGGACUGAAGGGUUCCCUUC	UAGGGGGACCCUUCAGUCCAA
stu-miR319-3p	AsTCP007	1	1038	1058	UUGGACUGAAGGGUUCCCUUC	UAGGGGGACCCUUCAGUCCAA
stu-miR319-3p	AsTCP026	1	1011	1031	UUGGACUGAAGGGUUCCCUUC	CAGGGGGACCCUUCAGUCCAA
stu-miR319-3p	AsTCP027	1	993	1013	UUGGACUGAAGGGUUCCCUUC	CAGGGGGACCCUUCAGUCCAA
stu-miR319-3p	AsTCP028	1	984	1004	UUGGACUGAAGGGUUCCCUUC	CAGGGGGACCCUUCAGUCCAA
