# Supplementary material for: Genome-wide identification of oat TCP gene family and expression patterns under abiotic stress
Source: Front Genet. 2025 Feb 4;16:1533562. doi: 10.3389/fgene.2025.1533562 (PMC11832536; doi:10.3389/fgene.2025.1533562)
Supplement: Supplementary file 6 [file Table11.xlsx]

## Sheet: Table S11
Table S11 Expression pattern of AsTCP genes under salt stress
Gene Name	Gene ID	A1	A2	A3	A4	A5	A6	A7	A8	A9	A10	A11	A12
AsTCP001	A.satnudSFS4A01G002452.1	3	0	0	0	0	0	0	0	0	0	0	0
AsTCP002	A.satnudSFS4D01G004902.1	0	0	0	0	0	0	0	0	0	0	0	0
AsTCP003	A.satnudSFS7C01G001516.1	0	0	0	0	0	0	0	0	0	0	0	0
AsTCP004	A.satnudSFS2D01G005921.1	7.89482	7.82018	7.45121	8.04985	7.5157	6.76818	6.75489	7.82018	7.39232	7.90087	7.77479	6.80735
AsTCP005	A.satnudSFS7D01G000315.1	4	6.02237	6.58496	5.20945	5.04439	5.32193	5.08746	5	4.90689	5.61471	4.58496	4
AsTCP006	A.satnudSFS2C01G001978.1	8.31741	8.15987	8.13443	8.42626	8.18488	7.54689	6.72792	7.83289	7.63662	8.37938	8.69349	7.09803
AsTCP007	A.satnudSFS2A01G001128.1	7.49985	7.33985	7.30378	7.74819	7.67243	6.04439	6.10852	7.22882	7.2384	7.70044	8.00562	7.32193
AsTCP008	A.satnudSFS5C01G001177.1	1	3.58496	4.08746	3.80735	3	3.80735	2.58496	3.90689	3	3	0	0
AsTCP009	A.satnudSFS5A01G002299.1	2.58496	3.45943	2	3.16993	1	3.70044	3	2	3.58496	1	2.58496	0
AsTCP010	A.satnudSFS5D01G001538.1	2.80735	2.58496	0	0	0	1	0	2.58496	0	1	0	0
AsTCP011	A.satnudSFS5C01G001857.1	4.45943	5.93074	6.18982	5.24793	4.80735	5.35755	6.26679	5.67243	6.55459	6.42626	5.80735	2.80735
AsTCP012	A.satnudSFS4D01G005915.1	3.80735	0	0	0	0	0	0	3.32193	0	0	0	1
AsTCP013	A.satnudSFS4A01G001365.1	5.04439	0	1	1	0	0	0	3.80735	2	1	0	3
AsTCP014	A.satnudSFS7C01G002594.1	4.08746	0	2.58496	2	1	1	1	2	2	1.58496	2.80735	2
AsTCP015	A.satnudSFS7A01G001769.1	0	3.45943	0	2.32193	1	1.58496	2	1.58496	1.58496	1	2.80735	2
AsTCP016	A.satnudSFS5A01G002985.1	6.35755	6.64386	6.55459	6.06609	6.16993	5.85798	5.67243	5.97728	6.14975	6.93074	6.37504	5.85798
AsTCP017	A.satnudSFS7C01G004244.1	0	0	0	0	0	0	0	0	0	0	0	0
AsTCP018	A.satnudSFSUN01G001388.1	0	0	0	0	0	0	0	0	0	0	0	0
AsTCP019	A.satnudSFS5D01G002214.1	5.39232	5.52356	5.78136	5.85798	6.74147	3.32193	4.90689	4.58496	6.18982	7.20945	6.37504	3.45943
AsTCP020	A.satnudSFS5C01G003311.1	0	0	0	0	0	0	0	0	0	0	0	0
AsTCP021	A.satnudSFS5A01G004282.1	0	0	0	0	1	0	0	0	0	0	0	0
AsTCP022	A.satnudSFS5D01G003581.1	0	0	0	0	0	0	0	0	0	0	0	0
AsTCP023	A.satnudSFS4D01G002395.1	7.18982	9.22882	9.52552	9.36413	10.0688	7.85798	8.7211	8.69349	9.54689	10.0861	9.27845	8.42626
AsTCP024	A.satnudSFS4A01G006448.1	6.32193	8.46761	9.20945	9.33539	9.49386	7.86419	8.29462	8.02237	9.04985	9.93811	9.37504	8.00562
AsTCP025	A.satnudSFS4D01G001071.1	8.06609	9.5157	9.67419	9.64926	10.0279	8.15482	8.98299	8.82972	9.80896	10.1357	9.54303	8.87652
AsTCP026	A.satnudSFS4A01G003195.1	0	4.52356	2.32193	3.70044	4.90689	1	1	2.32193	3.58496	4.08746	4	3
AsTCP027	A.satnudSFS4D01G004158.1	2.80735	2.32193	2.32193	3.58496	3.45943	1	2.80735	2.32193	3.16993	3.80735	4.16993	2.58496
AsTCP028	A.satnudSFS7C01G000791.1	4.90689	1	3.16993	4.58496	5	3.80735	4.39232	0	4	2.58496	4.52356	2.80735
AsTCP029	A.satnudSFSUN01G001277.1	7.63662	6.70044	7.05528	7.82018	7.57743	7.32193	6.83289	7.55459	7.3837	7.94837	8.20457	8.49586
AsTCP030	A.satnudSFS3C01G001315.1	5.75489	6.79442	6.44294	6.89482	5.32193	7	4.80735	6.96578	6.26679	6.56986	6.06609	6
AsTCP031	A.satnudSFS6D01G003337.1	8.70736	7.46761	7.79442	8.40514	8.13443	7.7211	7.69349	8.11374	7.87652	8.7039	8.59619	8.07682
AsTCP032	A.satnudSFS6A01G003689.1	8.46352	7.94251	7.55459	7.99435	7.34873	7.90689	7.67948	8.10329	7.99435	7.94837	8.3966	8.14466
AsTCP033	A.satnudSFS3A01G003683.1	6.49185	6.44294	6.08746	7.37504	7.45121	7.55459	5.90689	5.85798	6.26679	6.88264	7.09803	6.84549
AsTCP034	A.satnudSFS4D01G003429.1	6.76818	5.85798	5.49185	6.47573	6.2854	6.42626	6.10852	6.80735	5.55459	5.67243	6.33985	6.24793
AsTCP035	A.satnudSFS6C01G005644.1	0	0	0	0	0	0	0	0	0	0	0	0
AsTCP036	A.satnudSFS5D01G000968.1	6.76818	5.9542	5.9542	5.61471	5.78136	6.35755	4.9542	6.58496	6.42626	6.20945	5.42626	6.44294
AsTCP037	A.satnudSFS3D01G000389.1	6.44294	5.88264	5.42626	6.12928	6.55459	7.12928	5.04439	5.88264	6	6.22882	6.06609	5.64386
AsTCP038	A.satnudSFS3A01G001436.1	5.58496	6.47573	5.20945	5.64386	4.70044	6.16993	4.58496	5.24793	5.42626	5.55459	5.64386	4.45943
AsTCP039	A.satnudSFS4A01G003925.1	6.75489	6.83289	6.2854	6.6865	6.98868	7.10852	6.40939	6.97728	6.76818	6.67243	6.76818	6.72792
AsTCP040	A.satnudSFS3C01G003747.1	6.04439	4.45943	2	3.58496	4.39232	5.49185	4.24793	3.58496	5.55459	3.45943	5.12928	3.70044
AsTCP041	A.satnudSFS5A01G001733.1	6.35755	5.88264	5.83289	5.88264	6.16993	6.08746	5.78136	5.49185	5.61471	6.18982	6.12928	6.79442
AsTCP042	A.satnudSFS7C01G000115.1	7.9542	7.42626	7.19967	7.34873	7.50779	7.62205	7.75489	7.59991	7.58496	6.97728	8.02237	7.80735
AsTCP043	A.satnudSFS6A01G002271.1	4.70044	3.58496	3.32193	0	3	1	3.58496	2	3.32193	3.45943	2.32193	3
AsTCP044	A.satnudSFS7C01G004632.1	7.40939	6.49185	6.6865	6.52356	6.50779	6.55459	6	6.52356	6.80735	7.01123	6.62936	7.03342
AsTCP045	A.satnudSFS3D01G002711.1	7.08746	6.62936	6	7.33092	7.39232	6.9542	5.61471	5.9542	6.71425	7.17991	7.30378	6.22882
AsTCP046	A.satnudSFS4A01G003924.1	6.67243	5.49185	5.12928	5.67243	5.52356	5.45943	5.80735	5.93074	5.35755	5.93074	6.56986	6.30378
AsTCP047	A.satnudSFS4D01G003430.1	4.9542	2.80735	3.32193	4	5.04439	4.64386	1.58496	4.16993	3.80735	4.08746	4.58496	5.78136
AsTCP048	A.satnudSFS2C01G003575.1	5.70044	0	0	1.58496	0	0	0	2.32193	0	2	0	1
AsTCP049	A.satnudSFS2A01G002758.1	6.65821	3.32193	2	0	0	3.32193	0	4.45943	1	0	0	1
AsTCP050	A.satnudSFS2D01G002891.1	6	1.58496	0	0	0	0	0	3.58496	0	1	2.58496	0
AsTCP051	A.satnudSFS6A01G001460.1	6.74147	4.24793	5.55459	5.67243	4.52356	3.58496	4.16993	5.2854	4	5.2854	3.45943	3.16993
AsTCP052	A.satnudSFS3D01G002643.1	8.69	9.42206	8.9629	9.96145	9.84706	9.69349	8.86419	8.98584	9.55459	10.0512	9.80574	9.94983
AsTCP053	A.satnudSFS3A01G003616.1	8.40088	9.20212	8.86419	9.9901	10.0512	9.74315	8.83605	8.64386	9.37504	10.0028	10.0914	10.1111
AsTCP054	A.satnudSFS3C01G003596.1	8.67596	8.93958	8.15482	9.39017	9.44915	9.62753	8.85798	8.66534	9.06878	9.12928	9.29002	9.59432
AsTCP055	A.satnudSFS6A01G005368.1	3.32193	3.58496	4.16993	5.2854	5.35755	4.85798	2	4	4.85798	6.39232	4.90689	4.24793
AsTCP056	A.satnudSFS4C01G000210.1	3.32193	4.85798	5.20945	5.61471	5.64386	4.80735	3.80735	4.45943	4.85798	5.12928	5.12928	5.24793
AsTCP057	A.satnudSFS1D01G003719.1	8.224	8.07682	7.77479	9.21432	9.34207	8.77808	7.31288	7.41785	7.97154	8.84235	9.29462	9.67772
AsTCP058	A.satnudSFS1A01G003978.1	8.40088	8.06609	8.20457	9.3015	9.12412	8.82972	7.36632	7.93074	8.16491	9.03892	9.17742	9.74651
AsTCP059	A.satnudSFS1A01G000978.1	7.97728	7.82018	8.21432	8.61102	8.47573	8.37069	7.71425	7.27612	8.19476	8.69	8.59991	8.02791
AsTCP060	A.satnudSFS5D01G005904.1	5.97728	6.24793	6.45943	6.26679	6.2854	6.16993	4.39232	6.44294	6.24793	6.59991	6.06609	6.08746
AsTCP061	A.satnudSFS5A01G005216.1	4.9542	4.39232	3.90689	3.90689	3.32193	4.32193	4.08746	4.52356	2.80735	3.70044	4.58496	3.70044
AsTCP062	A.satnudSFS5D01G004568.1	3.80735	2.80735	1	2.58496	1	0	3.58496	1	0	2.80735	1	2
AsTCP063	A.satnudSFS5C01G004230.1	6	5.9542	5.24793	3.32193	4.08746	6.06609	5.45943	5.9542	4.52356	5.20945	4.9542	3.45943
AsTCP064	A.satnudSFS5D01G004571.1	3.90689	3.16993	1	2.58496	2.32193	0	0	1	0	3.80735	1.58496	3.80735
AsTCP065	A.satnudSFS5D01G004572.1	0	1	0	0	2.58496	0	2	1	0	1	2	0
AsTCP066	A.satnudSFS5A01G005217.1	6.14975	5.16993	4	5.24793	5.52356	6.32193	4	5.72792	4	5.58496	5.85798	5.61471
AsTCP067	A.satnudSFS7D01G001901.1	0	0	0	2.58496	0	1	0	0	2.58496	3.45943	3	0
AsTCP068	A.satnudSFS5A01G005749.1	0	0	0	0	0	0	0	0	0	0	0	0
AsTCP069	A.satnudSFS4C01G000222.1	0	0	1.58496	0	0	0	0	0	0	1.58496	1	0
AsTCP070	A.satnudSFS5D01G000315.1	0	0	1	0	0	0	0	0	0	2	0	2
AsTCP071	A.satnudSFS6A01G005359.1	0	0	0	1	0	0	0	0	0	1	1	0
AsTCP072	A.satnudSFS4C01G000219.1	0	0	0	0	0	0	0	0	0	0	1	0
AsTCP073	A.satnudSFS6C01G003733.1	2	0	2.58496	0	0	1	0	0	0	0	1	0
AsTCP074	A.satnudSFS5C01G004817.1	2	0	1	0	0	0	0	0	0	0	0	0
AsTCP075	A.satnudSFS4D01G004749.1	0	0	0	0	0	0	0	0	0	0	0	0
AsTCP076	A.satnudSFS2D01G005355.1	0	0	0	0	0	0	0	0	0	0	0	0
AsTCP077	A.satnudSFS1D01G006134.1	0	0	0	0	0	0	0	0	0	0	0	0
AsTCP078	A.satnudSFS1D01G006111.1	0	0	0	0	0	0	0	0	0	0	0	0
AsTCP079	A.satnudSFS4D01G004747.1	0	0	0	0	0	0	0	0	0	0	0	0
AsTCP080	A.satnudSFS1A01G006392.1	0	0	0	0	0	0	0	0	0	0	0	0
AsTCP081	A.satnudSFS4A01G000728.1	0	0	0	0	0	0	0	0	0	0	0	0
AsTCP082	A.satnudSFS2D01G005356.1	0	0	0	0	0	0	0	0	0	0	0	0
AsTCP083	A.satnudSFS5A01G004058.1	2.58496	2.32193	3.80735	2	3	4.08746	3.45943	0	0	0	0	0
