# Supplementary material for: Genome-wide identification of oat TCP gene family and expression patterns under abiotic stress
Source: Front Genet. 2025 Feb 4;16:1533562. doi: 10.3389/fgene.2025.1533562 (PMC11832536; doi:10.3389/fgene.2025.1533562)
Supplement: Supplementary file 7 [file Table4.xlsx]

## Sheet: Table S4
Table S4 Identification and analysis of TCP gene family members in the 'SFS', 'Sang', and 'OT3098v2'
Genes name	Gene ID(sfs)	Chromosome number	Location		Subcellular localization	PEP Length	E	Score	Weight	pI	ali	Cultivar name
AsTCP059	A.satnudSFS1A01G000978.1	AsChr1A	513673435	513674337	Nuclear	300	4.9e-25	91.6	32277.9	6.55	46.95	SFS
AsTCP058	A.satnudSFS1A01G003978.1	AsChr1A	362180889	362181794	Nuclear	301	4.8e-25	91.6	32319.9	6.65	51.94	SFS
AsTCP080	A.satnudSFS1A01G006392.1	AsChr1A	91001669	91002659	Extracellular	168	0.00011	25.5	18827.4	5.27	61.92	SFS
AsTCP057	A.satnudSFS1D01G003719.1	AsChr1D	333636711	333637616	Nuclear	301	4.7e-25	91.6	32415.1	6.55	52.08	SFS
AsTCP078	A.satnudSFS1D01G006111.1	AsChr1D	90120066	90120575	Extracellular	95	3.8e-05	27	10817.3	7.83	69.25	SFS
AsTCP077	A.satnudSFS1D01G006134.1	AsChr1D	81104150	81110576	PlasmaMembrane	170	1.6e-05	28.2	19088.8	5.14	65.37	SFS
AsTCP007	A.satnudSFS2A01G001128.1	AsChr2A	236960683	236961975	Nuclear	430	3e-39	137.7	46477.4	9.21	49.39	SFS
AsTCP049	A.satnudSFS2A01G002758.1	AsChr2A	352880690	352881304	Nuclear	204	2e-28	102.6	21634.6	9.71	62.43	SFS
AsTCP006	A.satnudSFS2C01G001978.1	AsChr2C	354178932	354180197	Nuclear	421	2e-39	138.3	45815.9	9.21	51.69	SFS
AsTCP048	A.satnudSFS2C01G003575.1	AsChr2C	498983038	498983667	Nuclear	209	7.9e-29	103.9	22144.1	9.92	64.53	SFS
AsTCP050	A.satnudSFS2D01G002891.1	AsChr2D	150480036	150480653	Nuclear	205	2e-28	102.6	21729.7	9.85	61.52	SFS
AsTCP076	A.satnudSFS2D01G005355.1	AsChr2D	332936851	332937216	Extracellular	121	2.9e-06	30.6	12770.4	8.72	41.54	SFS
AsTCP082	A.satnudSFS2D01G005356.1	AsChr2D	332964078	332964443	Extracellular	121	0.0017	21.6	12898.5	8.35	43.96	SFS
AsTCP004	A.satnudSFS2D01G005921.1	AsChr2D	454273684	454274973	Nuclear	429	9.1e-40	139.4	46404.3	9.21	51.86	SFS
AsTCP038	A.satnudSFS3A01G001436.1	AsChr3A	60926151	60930450	Nuclear	604	8.8e-30	107	63255.2	6.36	54.43	SFS
AsTCP053	A.satnudSFS3A01G003616.1	AsChr3A	394752295	394753098	Nuclear	267	2.2e-26	96	29238.7	7.25	55.62	SFS
AsTCP033	A.satnudSFS3A01G003683.1	AsChr3A	398586289	398589151	Nuclear	540	2.2e-30	109	57521.1	5.36	65.13	SFS
AsTCP030	A.satnudSFS3C01G001315.1	AsChr3C	72021818	72024497	Nuclear	589	1.6e-30	109.4	62027.7	6.38	52.32	SFS
AsTCP054	A.satnudSFS3C01G003596.1	AsChr3C	533299336	533300139	Nuclear	267	4e-26	95.1	29160.6	7.23	56.36	SFS
AsTCP040	A.satnudSFS3C01G003747.1	AsChr3C	541479686	541482226	Nuclear	424	1.1e-29	106.7	45561.9	6.08	64.66	SFS
AsTCP037	A.satnudSFS3D01G000389.1	AsChr3D	17890457	17901439	Nuclear	609	8.6e-30	107	64420.9	5.94	54.55	SFS
AsTCP052	A.satnudSFS3D01G002643.1	AsChr3D	341667534	341668337	Nuclear	267	2e-26	96.1	29302.7	7.23	57.83	SFS
AsTCP045	A.satnudSFS3D01G002711.1	AsChr3D	344740056	344742835	Nuclear	505	2.6e-29	105.5	53852.4	5.92	67.64	SFS
AsTCP081	A.satnudSFS4A01G000728.1	AsChr4A	161400863	161401400	Extracellular	71	0.00023	24.5	7954.97	4.3	64.57	SFS
AsTCP013	A.satnudSFS4A01G001365.1	AsChr4A	214442787	214443920	Nuclear	377	6e-35	123.8	39439.5	7.43	54.25	SFS
AsTCP001	A.satnudSFS4A01G002452.1	AsChr4A	272140986	272142044	Nuclear	352	1.2e-44	155.3	37896.3	8.82	50.43	SFS
AsTCP026	A.satnudSFS4A01G003195.1	AsChr4A	299330291	299331532	Nuclear	413	4.5e-32	114.4	42887.3	9.09	54.38	SFS
AsTCP046	A.satnudSFS4A01G003924.1	AsChr4A	320715556	320716623	Nuclear	355	4.2e-29	104.8	36652.8	5.47	65.61	SFS
AsTCP039	A.satnudSFS4A01G003925.1	AsChr4A	320761748	320762839	Nuclear	363	1e-29	106.7	37477.6	5.45	67.44	SFS
AsTCP024	A.satnudSFS4A01G006448.1	AsChr4A	427391926	427392900	Nuclear	324	1.8e-32	115.7	34189.6	6.09	67.29	SFS
AsTCP056	A.satnudSFS4C01G000210.1	AsChr4C	6029305	6029805	Nuclear	166	3.1e-25	92.2	17482.5	5.52	61.92	SFS
AsTCP072	A.satnudSFS4C01G000219.1	AsChr4C	6218331	6218910	Mitochondrial	99	9.6e-13	51.7	10668.4	9.47	49.33	SFS
AsTCP069	A.satnudSFS4C01G000222.1	AsChr4C	6263603	6263965	Nuclear	120	1.2e-19	74	12607.3	11	76.35	SFS
AsTCP025	A.satnudSFS4D01G001071.1	AsChr4D	416473900	416474877	Nuclear	325	2.2e-32	115.4	34394.9	6.19	66.48	SFS
AsTCP023	A.satnudSFS4D01G002395.1	AsChr4D	372905434	372906411	Nuclear	325	8.1e-33	116.9	34339.8	6.06	68.89	SFS
AsTCP034	A.satnudSFS4D01G003429.1	AsChr4D	338631972	338633066	Nuclear	364	3e-30	108.5	37618.8	5.57	67.24	SFS
AsTCP047	A.satnudSFS4D01G003430.1	AsChr4D	338603971	338605035	Nuclear	354	4.6e-29	104.7	36484.7	5.67	63.16	SFS
AsTCP027	A.satnudSFS4D01G004158.1	AsChr4D	319785012	319786238	Nuclear	408	6.7e-32	113.9	42515.8	9.1	51.69	SFS
AsTCP079	A.satnudSFS4D01G004747.1	AsChr4D	299330152	299340549	Nuclear	173	3.9e-05	27	18260.6	9.37	61.22	SFS
AsTCP075	A.satnudSFS4D01G004749.1	AsChr4D	299304939	299322041	Nuclear	304	5.5e-07	33	33506.7	7.83	59.15	SFS
AsTCP002	A.satnudSFS4D01G004902.1	AsChr4D	293439175	293440233	Nuclear	352	1.4e-44	155.1	38041.5	8.82	52.17	SFS
AsTCP012	A.satnudSFS4D01G005915.1	AsChr4D	243444696	243445841	Nuclear	381	3.2e-35	124.7	39999.1	7.44	55.1	SFS
AsTCP041	A.satnudSFS5A01G001733.1	AsChr5A	102534544	102535425	Nuclear	293	1.2e-29	106.6	31255.7	6.55	61.58	SFS
AsTCP009	A.satnudSFS5A01G002299.1	AsChr5A	151876704	151877384	Nuclear	226	1.9e-38	135.1	25121.4	10.1	67.45	SFS
AsTCP016	A.satnudSFS5A01G002985.1	AsChr5A	314941878	314943080	Nuclear	400	1.8e-34	122.2	41347.3	6.09	67.13	SFS
AsTCP083	A.satnudSFS5A01G004058.1	AsChr5A	406175060	406181061	PlasmaMembrane	233	0.068	16.4	24580.7	6.09	45.08	SFS
AsTCP021	A.satnudSFS5A01G004282.1	AsChr5A	420424285	420425073	Nuclear	262	4.9e-33	117.6	28182.8	10.78	53.83	SFS
AsTCP061	A.satnudSFS5A01G005216.1	AsChr5A	463906120	463907094	Nuclear	324	2.1e-23	86.3	33170	5	64.99	SFS
AsTCP066	A.satnudSFS5A01G005217.1	AsChr5A	464016299	464016676	Nuclear	125	5.5e-22	81.7	13125.8	9.72	40.76	SFS
AsTCP068	A.satnudSFS5A01G005749.1	AsChr5A	482969945	482980629	Nuclear	353	3.7e-21	79	37250.2	10.25	42.56	SFS
AsTCP008	A.satnudSFS5C01G001177.1	AsChr5C	155332738	155333562	Nuclear	274	1.7e-38	135.3	30348.3	9.66	71.14	SFS
AsTCP011	A.satnudSFS5C01G001857.1	AsChr5C	308818383	308819603	Nuclear	406	2.3e-36	128.4	42321.2	6.08	69.49	SFS
AsTCP020	A.satnudSFS5C01G003311.1	AsChr5C	485078308	485079362	Nuclear	278	1.2e-33	119.6	29893.3	5.99	47.76	SFS
AsTCP063	A.satnudSFS5C01G004230.1	AsChr5C	540352899	540353900	Nuclear	333	7.5e-23	84.5	34280.1	5	70.01	SFS
AsTCP074	A.satnudSFS5C01G004817.1	AsChr5C	563188663	563189226	Cytoplasmic	187	3.5e-07	33.6	20488	5.49	47.21	SFS
AsTCP070	A.satnudSFS5D01G000315.1	AsChr5D	15420252	15420509	Nuclear	85	4.3e-19	72.3	9230.46	10.47	43.34	SFS
AsTCP036	A.satnudSFS5D01G000968.1	AsChr5D	67480705	67481589	Nuclear	294	8.6e-30	107	31484.9	6.79	61.93	SFS
AsTCP010	A.satnudSFS5D01G001538.1	AsChr5D	120073962	120074642	Nuclear	226	2.6e-38	134.7	25037.3	10.1	64.35	SFS
AsTCP019	A.satnudSFS5D01G002214.1	AsChr5D	263652455	263653657	Nuclear	400	2.2e-34	121.9	41290.2	6	67.01	SFS
AsTCP022	A.satnudSFS5D01G003581.1	AsChr5D	370399997	370401081	Nuclear	283	7e-33	117.1	30171.7	6.31	50.49	SFS
AsTCP062	A.satnudSFS5D01G004568.1	AsChr5D	410641728	410642711	Nuclear	327	2.7e-23	85.9	33419.4	5.17	64.88	SFS
AsTCP064	A.satnudSFS5D01G004571.1	AsChr5D	410789774	410790166	Nuclear	130	3.5e-22	82.3	13734.7	9.61	40.5	SFS
AsTCP065	A.satnudSFS5D01G004572.1	AsChr5D	410808984	410809370	Nuclear	128	5.3e-22	81.7	13439.3	9.46	38.19	SFS
AsTCP060	A.satnudSFS5D01G005904.1	AsChr5D	474539627	474540124	Nuclear	165	6.4e-25	91.2	17208.4	6.29	64.96	SFS
AsTCP051	A.satnudSFS6A01G001460.1	AsChr6A	190682415	190683413	Nuclear	332	2.4e-27	99.1	32933.2	6.22	67.47	SFS
AsTCP043	A.satnudSFS6A01G002271.1	AsChr6A	274139264	274139890	Nuclear	208	2.5e-29	105.5	22061.8	9.37	47.48	SFS
AsTCP032	A.satnudSFS6A01G003689.1	AsChr6A	333468594	333469361	Nuclear	255	1.8e-30	109.2	25918.1	8.04	41.39	SFS
AsTCP071	A.satnudSFS6A01G005359.1	AsChr6A	424215647	424217989	Nuclear	141	2.7e-18	69.7	15587	10.96	71.66	SFS
AsTCP055	A.satnudSFS6A01G005368.1	AsChr6A	424496194	424496697	Nuclear	167	3e-25	92.3	17666.7	5.53	60.8	SFS
AsTCP073	A.satnudSFS6C01G003733.1	AsChr6C	209911628	209912191	Cytoplasmic	187	1.1e-08	38.5	20624.2	5.08	43.78	SFS
AsTCP035	A.satnudSFS6C01G005644.1	AsChr6C	578110534	578111151	Nuclear	205	4.7e-30	107.9	22023.7	9.51	53.08	SFS
AsTCP031	A.satnudSFS6D01G003337.1	AsChr6D	293082329	293083072	Nuclear	247	1.8e-30	109.3	25259.5	8.04	41.69	SFS
AsTCP015	A.satnudSFS7A01G001769.1	AsChr7A	211043482	211044177	Nuclear	231	9.8e-35	123.1	25135.2	5.07	56.95	SFS
AsTCP042	A.satnudSFS7C01G000115.1	AsChr7C	4756828	4757940	Nuclear	370	1.4e-29	106.3	38136.3	5.75	66.8	SFS
AsTCP028	A.satnudSFS7C01G000791.1	AsChr7C	26181282	26182493	Nuclear	403	1.2e-31	113.1	42167.5	9.25	56.61	SFS
AsTCP003	A.satnudSFS7C01G001516.1	AsChr7C	55933148	55934197	Nuclear	349	2.9e-44	154	37504.8	8.62	51.35	SFS
AsTCP014	A.satnudSFS7C01G002594.1	AsChr7C	141381209	141382345	Nuclear	378	7.2e-35	123.5	39456.6	7.43	56.68	SFS
AsTCP017	A.satnudSFS7C01G004244.1	AsChr7C	484988233	484988940	Nuclear	235	2e-34	122.1	25513.5	5.63	59.94	SFS
AsTCP044	A.satnudSFS7C01G004632.1	AsChr7C	519697948	519698832	Nuclear	294	2.6e-29	105.5	31399.9	7.18	58.27	SFS
AsTCP005	A.satnudSFS7D01G000315.1	AsChr7D	11265335	11266522	Nuclear	395	1.1e-39	139.2	41453.9	8.93	59.06	SFS
AsTCP067	A.satnudSFS7D01G001901.1	AsChr7D	136479997	136480446	Chloroplast	149	3.4e-21	79.1	16069	4.59	46.83	SFS
AsTCP029	A.satnudSFSUN01G001277.1	AsChrUn	76625987	76626742	Nuclear	251	1.9e-31	112.4	25677.8	8.04	43.91	SFS
AsTCP018	A.satnudSFSUN01G001388.1	AsChrUn	89259304	89260011	Nuclear	235	2e-34	122.1	25513.5	5.63	59.94	SFS
AsTCP059	AVESA.00010b.r2.1AG0010470.1	AsChr1A	489295895	489298501	Nuclear	300	7.1e-25	91.6	32277.9	6.55	46.95	Sang
AsTCP058	AVESA.00010b.r2.1AG0042260.1	AsChr1A	350976213	350978739	Nuclear	301	6.9e-25	91.6	32319.9	6.65	51.94	Sang
AsTCP057	AVESA.00010b.r2.1DG0161010.1	AsChr1D	333233946	333236346	Nuclear	301	6.8e-25	91.6	32415.1	6.55	52.08	Sang
AsTCP049	AVESA.00010b.r2.2AG0231060.1	AsChr2A	350299499	350300113	Nuclear	204	2.9e-28	102.6	21634.6	9.71	62.43	Sang
AsTCP006	AVESA.00010b.r2.2CG0290500.1	AsChr2C	330556382	330557647	Nuclear	421	2.8e-39	138.3	45769.8	9.21	51.64	Sang
AsTCP048	AVESA.00010b.r2.2CG0310440.1	AsChr2D	298889351	298889914	Nuclear	209	1.1e-28	103.9	22144.1	9.92	64.53	Sang
	AVESA.00010b.r2.2DG0346510.1	AsChr2D	142162011	142163205	Mitochondrial	187	1.9e-08	38.2	20762.8	8.78	69.3	Sang
AsTCP050	AVESA.00010b.r2.2DG0372530.1	AsChr2D	142162011	142163205	Nuclear	254	4.5e-28	102	27154.9	9.75	65.71	Sang
	AVESA.00010b.r2.2DG0402990.1	AsChr2D	5300349	5302373	Nuclear	391	4.5e-39	137.7	41108.4	8.95	62.25	Sang
AsTCP038	AVESA.00010b.r2.3AG0418980.1	AsChr3A	59357355	59360313	Nuclear	473	8.5e-30	107.6	48733.8	6.52	49.62	Sang
AsTCP053	AVESA.00010b.r2.3AG0447150.1	AsChr3A	389602436	389605736	Nuclear	267	3.2e-26	96	29238.7	7.25	55.62	Sang
AsTCP030	AVESA.00010b.r2.3CG0466380.1	AsChr3C	66564294	66567679	Nuclear	457	4.4e-30	108.5	47698.8	6.54	44.94	Sang
AsTCP054	AVESA.00010b.r2.3CG0501120.1	AsChr3C	497010753	497013492	Nuclear	267	5.9e-26	95.1	29160.6	7.23	56.36	Sang
AsTCP037	AVESA.00010b.r2.3DG0520300.1	AsChr3D	17303669	17306541	Nuclear	468	7.7e-30	107.7	48639.7	6.46	48.64	Sang
AsTCP052	AVESA.00010b.r2.3DG0548140.1	AsChr3D	338513483	338516536	Nuclear	267	2.9e-26	96.1	29302.7	7.23	57.83	Sang
AsTCP013	AVESA.00010b.r2.4AG0590720.1	AsChr4A	217856944	217858923	Nuclear	377	8.8e-35	123.8	39439.5	7.43	54.25	Sang
AsTCP001	AVESA.00010b.r2.4AG0602640.1	AsChr4A	274960375	274962079	Nuclear	362	1.8e-44	155.2	39031.6	8.61	53.78	Sang
AsTCP026	AVESA.00010b.r2.4AG0611030.1	AsChr4A	301496608	301499925	Nuclear	413	6.3e-32	114.5	42887.3	9.09	54.38	Sang
AsTCP046	AVESA.00010b.r2.4AG0618020.1	AsChr4A	322191063	322192601	Nuclear	355	6.2e-29	104.8	36652.8	5.47	65.61	Sang
AsTCP039	AVESA.00010b.r2.4AG0618030.1	AsChr4A	322235799	322238971	Nuclear	363	1.5e-29	106.7	37477.6	5.45	67.44	Sang
AsTCP024	AVESA.00010b.r2.4AG0644690.1	AsChr4A	424988990	424992143	Mitochondrial	324	2.7e-32	115.7	34189.6	6.09	67.29	Sang
AsTCP012	AVESA.00010b.r2.4DG0735130.1	AsChr4D	211225310	211226810	Nuclear	284	3.5e-35	125	30111.6	9.13	52.72	Sang
AsTCP002	AVESA.00010b.r2.4DG0746550.1	AsChr4D	262638556	262640318	Nuclear	362	2.2e-44	155	39176.8	8.61	55.47	Sang
AsTCP027	AVESA.00010b.r2.4DG0754370.1	AsChr4D	287928199	287932425	Nuclear	408	9.7e-32	113.9	42515.8	9.1	51.69	Sang
AsTCP047	AVESA.00010b.r2.4DG0761550.1	AsChr4D	306503279	306504420	Nuclear	354	6.7e-29	104.7	36484.7	5.67	63.16	Sang
AsTCP034	AVESA.00010b.r2.4DG0761560.1	AsChr4D	306529546	306533033	Nuclear	364	4.3e-30	108.5	37618.8	5.57	67.24	Sang
AsTCP023	AVESA.00010b.r2.4DG0772350.1	AsChr4D	339313145	339317975	Mitochondrial	325	1.2e-32	116.8	34339.8	6.06	68.89	Sang
AsTCP025	AVESA.00010b.r2.4DG0784220.1	AsChr4D	380051741	380053984	Mitochondrial	327	3.2e-32	115.4	34537.1	6.12	67.31	Sang
AsTCP041	AVESA.00010b.r2.5AG0812000.1	AsChr5A	98379198	98382972	Nuclear	293	1.7e-29	106.6	31255.7	6.55	61.58	Sang
AsTCP009	AVESA.00010b.r2.5AG0818490.1	AsChr5A	147389602	147390666	Nuclear	271	4.5e-38	134.5	30220	9.46	69.84	Sang
AsTCP016	AVESA.00010b.r2.5AG0828860.1	AsChr5A	307047591	307049653	Nuclear	400	2.6e-34	122.2	41347.3	6.09	67.13	Sang
AsTCP061	AVESA.00010b.r2.5AG0855110.1	AsChr5A	455095335	455096713	Nuclear	324	3.1e-23	86.2	33170	5	64.99	Sang
AsTCP066	AVESA.00010b.r2.5AG0855120.1	AsChr5A	455206771	455210517	Nuclear	151	2e-24	90.1	16517	10.16	46.5	Sang
AsTCP074	AVESA.00010b.r2.5CG0872470.1	AsChr5C	536974969	536975821	Endoplasmic reticulum	187	1.5e-07	35.4	20500.1	5.49	47.21	Sang
AsTCP063	AVESA.00010b.r2.5CG0878860.1	AsChr5C	514719956	514721563	Nuclear	333	1.1e-22	84.5	34280.1	5	70.01	Sang
AsTCP011	AVESA.00010b.r2.5CG0907130.1	AsChr5C	292636560	292638583	Nuclear	406	3.4e-36	128.4	42321.2	6.08	69.49	Sang
AsTCP008	AVESA.00010b.r2.5CG0918730.1	AsChr5C	145016628	145017712	Nuclear	272	2.5e-38	135.3	30160	9.66	71.59	Sang
AsTCP060	AVESA.00010b.r2.5DG0940480.1	AsChr5D	467099358	467100374	Chloroplast	165	9.3e-25	91.2	17208.4	6.29	64.96	Sang
AsTCP062	AVESA.00010b.r2.5DG0954140.1	AsChr5D	408389904	408391465	Nuclear	327	3.9e-23	85.9	33419.4	5.17	64.88	Sang
AsTCP019	AVESA.00010b.r2.5DG0980260.1	AsChr5D	262781606	262783997	Nuclear	400	3.2e-34	121.9	41290.2	6	67.01	Sang
AsTCP010	AVESA.00010b.r2.5DG0990090.1	AsChr5D	117792641	117794033	Nuclear	271	6e-38	134	30135.9	9.46	67.25	Sang
AsTCP036	AVESA.00010b.r2.5DG0996140.1	AsChr5D	66484096	66487845	Nuclear	294	1.2e-29	107	31484.9	6.79	61.93	Sang
AsTCP051	AVESA.00010b.r2.6AG1024850.1	AsChr6A	191121129	191122416	Nuclear	398	2.6e-39	138.5	40193.4	9.22	63.78	Sang
AsTCP043	AVESA.00010b.r2.6AG1034320.1	AsChr6A	274176971	274177996	Nuclear	208	3.7e-29	105.5	22061.8	9.37	47.48	Sang
AsTCP032	AVESA.00010b.r2.6AG1051500.1	AsChr6A	337017376	337023906	Nuclear	255	2.7e-30	109.2	25918.1	8.04	41.39	Sang
AsTCP055	AVESA.00010b.r2.6AG1068990.1	AsChr6A	420582808	420584368	Nuclear	167	4.4e-25	92.2	17666.7	5.53	60.8	Sang
AsTCP029	AVESA.00010b.r2.6CG1076480.1	AsChr6C	574608216	574610002	Nuclear	251	2.7e-31	112.4	25677.8	8.04	43.91	Sang
	AVESA.00010b.r2.6CG1092030.1	AsChr6C	417439562	417442057	Nuclear	398	2.2e-39	138.7	40346.6	9.42	65.16	Sang
AsTCP073	AVESA.00010b.r2.6CG1108510.1	AsChr6C	200414334	200415977	Endoplasmic reticulum	187	1.6e-08	38.5	20624.2	5.08	43.78	Sang
	AVESA.00010b.r2.6DG1166000.1	AsChr6D	230315411	230316517	Nuclear	211	2.7e-29	105.9	22398.1	9.33	46.5	Sang
	AVESA.00010b.r2.6DG1174890.1	AsChr6D	158559119	158560336	Nuclear	405	6.4e-39	137.2	40743	9.38	63.08	Sang
	AVESA.00010b.r2.7AG1210110.1	AsChr7A	90587045	90589065	Nuclear	393	5.6e-39	137.4	41424.9	8.93	60.16	Sang
AsTCP015	AVESA.00010b.r2.7AG1227130.1	AsChr7A	206168213	206168908	Nuclear	231	1.3e-34	123.2	25135.2	5.07	56.95	Sang
AsTCP044	AVESA.00010b.r2.7CG0657040.1	AsChr7C	496164595	496168549	Nuclear	294	3.8e-29	105.4	31399.9	7.18	58.27	Sang
AsTCP017	AVESA.00010b.r2.7CG0661790.1	AsChr7C	462738478	462740755	Nuclear	267	3.7e-34	121.7	29258.8	6.3	58.66	Sang
AsTCP018	AVESA.00010b.r2.7CG0661790.1	AsChr7C	462738478	462740755	Nuclear	267	3.7e-34	121.7	29258.8	6.3	58.66	Sang
AsTCP014	AVESA.00010b.r2.7CG0685550.1	AsChr7C	147110104	147111859	Nuclear	378	1e-34	123.5	39456.6	7.43	56.68	Sang
AsTCP003	AVESA.00010b.r2.7CG0698410.1	AsChr7C	63660949	63662321	Nuclear	359	4.6e-44	153.9	38640.1	8.3	54.71	Sang
AsTCP028	AVESA.00010b.r2.7CG0706210.1	AsChr7C	33889172	33893239	Nuclear	403	1.1e-31	113.7	42167.5	9.25	56.61	Sang
AsTCP042	AVESA.00010b.r2.7CG0713260.1	AsChr7C	12606682	12608547	Nuclear	370	2.1e-29	106.3	38136.3	5.75	66.8	Sang
AsTCP067	AVESA.00010b.r2.7DG1380830.1	AsChr7D	115403927	115404622	Nuclear	231	1.3e-34	123.2	25135.2	5.07	56.95	Sang
AsTCP005	AVESA.00010b.r2.7DG1397640.1	AsChr7D	10187527	10189556	Nuclear	393	1.4e-39	139.3	41298.7	8.93	61.04	Sang
AsTCP031	AVESA.00010b.r2.UnG1412980.1	AsChrUn	156346540	156347283	Cytoplasmic	247	2.5e-30	109.3	25289.5	8.04	41.69	Sang
AsTCP071	AVESA.00010b.r2.UnG1426670.1	AsChrUn	284235766	284236131	Nuclear	121	1.7e-19	74.1	12719.4	11.03	73.76	Sang
AsTCP069	AVESA.00010b.r2.UnG1442780.1	AsChrUn	363727404	363728398	Nuclear	121	1.7e-19	74.1	12738.5	11	75.56	Sang
AsTCP069	AVESA.00010b.r2.UnG1451400.1	AsChrUn	411669531	411670365	Nuclear	121	1.7e-19	74.1	12738.5	11	75.56	Sang
AsTCP058	AVESA.00001b.r1.1Ag0001695.1	AsChr1A	354487680	354489486	Nucleus	301	2.4e-25	91.6	32319.9	6.65	51.94	OT3098v2
AsTCP059	AVESA.00001b.r1.1Ag0003175.1	AsChr1A	499677352	499679348	Nucleus	300	2.5e-25	91.6	32277.9	6.55	46.95	OT3098v2
AsTCP057	AVESA.00001b.r1.1Dg0001734.1	AsChr1D	342305142	342307220	Nucleus	301	2.4e-25	91.6	32415.1	6.55	52.08	OT3098v2
AsTCP007	AVESA.00001b.r1.2Ag0000664.1	AsChr2A	239479433	239484841	Nucleus	430	1.5e-39	137.7	46477.4	9.21	49.39	OT3098v2
AsTCP006	AVESA.00001b.r1.2Cg0001348.1	AsChr2C	356423326	356431065	Nucleus	421	1e-39	138.3	45769.8	9.21	51.64	OT3098v2
	AVESA.00001b.r1.2Dg0002764.1	AsChr2D	310434111	310441579	Endoplasmic reticulum	357	0.031	16.8	37796.8	8.38	59.82	OT3098v2
AsTCP004	AVESA.00001b.r1.2Dg0003145.1	AsChr2D	453680418	453685348	Nucleus	429	4.7e-40	139.4	46404.3	9.21	51.86	OT3098v2
	AVESA.00001b.r1.3Cg0000521.1	AsChr3C	49397949	49402903	plastid	267	0.071	15.7	29094.3	9.26	66.55	OT3098v2
AsTCP054	AVESA.00001b.r1.3Cg0002259.1	AsChr3C	560930087	560932623	Nucleus	267	2.1e-26	95.1	29160.6	7.23	56.36	OT3098v2
AsTCP037	AVESA.00001b.r1.3Dg0000188.1	AsChr3D	17353857	17366523	Nucleus	721	9.6e-31	109.2	76790.4	6.56	52.05	OT3098v2
AsTCP052	AVESA.00001b.r1.3Dg0001613.1	AsChr3D	356363724	356366619	Nucleus	267	1e-26	96.1	29302.7	7.23	57.83	OT3098v2
AsTCP046	AVESA.00001b.r1.4Ag0001996.1	AsChr4A	318777980	318779454	Nucleus	355	2.2e-29	104.8	36652.8	5.47	65.61	OT3098v2
AsTCP039	AVESA.00001b.r1.4Ag0001997.1	AsChr4A	318823880	318825465	Nucleus	363	5.3e-30	106.7	37477.6	5.45	67.44	OT3098v2
AsTCP023	AVESA.00001b.r1.4Ag0003281.1	AsChr4A	426620390	426624300	Mitochondria	326	1.7e-33	118.1	34448.9	6.06	69.53	OT3098v2
AsTCP034	AVESA.00001b.r1.4Dg0002316.1	AsChr4D	343067303	343069029	Nucleus	384	4.8e-29	103.6	39466	10.6	69.56	OT3098v2
AsTCP022	AVESA.00001b.r1.4Dg0002851.1	AsChr4D	378944368	378948393	Mitochondria	325	4.1e-33	116.9	34339.8	6.06	68.89	OT3098v2
AsTCP025	AVESA.00001b.r1.4Dg0003408.1	AsChr4D	422932659	422936739	Mitochondria	325	1.1e-32	115.4	34394.9	6.19	66.48	OT3098v2
AsTCP041	AVESA.00001b.r1.5Ag0000927.1	AsChr5A	95764351	95768200	Nucleus	293	5.9e-30	106.6	31255.7	6.55	61.58	OT3098v2
AsTCP016	AVESA.00001b.r1.5Ag0001640.1	AsChr5A	306040480	306042682	Nucleus	400	9.2e-35	122.2	41347.3	6.09	67.13	OT3098v2
AsTCP083	AVESA.00001b.r1.5Ag0002232.1	AsChr5A	399086860	399093123	Endoplasmic reticulum	397	0.036	16.6	42141.7	6.82	54.73	OT3098v2
AsTCP066	AVESA.00001b.r1.5Ag0002882.1	AsChr5A	461649056	461650020	Nucleus	125	3.5e-22	81.4	13101.8	9.51	39.85	OT3098v2
AsTCP036	AVESA.00001b.r1.5Dg0000526.1	AsChr5D	64194149	64197992	Nucleus	294	4.4e-30	107	31484.9	6.79	61.93	OT3098v2
AsTCP019	AVESA.00001b.r1.5Dg0001249.1	AsChr5D	263332229	263334424	Nucleus	400	1.1e-34	121.9	41290.2	6	67.01	OT3098v2
AsTCP051	AVESA.00001b.r1.6Ag0000812.1	AsChr6A	192930130	192931872	Nucleus	414	9.9e-40	138.3	41220.4	9.22	64.27	OT3098v2
	AVESA.00001b.r1.6Cg0002676.1	AsChr6C	455313913	455315908	Nucleus	403	9.6e-41	141.6	41045.3	9.22	67.96	OT3098v2
	AVESA.00001b.r1.6Dg0000545.1	AsChr6D	165710021	165711739	Nucleus	405	2.3e-39	137.2	40743	9.38	63.08	OT3098v2
AsTCP032	AVESA.00001b.r1.7Ag0000615.1	AsChr7A	54459041	54460615	Nucleus	255	9.3e-31	109.2	25918.1	8.04	41.39	OT3098v2
AsTCP042	AVESA.00001b.r1.7Cg0000179.1	AsChr7C	19820188	19821873	Nucleus	370	7.2e-30	106.3	38136.3	5.75	66.8	OT3098v2
AsTCP029	AVESA.00001b.r1.Ung0000272.1	AsChrUn	37403158	37404737	Chloroplast	271	4.9e-31	110.2	27823.3	8.94		OT3098v2
AsTCP031	AVESA.00001b.r1.Ung0000436.1	AsChrUn	54509513	54511116	Nucleus	260	1.2e-30	109.1	26672	7.36		OT3098v2
