# Supplementary material for: Genome-wide identification of oat TCP gene family and expression patterns under abiotic stress
Source: Front Genet. 2025 Feb 4;16:1533562. doi: 10.3389/fgene.2025.1533562 (PMC11832536; doi:10.3389/fgene.2025.1533562)
Supplement: Supplementary file 8 [file Table1.xlsx]

## Sheet: Table S1
Table S1 The names and sequence information of the primers used in this study
ID	sequence
β-Actin-F	GGTGTCAGCCATACCGTGCCAATC
β-Actin-R	TGCGAGCTTCTCCTTGATGTCCCT
AsTCP021-F	GCTGCTCACTCAGTCCAAACCG
AsTCP021-R	TCACCTTCTCCGCATGATCCAC
AsTCP033-F	CGCAGACCAACAAGTATCCGACA
AsTCP033-R	GGACTGGAGGGTGAGGCATAGC
AsTCP025-F	CGCAGCAGAAGGAGGATGGAG
AsTCP025-R	TGGTGTGGCGGTCCTTGTTG
AsTCP044-F	GTGGCGAACAAACAGGGTGG
AsTCP044-R	CGGTCCTGGATGTCGTAGAACTG
AsTCP053-F	CGACGAGATGGCGAGGTTC
AsTCP053-R	TCGGAGCCAAGGAGAGTAACG
AsTCP058-F	GCGGGTGACCACTGTGACGA
AsTCP058-R	CCATTGCTCCAGGCGTCAT
