# Supplementary material for: Genome-wide identification of oat TCP gene family and expression patterns under abiotic stress
Source: Front Genet. 2025 Feb 4;16:1533562. doi: 10.3389/fgene.2025.1533562 (PMC11832536; doi:10.3389/fgene.2025.1533562)
Supplement: Supplementary file 9 [file Table10.xlsx]

## Sheet: Table S10
Table S10 Expression patterns of AsTCP genes under silicon-mediated drought stress alleviation
Gene Name	Gene ID	Dsi	D	CK
AsTCP001	A.satnudSFS4A01G002452.1	0.736966	3.90689	5.26053
AsTCP002	A.satnudSFS4D01G004902.1	0.415037	3.22239	4
AsTCP003	A.satnudSFS7C01G001516.1	0	0	-0.584963
AsTCP004	A.satnudSFS2D01G005921.1	8.89381	9.87907	9.79387
AsTCP005	A.satnudSFS7D01G000315.1	6.90689	6.57994	7.26053
AsTCP006	A.satnudSFS2C01G001978.1	9.3966	10.4902	10.4471
AsTCP007	A.satnudSFS2A01G001128.1	8.85279	9.57554	9.36996
AsTCP008	A.satnudSFS5C01G001177.1	2.22239	1	1.58496
AsTCP009	A.satnudSFS5A01G002299.1	1	0.736966	2.5025
AsTCP010	A.satnudSFS5D01G001538.1	2.5025	1.73697	2.87447
AsTCP011	A.satnudSFS5C01G001857.1	7.61471	7.32493	8.01866
AsTCP012	A.satnudSFS4D01G005915.1	2.80735	5.12928	6.75489
AsTCP013	A.satnudSFS4A01G001365.1	4.34577	5.9386	6.86625
AsTCP014	A.satnudSFS7C01G002594.1	3.16993	4.75489	6.8413
AsTCP015	A.satnudSFS7A01G001769.1	5.86625	4.90689	3.32193
AsTCP016	A.satnudSFS5A01G002985.1	7.45943	7.81378	8.00936
AsTCP017	A.satnudSFS7C01G004244.1	0	0	0
AsTCP018	A.satnudSFSUN01G001388.1	0	0	0
AsTCP019	A.satnudSFS5D01G002214.1	8.98109	8.57743	8.74371
AsTCP020	A.satnudSFS5C01G003311.1	0	0	0
AsTCP021	A.satnudSFS5A01G004282.1	0	-0.584963	0
AsTCP022	A.satnudSFS5D01G003581.1	0	0	0
AsTCP023	A.satnudSFS4D01G002395.1	10.6327	10.159	10.5424
AsTCP024	A.satnudSFS4A01G006448.1	10.7019	10.3539	10.0844
AsTCP025	A.satnudSFS4D01G001071.1	10.7668	10.4669	10.3895
AsTCP026	A.satnudSFS4A01G003195.1	2.41504	6.07325	6.11548
AsTCP027	A.satnudSFS4D01G004158.1	-0.584963	6.22882	6.43185
AsTCP028	A.satnudSFS7C01G000791.1	1.73697	7.1224	7.90288
AsTCP029	A.satnudSFSUN01G001277.1	8.42626	8.95807	9.37721
AsTCP030	A.satnudSFS3C01G001315.1	7.27302	9.67125	9.35828
AsTCP031	A.satnudSFS6D01G003337.1	7.06609	7.81805	8.4865
AsTCP032	A.satnudSFS6A01G003689.1	7.29768	7.8434	8.89482
AsTCP033	A.satnudSFS3A01G003683.1	8.81485	9.84862	9.40088
AsTCP034	A.satnudSFS4D01G003429.1	7.20945	7.72565	8.52487
AsTCP035	A.satnudSFS6C01G005644.1	0	5.43741	7.18653
AsTCP036	A.satnudSFS5D01G000968.1	6.8371	8.84549	8.98489
AsTCP037	A.satnudSFS3D01G000389.1	6.64386	8.84967	9.47978
AsTCP038	A.satnudSFS3A01G001436.1	6.16993	9.11808	9.26991
AsTCP039	A.satnudSFS4A01G003925.1	6.78136	7.49185	8.01309
AsTCP040	A.satnudSFS3C01G003747.1	5.89885	9.34356	8.94642
AsTCP041	A.satnudSFS5A01G001733.1	6.70044	8.20945	8.23202
AsTCP042	A.satnudSFS7C01G000115.1	7.11201	7.8095	8.00188
AsTCP043	A.satnudSFS6A01G002271.1	5.82443	6.71425	7.50779
AsTCP044	A.satnudSFS7C01G004632.1	8.10154	9.60239	8.92382
AsTCP045	A.satnudSFS3D01G002711.1	8.68883	9.85019	9.46625
AsTCP046	A.satnudSFS4A01G003924.1	6.44846	6.93074	7.63662
AsTCP047	A.satnudSFS4D01G003430.1	6.10852	6.79874	6.96578
AsTCP048	A.satnudSFS2C01G003575.1	0	6.79008	8
AsTCP049	A.satnudSFS2A01G002758.1	1.41504	7.3634	8.90889
AsTCP050	A.satnudSFS2D01G002891.1	0.415037	7.12928	8.99812
AsTCP051	A.satnudSFS6A01G001460.1	6.58496	8.19804	8.53528
AsTCP052	A.satnudSFS3D01G002643.1	9.57869	9.52748	9.88264
AsTCP053	A.satnudSFS3A01G003616.1	9.48918	9.40798	9.78245
AsTCP054	A.satnudSFS3C01G003596.1	8.51439	8.60486	8.96771
AsTCP055	A.satnudSFS6A01G005368.1	5.79008	5.79008	5.43741
AsTCP056	A.satnudSFS4C01G000210.1	0.415037	0	1.22239
AsTCP057	A.satnudSFS1D01G003719.1	8.96193	9.05709	9.42836
AsTCP058	A.satnudSFS1A01G003978.1	9.52095	9.55331	9.54818
AsTCP059	A.satnudSFS1A01G000978.1	8.37359	8.48918	8.9542
AsTCP060	A.satnudSFS5D01G005904.1	5.75489	5.83289	5.48113
AsTCP061	A.satnudSFS5A01G005216.1	4.39232	4.73697	5.83289
AsTCP062	A.satnudSFS5D01G004568.1	3.11548	3.41504	5.60486
AsTCP063	A.satnudSFS5C01G004230.1	4.27302	4.02975	5.70966
AsTCP064	A.satnudSFS5D01G004571.1	3.66297	3.66297	4.22239
AsTCP065	A.satnudSFS5D01G004572.1	3.16993	1.87447	3.41504
AsTCP066	A.satnudSFS5A01G005217.1	8.12928	8.34282	8.43463
AsTCP067	A.satnudSFS7D01G001901.1	1.73697	2.11548	2.11548
AsTCP068	A.satnudSFS5A01G005749.1	0	0	0
AsTCP069	A.satnudSFS4C01G000222.1	0.736966	-1.58496	2
AsTCP070	A.satnudSFS5D01G000315.1	-0.584963	0	0
AsTCP071	A.satnudSFS6A01G005359.1	-1.58496	0	-0.584963
AsTCP072	A.satnudSFS4C01G000219.1	3	0	2.9386
AsTCP073	A.satnudSFS6C01G003733.1	1.87447	4.98489	2.9386
AsTCP074	A.satnudSFS5C01G004817.1	1.41504	2.5025	3.41504
AsTCP075	A.satnudSFS4D01G004749.1	0	0	0
AsTCP076	A.satnudSFS2D01G005355.1	0	0	0
AsTCP077	A.satnudSFS1D01G006134.1	0	0	0
AsTCP078	A.satnudSFS1D01G006111.1	0	0	0
AsTCP079	A.satnudSFS4D01G004747.1	0	0	0
AsTCP080	A.satnudSFS1A01G006392.1	0	0.415037	0
AsTCP081	A.satnudSFS4A01G000728.1	0	0	0
AsTCP082	A.satnudSFS2D01G005356.1	0	0	0
AsTCP083	A.satnudSFS5A01G004058.1	5.56478	4.68182	3.32193
