# Supplementary material for: Genome-wide identification of oat TCP gene family and expression patterns under abiotic stress
Source: Front Genet. 2025 Feb 4;16:1533562. doi: 10.3389/fgene.2025.1533562 (PMC11832536; doi:10.3389/fgene.2025.1533562)
Supplement: Supplementary file 10 [file Table5.xlsx]

## Sheet: Table S5
Table S5 Analysis of conserved motifs of TCP protein in the 'SFS'
name	Best possible match	E-value	Width	sequence logo
motif1	RGRRVRLSAPCAARVFQLTDELGHKSDSKTVEWLLQQAEPAIDAATG	4.6e-2050	47
motif2	AAAAGPSGARVVRAPGRKDRHSKVDT	4.2e-534	26
motif3	TGTVPAIFSTVSASSRISTSSAAAAPRPA	1.1e-219	28
motif4	SGASSTSETSKGSVSLSRGDSRVADAERSRCKMASKAG	3.3e-126	39
motif5	GSHMIPQATAVWMVPOPAGAANQPTOFWAFQTAPOLINLAGAOTMPAGAYFLQAA	2.9e-171	55
motif6	DDFLPVHAAPAPAPAVDYNLNFSMSSGLLGANSRGTLOSNSOPHLSGHLHHHHOH	1.4e-138	55
motif7	QWKPRPVSPPPGGAGAMWPVAPNPGAGAGPGEFPMWPAGGGGGGNTVQAPLQFMARVHYPGGAGGPGGGGGAPLT	6.7e-118	75
motif8	VDLMDHMMTSSSMPLMPHVDDKFCHFAAAAGEGVKAGADEMARFGYHRFMGLNSNSLGLVNGGMPYNFTGAESWNNSSVOESGG	6.8e-91	84
motif9	FNHHLTGAESREQQGRDHHPEEDDADDDDEPVSDSSPED	4.2e-84	39
motif10	DESSAKSRAKLOPTRAPAMLPFATAAPOPAAYYSVVADPLLVGGGGGGAAAAAA	1.9e-96	54
