# Supplementary material for: Genome-wide identification of oat TCP gene family and expression patterns under abiotic stress
Source: Front Genet. 2025 Feb 4;16:1533562. doi: 10.3389/fgene.2025.1533562 (PMC11832536; doi:10.3389/fgene.2025.1533562)
Supplement: Supplementary file 11 [file Table7.xlsx]

## Sheet: Table S7
Table S7 Segmental and tandem duplications of TCP gene pairs in oat
Duplication gene pair	Chromosome	Duplicaiton type	Ka	Ks	Ka/Ks
AsTCP001/AsTCP002	4A/4D	segmental	0.0112937	0.0581808	0.194115
AsTCP001/AsTCP003	4A/7C	segmental	0.0203964	0.131435	0.155182
AsTCP002/AsTCP003	4D/7C	segmental	0.030909	0.126893	0.243582
AsTCP004/AsTCP026	2D/4A	segmental	0.326305	0.632834	0.515625
AsTCP004/AsTCP027	2D/4D	segmental	0.339963	0.59155	0.574699
AsTCP004/AsTCP028	2D/7C	segmental	0.34688	0.59824	0.579834
AsTCP006/AsTCP004	2C/2D	segmental	0.0132559	0.0420514	0.315231
AsTCP006/AsTCP026	2C/4A	segmental	0.33981	0.588978	0.576949
AsTCP006/AsTCP027	2C/4D	segmental	0.34345	0.54844	0.626231
AsTCP006/AsTCP028	2C/7C	segmental	0.346679	0.553366	0.626491
AsTCP007/AsTCP006	2A/2C	segmental	0.0106196	0.0403233	0.263363
AsTCP007/AsTCP004	2A/2D	segmental	0.00464717	0.00160085	2.90293
AsTCP007/AsTCP027	2A/4D	segmental	0.334071	0.583694	0.572338
AsTCP007/AsTCP028	2A/7C	segmental	0.353896	0.608198	0.581877
AsTCP008/AsTCP010	5C/5D	segmental	0.0197412	0.0632953	0.311891
AsTCP009/AsTCP008	5A/5C	segmental	0.0177319	0.0700775	0.253033
AsTCP009/AsTCP010	5A/5D	segmental	0.00586513	0.0061038	0.960899
AsTCP011/AsTCP019	5C/5D	segmental	0.0185299	0.111044	0.166869
AsTCP011/AsTCP014	5C/7C	segmental	0.304962	0.678625	0.449382
AsTCP012/AsTCP016	4D/5A	segmental	0.312615	0.637598	0.490302
AsTCP012/AsTCP011	4D/5C	segmental	0.32497	0.655609	0.495676
AsTCP012/AsTCP014	4D/7C	segmental	0.0202333	0.0871918	0.232055
AsTCP013/AsTCP012	4A/4D	segmental	0.00944522	0.0330127	0.286109
AsTCP013/AsTCP016	4A/5A	segmental	0.305124	0.641725	0.475475
AsTCP013/AsTCP011	4A/5C	segmental	0.312212	0.661905	0.471688
AsTCP013/AsTCP019	4A/5D	segmental	0.301357	0.649968	0.463649
AsTCP013/AsTCP014	4A/7C	segmental	0.0165965	0.0916879	0.181011
AsTCP015/AsTCP017	7A/7C	segmental	0.0346883	0.0705681	0.491557
AsTCP015/AsTCP067	7A/7D	segmental	0	0	NaN
AsTCP016/AsTCP011	5A/5C	segmental	0.0207995	0.0994834	0.209076
AsTCP016/AsTCP019	5A/5D	segmental	0.0022173	0.0170462	0.130076
AsTCP016/AsTCP014	5A/7C	segmental	0.296663	0.656449	0.451921
AsTCP017/AsTCP067	7C/7D	segmental	0.0477084	0.0641839	0.743308
AsTCP019/AsTCP014	5D/7C	segmental	0.292947	0.664825	0.440638
AsTCP020/AsTCP022	5C/5D	segmental	0.0294195	0.137405	0.214108
AsTCP020/AsTCP015	5C/7A	segmental	0.442834	1.18626	0.373303
AsTCP020/AsTCP017	5C/7C	segmental	0.463834	1.00247	0.46269
AsTCP021/AsTCP020	5A/5C	segmental	0.0695508	0.216537	0.321196
AsTCP021/AsTCP022	5A/5D	segmental	0.0223233	0.063281	0.352765
AsTCP021/AsTCP015	5A/7A	segmental	0.460431	1.04205	0.441851
AsTCP022/AsTCP015	5D/7A	segmental	0.415403	0.928153	0.447559
AsTCP023/AsTCP025	4D/4D	tandem	0.0181531	0.0657836	0.275952
AsTCP024/AsTCP023	4A/4D	segmental	0.00273411	0.0386075	0.0708181
AsTCP024/AsTCP025	4A/4D	segmental	0.0153959	0.0703813	0.21875
AsTCP026/AsTCP027	4A/4D	segmental	0.0088611	0.0725119	0.122202
AsTCP026/AsTCP028	4A/7C	segmental	0.0333765	0.0942065	0.354291
AsTCP027/AsTCP028	4D/7C	segmental	0.0314752	0.0877565	0.358665
AsTCP030/AsTCP037	3C/3D	segmental	0.0357531	0.0805574	0.443822
AsTCP031/AsTCP029	6D/UN	segmental	0.0249863	0.228277	0.109456
AsTCP032/AsTCP031	6A/6D	segmental	0.00367535	0.0366885	0.100177
AsTCP033/AsTCP040	3A/3C	segmental	0.0312453	0.0884897	0.353095
AsTCP033/AsTCP045	3A/3D	segmental	0.0128255	0.0285555	0.449145
AsTCP036/AsTCP044	5D/7C	segmental	0.0229962	0.134242	0.171304
AsTCP038/AsTCP030	3A/3C	segmental	0.045231	0.11591	0.390226
AsTCP038/AsTCP037	3A/3D	segmental	0.0339852	0.0529065	0.642362
AsTCP040/AsTCP045	3C/3D	segmental	0.0354895	0.0959057	0.370046
AsTCP041/AsTCP036	5A/5D	segmental	0.00456507	0.00456275	1.00051
AsTCP041/AsTCP044	5A/7C	segmental	0.0184152	0.139939	0.131594
AsTCP043/AsTCP035	6A/6C	segmental	0.0496177	0.127969	0.387732
AsTCP046/AsTCP047	4A/4D	segmental	0.00893248	0.045183	0.197695
AsTCP046/AsTCP042	4A/7C	segmental	0.0279132	0.159877	0.174592
AsTCP047/AsTCP042	4D/7C	segmental	0.0239503	0.173653	0.13792
AsTCP048/AsTCP050	2C/2D	segmental	0.0204094	0.0900438	0.226661
AsTCP048/AsTCP043	2C/6A	segmental	0.239534	0.325615	0.735635
AsTCP048/AsTCP035	2C/6C	segmental	0.212839	0.470377	0.452487
AsTCP049/AsTCP048	2A/2C	segmental	0.0181862	0.0976989	0.186145
AsTCP049/AsTCP050	2A/2D	segmental	0.00673783	0.0833746	0.080814
AsTCP049/AsTCP043	2A/6A	segmental	0.274724	0.360947	0.761119
AsTCP049/AsTCP035	2A/6C	segmental	0.247686	0.459256	0.539319
AsTCP050/AsTCP043	2D/6A	segmental	0.264247	0.404658	0.653014
AsTCP050/AsTCP035	2D/6C	segmental	0.251329	0.536845	0.46816
AsTCP051/AsTCP005	6A/7D	segmental	0.15988	0.848662	0.188391
AsTCP053/AsTCP054	3A/3C	segmental	0.0049587	0.0947455	0.052337
AsTCP053/AsTCP052	3A/3D	segmental	0.00990658	0.0712214	0.139096
AsTCP054/AsTCP052	3C/3D	segmental	0.00495324	0.119344	0.0415039
AsTCP056/AsTCP060	4C/5D	segmental	0.0457502	0.0459914	0.994756
AsTCP056/AsTCP071	4C/6A	segmental	0.140459	0.130961	1.07253
AsTCP058/AsTCP059	1A/1A	tandem	0.007353	0.0999814	0.0735437
AsTCP058/AsTCP057	1A/1D	segmental	0.0103094	0.0584712	0.176317
AsTCP058/AsTCP053	1A/3A	segmental	0.303071	0.748766	0.404761
AsTCP058/AsTCP052	1A/3D	segmental	0.294159	0.804221	0.365768
AsTCP059/AsTCP057	1A/1D	segmental	0.0147208	0.0998148	0.147481
AsTCP059/AsTCP052	1A/3D	segmental	0.289705	0.802802	0.360867
AsTCP060/AsTCP055	5D/6A	segmental	0.050234	0.0577949	0.869176
AsTCP060/AsTCP071	5D/6A	segmental	0.179254	0.163779	1.09449
AsTCP061/AsTCP063	5A/5C	segmental	0.0424829	0.143556	0.295932
AsTCP061/AsTCP062	5A/5D	segmental	0.0154139	0.0494006	0.312019
AsTCP063/AsTCP062	5C/5D	segmental	0.0495573	0.126957	0.390347
AsTCP072/AsTCP071	4C/6A	segmental	0.196876	0.216785	0.908162
