# Supplementary material for: Genome-wide identification of oat TCP gene family and expression patterns under abiotic stress
Source: Front Genet. 2025 Feb 4;16:1533562. doi: 10.3389/fgene.2025.1533562 (PMC11832536; doi:10.3389/fgene.2025.1533562)
Supplement: Supplementary file 12 [file Table8.xlsx]

## Sheet: Table S8
Table S8 One-to-one homology between TCP genes in six plants and oats
Chromosomal	AtTCP Gene ID	Chromosomal position		Chromosomal	AsTCP Gene Name	AsTCP Gene ID	Chromosomal position
1	AT1G30210.1	10627185	10630566	chr2D	A.satnudSFS2D01G005921.1	AsTCP004	454273684	454274973
1	AT1G30210.1	10627185	10630566	chr2C	A.satnudSFS2C01G001978.1	AsTCP006	354178932	354180197
1	AT1G30210.1	10627185	10630566	chr2A	A.satnudSFS2A01G001128.1	AsTCP007	236960683	236961975
3	AT3G27010.2	9957376	9958921	chr4D	A.satnudSFS4D01G002395.1	AsTCP023	372905434	372906411
3	AT3G27010.2	9957376	9958921	chr4A	A.satnudSFS4A01G006448.1	AsTCP024	427391926	427392900
3	AT3G27010.2	9957376	9958921	chr4D	A.satnudSFS4D01G001071.1	AsTCP025	416473900	416474877
5	AT5G23280.1	7842607	7844649	chr6C	A.satnudSFS6C01G005644.1	AsTCP035	578110534	578111151
5	AT5G23280.1	7842607	7844649	chr6A	A.satnudSFS6A01G002271.1	AsTCP043	274139264	274139890
1	AT1G30210.1	10627185	10630566	chr7C	A.satnudSFS7C01G004632.1	AsTCP044	519697948	519698832
5	AT5G23280.1	7842607	7844649	chr2C	A.satnudSFS2C01G003575.1	AsTCP048	498983038	498983667
5	AT5G23280.1	7842607	7844649	chr2A	A.satnudSFS2A01G002758.1	AsTCP049	352880690	352881304
5	AT5G23280.1	7842607	7844649	chr2D	A.satnudSFS2D01G002891.1	AsTCP050	150480036	150480653
1	AT1G69690.1	26216009	26218071	chr6A	A.satnudSFS6A01G001460.1	AsTCP051	190682415	190683413
5	AT5G51910.1	21094547	21095702	chr5D	A.satnudSFS5D01G004568.1	AsTCP062	410641728	410642711
5	AT5G51910.1	21094547	21095702	chr5C	A.satnudSFS5C01G004230.1	AsTCP063	540352899	540353900
Chromosomal	OsTCP Gene ID	Chromosomal position		Chromosomal	AsTCP Gene Name	AsTCP Gene ID	Chromosomal position
3	Os03t0706500-01	28428504	28430438	chr4A	A.satnudSFS4A01G002452.1	AsTCP001	272140986	272142044
3	Os03t0706500-01	28428504	28430438	chr4D	A.satnudSFS4D01G004902.1	AsTCP002	293439175	293440233
3	Os03t0706500-01	28428504	28430438	chr7C	A.satnudSFS7C01G001516.1	AsTCP003	55933148	55934197
12	Os12t0616400-02	26155083	26158736	chr2D	A.satnudSFS2D01G005921.1	AsTCP004	454273684	454274973
3	Os03t0785800-01	32614060	32618299	chr2D	A.satnudSFS2D01G005921.1	AsTCP004	454273684	454274973
7	Os07t0152000-01	2751213	2756586	chr2D	A.satnudSFS2D01G005921.1	AsTCP004	454273684	454274973
2	Os02t0747400-01	31396772	31399000	chr7D	A.satnudSFS7D01G000315.1	AsTCP005	11265335	11266522
6	Os06t0226700-01	6571018	6572598	chr7D	A.satnudSFS7D01G000315.1	AsTCP005	11265335	11266522
12	Os12t0616400-02	26155083	26158736	chr2C	A.satnudSFS2C01G001978.1	AsTCP006	354178932	354180197
3	Os03t0785800-01	32614060	32618299	chr2C	A.satnudSFS2C01G001978.1	AsTCP006	354178932	354180197
7	Os07t0152000-01	2751213	2756586	chr2C	A.satnudSFS2C01G001978.1	AsTCP006	354178932	354180197
12	Os12t0616400-02	26155083	26158736	chr2A	A.satnudSFS2A01G001128.1	AsTCP007	236960683	236961975
3	Os03t0785800-01	32614060	32618299	chr2A	A.satnudSFS2A01G001128.1	AsTCP007	236960683	236961975
7	Os07t0152000-01	2751213	2756586	chr2A	A.satnudSFS2A01G001128.1	AsTCP007	236960683	236961975
11	Os11t0175700-00	3758793	3760416	chr5C	A.satnudSFS5C01G001857.1	AsTCP011	308818383	308819603
12	Os12t0173300-00	3709508	3711528	chr5C	A.satnudSFS5C01G001857.1	AsTCP011	308818383	308819603
11	Os11t0175700-00	3758793	3760416	chr4D	A.satnudSFS4D01G005915.1	AsTCP012	243444696	243445841
12	Os12t0173300-00	3709508	3711528	chr4D	A.satnudSFS4D01G005915.1	AsTCP012	243444696	243445841
11	Os11t0175700-00	3758793	3760416	chr4A	A.satnudSFS4A01G001365.1	AsTCP013	214442787	214443920
12	Os12t0173300-00	3709508	3711528	chr4A	A.satnudSFS4A01G001365.1	AsTCP013	214442787	214443920
11	Os11t0175700-00	3758793	3760416	chr7C	A.satnudSFS7C01G002594.1	AsTCP014	141381209	141382345
8	Os08t0432300-00	20931199	20932112	chr7A	A.satnudSFS7A01G001769.1	AsTCP015	211043482	211044177
9	Os09t0410500-01	14566850	14568219	chr7A	A.satnudSFS7A01G001769.1	AsTCP015	211043482	211044177
11	Os11t0175700-00	3758793	3760416	chr5A	A.satnudSFS5A01G002985.1	AsTCP016	314941878	314943080
12	Os12t0173300-00	3709508	3711528	chr5A	A.satnudSFS5A01G002985.1	AsTCP016	314941878	314943080
8	Os08t0432300-00	20931199	20932112	chr7C	A.satnudSFS7C01G004244.1	AsTCP017	484988233	484988940
9	Os09t0410500-01	14566850	14568219	chr7C	A.satnudSFS7C01G004244.1	AsTCP017	484988233	484988940
11	Os11t0175700-00	3758793	3760416	chr5D	A.satnudSFS5D01G002214.1	AsTCP019	263652455	263653657
12	Os12t0173300-00	3709508	3711528	chr5D	A.satnudSFS5D01G002214.1	AsTCP019	263652455	263653657
8	Os08t0432300-00	20931199	20932112	chr5C	A.satnudSFS5C01G003311.1	AsTCP020	485078308	485079362
9	Os09t0410500-01	14566850	14568219	chr5C	A.satnudSFS5C01G003311.1	AsTCP020	485078308	485079362
8	Os08t0432300-00	20931199	20932112	chr5A	A.satnudSFS5A01G004282.1	AsTCP021	420424285	420425073
9	Os09t0410500-01	14566850	14568219	chr5A	A.satnudSFS5A01G004282.1	AsTCP021	420424285	420425073
8	Os08t0432300-00	20931199	20932112	chr5D	A.satnudSFS5D01G003581.1	AsTCP022	370399997	370401081
9	Os09t0410500-01	14566850	14568219	chr5D	A.satnudSFS5D01G003581.1	AsTCP022	370399997	370401081
1	Os01t0924400-01	40477240	40479093	chr4D	A.satnudSFS4D01G002395.1	AsTCP023	372905434	372906411
1	Os01t0924400-01	40477240	40479093	chr4A	A.satnudSFS4A01G006448.1	AsTCP024	427391926	427392900
1	Os01t0924400-01	40477240	40479093	chr4D	A.satnudSFS4D01G001071.1	AsTCP025	416473900	416474877
3	Os03t0785800-01	32614060	32618299	chr4A	A.satnudSFS4A01G003195.1	AsTCP026	299330291	299331532
7	Os07t0152000-01	2751213	2756586	chr4A	A.satnudSFS4A01G003195.1	AsTCP026	299330291	299331532
3	Os03t0785800-01	32614060	32618299	chr4D	A.satnudSFS4D01G004158.1	AsTCP027	319785012	319786238
7	Os07t0152000-01	2751213	2756586	chr4D	A.satnudSFS4D01G004158.1	AsTCP027	319785012	319786238
3	Os03t0785800-01	32614060	32618299	chr7C	A.satnudSFS7C01G000791.1	AsTCP028	26181282	26182493
7	Os07t0152000-01	2751213	2756586	chr7C	A.satnudSFS7C01G000791.1	AsTCP028	26181282	26182493
1	Os01t0213800-01	6221640	6224242	chr3C	A.satnudSFS3C01G001315.1	AsTCP030	72021818	72024497
1	Os01t0213800-01	6221640	6224242	chr3A	A.satnudSFS3A01G003683.1	AsTCP033	398586289	398589151
1	Os01t0755500-01	31699518	31701126	chr3A	A.satnudSFS3A01G003683.1	AsTCP033	398586289	398589151
2	Os02t0635800-01	25497325	25498429	chr6C	A.satnudSFS6C01G005644.1	AsTCP035	578110534	578111151
4	Os04t0526000-01	26310603	26311543	chr6C	A.satnudSFS6C01G005644.1	AsTCP035	578110534	578111151
12	Os12t0616400-02	26155083	26158736	chr5D	A.satnudSFS5D01G000968.1	AsTCP036	67480705	67481589
1	Os01t0213800-01	6221640	6224242	chr3D	A.satnudSFS3D01G000389.1	AsTCP037	17890457	17901439
1	Os01t0213800-01	6221640	6224242	chr3A	A.satnudSFS3A01G001436.1	AsTCP038	60926151	60930450
1	Os01t0213800-01	6221640	6224242	chr3C	A.satnudSFS3C01G003747.1	AsTCP040	541479686	541482226
1	Os01t0755500-01	31699518	31701126	chr3C	A.satnudSFS3C01G003747.1	AsTCP040	541479686	541482226
12	Os12t0616400-02	26155083	26158736	chr5A	A.satnudSFS5A01G001733.1	AsTCP041	102534544	102535425
2	Os02t0635800-01	25497325	25498429	chr6A	A.satnudSFS6A01G002271.1	AsTCP043	274139264	274139890
4	Os04t0526000-01	26310603	26311543	chr6A	A.satnudSFS6A01G002271.1	AsTCP043	274139264	274139890
12	Os12t0616400-02	26155083	26158736	chr7C	A.satnudSFS7C01G004632.1	AsTCP044	519697948	519698832
1	Os01t0213800-01	6221640	6224242	chr3D	A.satnudSFS3D01G002711.1	AsTCP045	344740056	344742835
1	Os01t0755500-01	31699518	31701126	chr3D	A.satnudSFS3D01G002711.1	AsTCP045	344740056	344742835
2	Os02t0635800-01	25497325	25498429	chr2C	A.satnudSFS2C01G003575.1	AsTCP048	498983038	498983667
4	Os04t0526000-01	26310603	26311543	chr2C	A.satnudSFS2C01G003575.1	AsTCP048	498983038	498983667
2	Os02t0635800-01	25497325	25498429	chr2A	A.satnudSFS2A01G002758.1	AsTCP049	352880690	352881304
4	Os04t0526000-01	26310603	26311543	chr2A	A.satnudSFS2A01G002758.1	AsTCP049	352880690	352881304
2	Os02t0635800-01	25497325	25498429	chr2D	A.satnudSFS2D01G002891.1	AsTCP050	150480036	150480653
4	Os04t0526000-01	26310603	26311543	chr2D	A.satnudSFS2D01G002891.1	AsTCP050	150480036	150480653
2	Os02t0747400-01	31396772	31399000	chr6A	A.satnudSFS6A01G001460.1	AsTCP051	190682415	190683413
6	Os06t0226700-01	6571018	6572598	chr6A	A.satnudSFS6A01G001460.1	AsTCP051	190682415	190683413
1	Os01t0763200-01	32106876	32109742	chr3D	A.satnudSFS3D01G002643.1	AsTCP052	341667534	341668337
5	Os05t0513100-01	25436359	25438597	chr3D	A.satnudSFS3D01G002643.1	AsTCP052	341667534	341668337
1	Os01t0763200-01	32106876	32109742	chr3A	A.satnudSFS3A01G003616.1	AsTCP053	394752295	394753098
5	Os05t0513100-01	25436359	25438597	chr3A	A.satnudSFS3A01G003616.1	AsTCP053	394752295	394753098
1	Os01t0763200-01	32106876	32109742	chr3C	A.satnudSFS3C01G003596.1	AsTCP054	533299336	533300139
4	Os04t0194600-01	6490902	6495594	chr4C	A.satnudSFS4C01G000210.1	AsTCP056	6029305	6029805
1	Os01t0763200-01	32106876	32109742	chr1D	A.satnudSFS1D01G003719.1	AsTCP057	333636711	333637616
5	Os05t0513100-01	25436359	25438597	chr1D	A.satnudSFS1D01G003719.1	AsTCP057	333636711	333637616
1	Os01t0763200-01	32106876	32109742	chr1A	A.satnudSFS1A01G003978.1	AsTCP058	362180889	362181794
5	Os05t0513100-01	25436359	25438597	chr1A	A.satnudSFS1A01G003978.1	AsTCP058	362180889	362181794
1	Os01t0763200-01	32106876	32109742	chr1A	A.satnudSFS1A01G000978.1	AsTCP059	513673435	513674337
5	Os05t0513100-01	25436359	25438597	chr1A	A.satnudSFS1A01G000978.1	AsTCP059	513673435	513674337
4	Os04t0194600-01	6490902	6495594	chr5D	A.satnudSFS5D01G005904.1	AsTCP060	474539627	474540124
9	Os09t0521300-00	20363949	20365094	chr5A	A.satnudSFS5A01G005216.1	AsTCP061	463906120	463907094
8	Os08t0544800-01	27296219	27297834	chr5D	A.satnudSFS5D01G004568.1	AsTCP062	410641728	410642711
9	Os09t0521300-00	20363949	20365094	chr5D	A.satnudSFS5D01G004568.1	AsTCP062	410641728	410642711
8	Os08t0544800-01	27296219	27297834	chr5C	A.satnudSFS5C01G004230.1	AsTCP063	540352899	540353900
9	Os09t0521300-00	20363949	20365094	chr5C	A.satnudSFS5C01G004230.1	AsTCP063	540352899	540353900
8	Os08t0432300-00	20931199	20932112	chr7D	A.satnudSFS7D01G001901.1	AsTCP067	136479997	136480446
Chromosomal	BdTCP Gene ID	Chromosomal position		Chromosomal	AsTCP Gene Name	AsTCP Gene ID	Chromosomal position
1	KQK13574	8125649	8127635	chr4A	A.satnudSFS4A01G002452.1	AsTCP001	272140986	272142044
1	KQK13574	8125649	8127635	chr4D	A.satnudSFS4D01G004902.1	AsTCP002	293439175	293440233
1	KQK13574	8125649	8127635	chr7C	A.satnudSFS7C01G001516.1	AsTCP003	55933148	55934197
1	KQK12863	4336343	4340244	chr2D	A.satnudSFS2D01G005921.1	AsTCP004	454273684	454274973
1	KQK21060	57494849	57500709	chr2D	A.satnudSFS2D01G005921.1	AsTCP004	454273684	454274973
4	PNT62314	1035106	1038032	chr2D	A.satnudSFS2D01G005921.1	AsTCP004	454273684	454274973
1	PNT76171	43594551	43596855	chr7D	A.satnudSFS7D01G000315.1	AsTCP005	11265335	11266522
3	KQK01934	58298442	58300759	chr7D	A.satnudSFS7D01G000315.1	AsTCP005	11265335	11266522
1	KQK12863	4336343	4340244	chr2C	A.satnudSFS2C01G001978.1	AsTCP006	354178932	354180197
1	KQK21060	57494849	57500709	chr2C	A.satnudSFS2C01G001978.1	AsTCP006	354178932	354180197
4	PNT62314	1035106	1038032	chr2C	A.satnudSFS2C01G001978.1	AsTCP006	354178932	354180197
1	KQK12863	4336343	4340244	chr2A	A.satnudSFS2A01G001128.1	AsTCP007	236960683	236961975
1	KQK21060	57494849	57500709	chr2A	A.satnudSFS2A01G001128.1	AsTCP007	236960683	236961975
4	PNT62314	1035106	1038032	chr2A	A.satnudSFS2A01G001128.1	AsTCP007	236960683	236961975
4	KQJ92051	45459166	45462127	chr5C	A.satnudSFS5C01G001857.1	AsTCP011	308818383	308819603
4	KQJ89267	29633748	29635207	chr4D	A.satnudSFS4D01G005915.1	AsTCP012	243444696	243445841
4	KQJ92051	45459166	45462127	chr4D	A.satnudSFS4D01G005915.1	AsTCP012	243444696	243445841
4	KQJ89267	29633748	29635207	chr4A	A.satnudSFS4A01G001365.1	AsTCP013	214442787	214443920
4	KQJ92051	45459166	45462127	chr4A	A.satnudSFS4A01G001365.1	AsTCP013	214442787	214443920
4	KQJ92051	45459166	45462127	chr7C	A.satnudSFS7C01G002594.1	AsTCP014	141381209	141382345
4	KQJ89267	29633748	29635207	chr7C	A.satnudSFS7C01G002594.1	AsTCP014	141381209	141382345
3	KQJ98385	38713351	38714016	chr7A	A.satnudSFS7A01G001769.1	AsTCP015	211043482	211044177
4	KQJ90193	35611039	35612529	chr7A	A.satnudSFS7A01G001769.1	AsTCP015	211043482	211044177
4	KQJ92051	45459166	45462127	chr5A	A.satnudSFS5A01G002985.1	AsTCP016	314941878	314943080
4	KQJ89267	29633748	29635207	chr5A	A.satnudSFS5A01G002985.1	AsTCP016	314941878	314943080
3	KQJ98385	38713351	38714016	chr7C	A.satnudSFS7C01G004244.1	AsTCP017	484988233	484988940
4	KQJ90193	35611039	35612529	chr7C	A.satnudSFS7C01G004244.1	AsTCP017	484988233	484988940
3	KQJ98385	38713351	38714016	chr5C	A.satnudSFS5C01G003311.1	AsTCP020	485078308	485079362
4	KQJ90193	35611039	35612529	chr5C	A.satnudSFS5C01G003311.1	AsTCP020	485078308	485079362
3	KQJ98385	38713351	38714016	chr5A	A.satnudSFS5A01G004282.1	AsTCP021	420424285	420425073
4	KQJ90193	35611039	35612529	chr5A	A.satnudSFS5A01G004282.1	AsTCP021	420424285	420425073
3	KQJ98385	38713351	38714016	chr5D	A.satnudSFS5D01G003581.1	AsTCP022	370399997	370401081
4	KQJ90193	35611039	35612529	chr5D	A.satnudSFS5D01G003581.1	AsTCP022	370399997	370401081
2	PNT73507	56796051	56800980	chr4D	A.satnudSFS4D01G002395.1	AsTCP023	372905434	372906411
2	PNT73507	56796051	56800980	chr4A	A.satnudSFS4A01G006448.1	AsTCP024	427391926	427392900
2	PNT73507	56796051	56800980	chr4D	A.satnudSFS4D01G001071.1	AsTCP025	416473900	416474877
1	KQK21060	57494849	57500709	chr4A	A.satnudSFS4A01G003195.1	AsTCP026	299330291	299331532
1	KQK12863	4336343	4340244	chr4A	A.satnudSFS4A01G003195.1	AsTCP026	299330291	299331532
1	KQK21060	57494849	57500709	chr4D	A.satnudSFS4D01G004158.1	AsTCP027	319785012	319786238
1	KQK12863	4336343	4340244	chr4D	A.satnudSFS4D01G004158.1	AsTCP027	319785012	319786238
1	KQK12863	4336343	4340244	chr7C	A.satnudSFS7C01G000791.1	AsTCP028	26181282	26182493
1	KQK21060	57494849	57500709	chr7C	A.satnudSFS7C01G000791.1	AsTCP028	26181282	26182493
2	KQK03292	5303335	5305921	chr3C	A.satnudSFS3C01G001315.1	AsTCP030	72021818	72024497
3	PNT69714	59075049	59075804	chr6D	A.satnudSFS6D01G003337.1	AsTCP031	293082329	293083072
2	KQK03292	5303335	5305921	chr3A	A.satnudSFS3A01G003683.1	AsTCP033	398586289	398589151
2	PNT72876	49919696	49921568	chr3A	A.satnudSFS3A01G003683.1	AsTCP033	398586289	398589151
3	KQK00474	50712784	50713835	chr6C	A.satnudSFS6C01G005644.1	AsTCP035	578110534	578111151
5	KQJ83685	19796256	19797418	chr6C	A.satnudSFS6C01G005644.1	AsTCP035	578110534	578111151
4	PNT62314	1035106	1038032	chr5D	A.satnudSFS5D01G000968.1	AsTCP036	67480705	67481589
2	KQK03292	5303335	5305921	chr3D	A.satnudSFS3D01G000389.1	AsTCP037	17890457	17901439
2	KQK03292	5303335	5305921	chr3A	A.satnudSFS3A01G001436.1	AsTCP038	60926151	60930450
2	KQK03292	5303335	5305921	chr3C	A.satnudSFS3C01G003747.1	AsTCP040	541479686	541482226
2	PNT72876	49919696	49921568	chr3C	A.satnudSFS3C01G003747.1	AsTCP040	541479686	541482226
4	PNT62314	1035106	1038032	chr5A	A.satnudSFS5A01G001733.1	AsTCP041	102534544	102535425
3	KQK00474	50712784	50713835	chr6A	A.satnudSFS6A01G002271.1	AsTCP043	274139264	274139890
5	KQJ83685	19796256	19797418	chr6A	A.satnudSFS6A01G002271.1	AsTCP043	274139264	274139890
4	PNT62314	1035106	1038032	chr7C	A.satnudSFS7C01G004632.1	AsTCP044	519697948	519698832
2	KQK03292	5303335	5305921	chr3D	A.satnudSFS3D01G002711.1	AsTCP045	344740056	344742835
2	PNT72876	49919696	49921568	chr3D	A.satnudSFS3D01G002711.1	AsTCP045	344740056	344742835
3	KQK00474	50712784	50713835	chr2C	A.satnudSFS2C01G003575.1	AsTCP048	498983038	498983667
5	KQJ83685	19796256	19797418	chr2C	A.satnudSFS2C01G003575.1	AsTCP048	498983038	498983667
3	KQK00474	50712784	50713835	chr2A	A.satnudSFS2A01G002758.1	AsTCP049	352880690	352881304
5	KQJ83685	19796256	19797418	chr2A	A.satnudSFS2A01G002758.1	AsTCP049	352880690	352881304
3	KQK00474	50712784	50713835	chr2D	A.satnudSFS2D01G002891.1	AsTCP050	150480036	150480653
5	KQJ83685	19796256	19797418	chr2D	A.satnudSFS2D01G002891.1	AsTCP050	150480036	150480653
1	PNT76171	43594551	43596855	chr6A	A.satnudSFS6A01G001460.1	AsTCP051	190682415	190683413
3	KQK01934	58298442	58300759	chr6A	A.satnudSFS6A01G001460.1	AsTCP051	190682415	190683413
2	KQK09878	50267809	50271013	chr3D	A.satnudSFS3D01G002643.1	AsTCP052	341667534	341668337
2	KQK05440	17602003	17605686	chr3D	A.satnudSFS3D01G002643.1	AsTCP052	341667534	341668337
2	KQK09878	50267809	50271013	chr3A	A.satnudSFS3A01G003616.1	AsTCP053	394752295	394753098
2	KQK05440	17602003	17605686	chr3A	A.satnudSFS3A01G003616.1	AsTCP053	394752295	394753098
2	KQK09878	50267809	50271013	chr3C	A.satnudSFS3C01G003596.1	AsTCP054	533299336	533300139
5	KQJ81756	3156511	3157506	chr6A	A.satnudSFS6A01G005368.1	AsTCP055	424496194	424496697
2	KQK05440	17602003	17605686	chr1D	A.satnudSFS1D01G003719.1	AsTCP057	333636711	333637616
2	KQK09878	50267809	50271013	chr1D	A.satnudSFS1D01G003719.1	AsTCP057	333636711	333637616
2	KQK05440	17602003	17605686	chr1A	A.satnudSFS1A01G003978.1	AsTCP058	362180889	362181794
2	KQK09878	50267809	50271013	chr1A	A.satnudSFS1A01G003978.1	AsTCP058	362180889	362181794
2	KQK05440	17602003	17605686	chr1A	A.satnudSFS1A01G000978.1	AsTCP059	513673435	513674337
2	KQK09878	50267809	50271013	chr1A	A.satnudSFS1A01G000978.1	AsTCP059	513673435	513674337
5	KQJ81756	3156511	3157506	chr5D	A.satnudSFS5D01G005904.1	AsTCP060	474539627	474540124
4	KQJ91096	40829849	40830766	chr5A	A.satnudSFS5A01G005216.1	AsTCP061	463906120	463907094
4	KQJ91096	40829849	40830766	chr5D	A.satnudSFS5D01G004568.1	AsTCP062	410641728	410642711
4	KQJ91096	40829849	40830766	chr5C	A.satnudSFS5C01G004230.1	AsTCP063	540352899	540353900
3	KQJ98385	38713351	38714016	chr7D	A.satnudSFS7D01G001901.1	AsTCP067	136479997	136480446
4	KQJ90193	35611039	35612529	chr7D	A.satnudSFS7D01G001901.1	AsTCP067	136479997	136480446
Chromosomal	AetTCP Gene ID	Chromosomal position		Chromosomal	AsTCP Gene Name	AsTCP Gene ID	Chromosomal position
4D	AET4Gv20079600.1	20187263	20188789	chr4A	A.satnudSFS4A01G002452.1	AsTCP001	272140986	272142044
4D	AET4Gv20079600.1	20187263	20188789	chr4D	A.satnudSFS4D01G004902.1	AsTCP002	293439175	293440233
4D	AET4Gv20079600.1	20187263	20188789	chr7C	A.satnudSFS7C01G001516.1	AsTCP003	55933148	55934197
2D	AET2Gv20566900.3	301007731	301010085	chr2D	A.satnudSFS2D01G005921.1	AsTCP004	454273684	454274973
5D	AET5Gv20989100.1	498523026	498526249	chr2D	A.satnudSFS2D01G005921.1	AsTCP004	454273684	454274973
6D	AET6Gv20759000.1	417640036	417641247	chr7D	A.satnudSFS7D01G000315.1	AsTCP005	11265335	11266522
7D	AET7Gv20478200.1	141831155	141833253	chr7D	A.satnudSFS7D01G000315.1	AsTCP005	11265335	11266522
2D	AET2Gv20566900.3	301007731	301010085	chr2C	A.satnudSFS2C01G001978.1	AsTCP006	354178932	354180197
5D	AET5Gv20989100.1	498523026	498526249	chr2C	A.satnudSFS2C01G001978.1	AsTCP006	354178932	354180197
2D	AET2Gv20566900.3	301007731	301010085	chr2A	A.satnudSFS2A01G001128.1	AsTCP007	236960683	236961975
5D	AET5Gv20989100.1	498523026	498526249	chr2A	A.satnudSFS2A01G001128.1	AsTCP007	236960683	236961975
4D	AET4Gv20194000.1	69083166	69085160	chr5C	A.satnudSFS5C01G001857.1	AsTCP011	308818383	308819603
4D	AET4Gv20194000.1	69083166	69085160	chr4D	A.satnudSFS4D01G005915.1	AsTCP012	243444696	243445841
5D	AET5Gv20335100.1	212349441	212350685	chr4D	A.satnudSFS4D01G005915.1	AsTCP012	243444696	243445841
4D	AET4Gv20194000.1	69083166	69085160	chr4A	A.satnudSFS4A01G001365.1	AsTCP013	214442787	214443920
5D	AET5Gv20335100.1	212349441	212350685	chr4A	A.satnudSFS4A01G001365.1	AsTCP013	214442787	214443920
4D	AET4Gv20194000.1	69083166	69085160	chr7C	A.satnudSFS7C01G002594.1	AsTCP014	141381209	141382345
5D	AET5Gv20335100.1	212349441	212350685	chr7C	A.satnudSFS7C01G002594.1	AsTCP014	141381209	141382345
4D	AET4Gv20194000.1	69083166	69085160	chr5A	A.satnudSFS5A01G002985.1	AsTCP016	314941878	314943080
5D	AET5Gv20335100.1	212349441	212350685	chr5A	A.satnudSFS5A01G002985.1	AsTCP016	314941878	314943080
5D	AET5Gv20506400.1	330001705	330002780	chr7C	A.satnudSFS7C01G004244.1	AsTCP017	484988233	484988940
4D	AET4Gv20194000.1	69083166	69085160	chr5D	A.satnudSFS5D01G002214.1	AsTCP019	263652455	263653657
5D	AET5Gv20335100.1	212349441	212350685	chr5D	A.satnudSFS5D01G002214.1	AsTCP019	263652455	263653657
5D	AET5Gv20506400.1	330001705	330002780	chr5C	A.satnudSFS5C01G003311.1	AsTCP020	485078308	485079362
5D	AET5Gv20506400.1	330001705	330002780	chr5A	A.satnudSFS5A01G004282.1	AsTCP021	420424285	420425073
5D	AET5Gv20506400.1	330001705	330002780	chr5D	A.satnudSFS5D01G003581.1	AsTCP022	370399997	370401081
3D	AET3Gv20969100.2	551703918	551704928	chr4D	A.satnudSFS4D01G002395.1	AsTCP023	372905434	372906411
3D	AET3Gv20969100.2	551703918	551704928	chr4A	A.satnudSFS4A01G006448.1	AsTCP024	427391926	427392900
3D	AET3Gv20969100.2	551703918	551704928	chr4D	A.satnudSFS4D01G001071.1	AsTCP025	416473900	416474877
2D	AET2Gv20566900.3	301007731	301010085	chr4A	A.satnudSFS4A01G003195.1	AsTCP026	299330291	299331532
5D	AET5Gv20989100.1	498523026	498526249	chr4A	A.satnudSFS4A01G003195.1	AsTCP026	299330291	299331532
2D	AET2Gv20566900.3	301007731	301010085	chr4D	A.satnudSFS4D01G004158.1	AsTCP027	319785012	319786238
5D	AET5Gv20989100.1	498523026	498526249	chr4D	A.satnudSFS4D01G004158.1	AsTCP027	319785012	319786238
2D	AET2Gv20566900.3	301007731	301010085	chr7C	A.satnudSFS7C01G000791.1	AsTCP028	26181282	26182493
5D	AET5Gv20989100.1	498523026	498526249	chr7C	A.satnudSFS7C01G000791.1	AsTCP028	26181282	26182493
3D	AET3Gv20316100.3	113386966	113390004	chr3C	A.satnudSFS3C01G001315.1	AsTCP030	72021818	72024497
6D	AET6Gv20997600.2	491250578	491251433	chr6D	A.satnudSFS6D01G003337.1	AsTCP031	293082329	293083072
6D	AET6Gv20997600.2	491250578	491251433	chr6A	A.satnudSFS6A01G003689.1	AsTCP032	333468594	333469361
3D	AET3Gv20692300.1	410542769	410545115	chr3A	A.satnudSFS3A01G003683.1	AsTCP033	398586289	398589151
3D	AET3Gv20316100.3	113386966	113390004	chr3A	A.satnudSFS3A01G003683.1	AsTCP033	398586289	398589151
2D	AET2Gv20840500.1	475828041	475829387	chr6C	A.satnudSFS6C01G005644.1	AsTCP035	578110534	578111151
6D	AET6Gv20614000.1	329115674	329116963	chr6C	A.satnudSFS6C01G005644.1	AsTCP035	578110534	578111151
5D	AET5Gv20103700.1	44635274	44638757	chr5D	A.satnudSFS5D01G000968.1	AsTCP036	67480705	67481589
3D	AET3Gv20316100.3	113386966	113390004	chr3D	A.satnudSFS3D01G000389.1	AsTCP037	17890457	17901439
3D	AET3Gv20316100.3	113386966	113390004	chr3A	A.satnudSFS3A01G001436.1	AsTCP038	60926151	60930450
3D	AET3Gv20692300.1	410542769	410545115	chr3C	A.satnudSFS3C01G003747.1	AsTCP040	541479686	541482226
3D	AET3Gv20316100.3	113386966	113390004	chr3C	A.satnudSFS3C01G003747.1	AsTCP040	541479686	541482226
5D	AET5Gv20103700.1	44635274	44638757	chr5A	A.satnudSFS5A01G001733.1	AsTCP041	102534544	102535425
5D	AET5Gv21150300.2	551130648	551131257	chr7C	A.satnudSFS7C01G000115.1	AsTCP042	4756828	4757940
2D	AET2Gv20840500.1	475828041	475829387	chr6A	A.satnudSFS6A01G002271.1	AsTCP043	274139264	274139890
6D	AET6Gv20614000.1	329115674	329116963	chr6A	A.satnudSFS6A01G002271.1	AsTCP043	274139264	274139890
5D	AET5Gv20103700.1	44635274	44638757	chr7C	A.satnudSFS7C01G004632.1	AsTCP044	519697948	519698832
3D	AET3Gv20692300.1	410542769	410545115	chr3D	A.satnudSFS3D01G002711.1	AsTCP045	344740056	344742835
3D	AET3Gv20316100.3	113386966	113390004	chr3D	A.satnudSFS3D01G002711.1	AsTCP045	344740056	344742835
5D	AET5Gv21150300.2	551130648	551131257	chr4A	A.satnudSFS4A01G003924.1	AsTCP046	320715556	320716623
5D	AET5Gv21150300.2	551130648	551131257	chr4D	A.satnudSFS4D01G003430.1	AsTCP047	338603971	338605035
2D	AET2Gv20840500.1	475828041	475829387	chr2C	A.satnudSFS2C01G003575.1	AsTCP048	498983038	498983667
6D	AET6Gv20614000.1	329115674	329116963	chr2C	A.satnudSFS2C01G003575.1	AsTCP048	498983038	498983667
2D	AET2Gv20840500.1	475828041	475829387	chr2A	A.satnudSFS2A01G002758.1	AsTCP049	352880690	352881304
6D	AET6Gv20614000.1	329115674	329116963	chr2A	A.satnudSFS2A01G002758.1	AsTCP049	352880690	352881304
2D	AET2Gv20840500.1	475828041	475829387	chr2D	A.satnudSFS2D01G002891.1	AsTCP050	150480036	150480653
6D	AET6Gv20614000.1	329115674	329116963	chr2D	A.satnudSFS2D01G002891.1	AsTCP050	150480036	150480653
6D	AET6Gv20759000.1	417640036	417641247	chr6A	A.satnudSFS6A01G001460.1	AsTCP051	190682415	190683413
7D	AET7Gv20478200.1	141831155	141833253	chr6A	A.satnudSFS6A01G001460.1	AsTCP051	190682415	190683413
1D	AET1Gv20802600.3	432133519	432134885	chr3D	A.satnudSFS3D01G002643.1	AsTCP052	341667534	341668337
3D	AET3Gv20706100.2	421206916	421209566	chr3D	A.satnudSFS3D01G002643.1	AsTCP052	341667534	341668337
1D	AET1Gv20802600.3	432133519	432134885	chr3A	A.satnudSFS3A01G003616.1	AsTCP053	394752295	394753098
3D	AET3Gv20706100.2	421206916	421209566	chr3A	A.satnudSFS3A01G003616.1	AsTCP053	394752295	394753098
3D	AET3Gv20706100.2	421206916	421209566	chr3C	A.satnudSFS3C01G003596.1	AsTCP054	533299336	533300139
2D	AET2Gv20082900.1	18874877	18875686	chr6A	A.satnudSFS6A01G005368.1	AsTCP055	424496194	424496697
1D	AET1Gv20802600.3	432133519	432134885	chr1D	A.satnudSFS1D01G003719.1	AsTCP057	333636711	333637616
3D	AET3Gv20706100.2	421206916	421209566	chr1D	A.satnudSFS1D01G003719.1	AsTCP057	333636711	333637616
1D	AET1Gv20802600.3	432133519	432134885	chr1A	A.satnudSFS1A01G003978.1	AsTCP058	362180889	362181794
3D	AET3Gv20706100.2	421206916	421209566	chr1A	A.satnudSFS1A01G003978.1	AsTCP058	362180889	362181794
1D	AET1Gv20802600.3	432133519	432134885	chr1A	A.satnudSFS1A01G000978.1	AsTCP059	513673435	513674337
3D	AET3Gv20706100.2	421206916	421209566	chr1A	A.satnudSFS1A01G000978.1	AsTCP059	513673435	513674337
2D	AET2Gv20082900.1	18874877	18875686	chr5D	A.satnudSFS5D01G005904.1	AsTCP060	474539627	474540124
5D	AET5Gv20717200.1	418177972	418179338	chr5A	A.satnudSFS5A01G005216.1	AsTCP061	463906120	463907094
5D	AET5Gv20717200.1	418177972	418179338	chr5D	A.satnudSFS5D01G004568.1	AsTCP062	410641728	410642711
5D	AET5Gv20717200.1	418177972	418179338	chr5C	A.satnudSFS5C01G004230.1	AsTCP063	540352899	540353900
5D	AET5Gv20506400.1	330001705	330002780	chr7D	A.satnudSFS7D01G001901.1	AsTCP067	136479997	136480446
Chromosomal	TaTCP Gene ID	Chromosomal position		Chromosomal	AsTCP Gene Name	AsTCP Gene ID	Chromosomal position
4A	TraesCS4A02G271300.1	582839670	582841244	chr4A	A.satnudSFS4A01G002452.1	AsTCP001	272140986	272142044
4B	TraesCS4B02G042700.1	30362277	30363341	chr4A	A.satnudSFS4A01G002452.1	AsTCP001	272140986	272142044
4D	TraesCS4D02G040100.1	18463838	18472387	chr4A	A.satnudSFS4A01G002452.1	AsTCP001	272140986	272142044
4A	TraesCS4A02G271300.1	582839670	582841244	chr4D	A.satnudSFS4D01G004902.1	AsTCP002	293439175	293440233
4B	TraesCS4B02G042700.1	30362277	30363341	chr4D	A.satnudSFS4D01G004902.1	AsTCP002	293439175	293440233
4D	TraesCS4D02G040100.1	18463838	18472387	chr4D	A.satnudSFS4D01G004902.1	AsTCP002	293439175	293440233
4A	TraesCS4A02G271300.1	582839670	582841244	chr7C	A.satnudSFS7C01G001516.1	AsTCP003	55933148	55934197
4B	TraesCS4B02G042700.1	30362277	30363341	chr7C	A.satnudSFS7C01G001516.1	AsTCP003	55933148	55934197
4D	TraesCS4D02G040100.1	18463838	18472387	chr7C	A.satnudSFS7C01G001516.1	AsTCP003	55933148	55934197
2A	TraesCS2A02G251100.1	379150934	379159267	chr2D	A.satnudSFS2D01G005921.1	AsTCP004	454273684	454274973
2B	TraesCS2B02G265800.1	357918017	357924451	chr2D	A.satnudSFS2D01G005921.1	AsTCP004	454273684	454274973
2D	TraesCS2D02G252100.1	302247032	302253739	chr2D	A.satnudSFS2D01G005921.1	AsTCP004	454273684	454274973
5A	TraesCS5A02G423900.1	609619180	609621983	chr2D	A.satnudSFS2D01G005921.1	AsTCP004	454273684	454274973
5B	TraesCS5B02G426200.1	601864073	601867389	chr2D	A.satnudSFS2D01G005921.1	AsTCP004	454273684	454274973
6A	TraesCS6A02G306500.1	540144123	540146045	chr7D	A.satnudSFS7D01G000315.1	AsTCP005	11265335	11266522
6B	TraesCS6B02G334900.1	589127612	589129644	chr7D	A.satnudSFS7D01G000315.1	AsTCP005	11265335	11266522
6D	TraesCS6D02G285600.1	393934793	393936464	chr7D	A.satnudSFS7D01G000315.1	AsTCP005	11265335	11266522
7B	TraesCS7B02G091900.1	105322710	105325639	chr7D	A.satnudSFS7D01G000315.1	AsTCP005	11265335	11266522
7D	TraesCS7D02G187600.1	140232150	140234052	chr7D	A.satnudSFS7D01G000315.1	AsTCP005	11265335	11266522
2A	TraesCS2A02G251100.1	379150934	379159267	chr2C	A.satnudSFS2C01G001978.1	AsTCP006	354178932	354180197
2B	TraesCS2B02G265800.1	357918017	357924451	chr2C	A.satnudSFS2C01G001978.1	AsTCP006	354178932	354180197
2D	TraesCS2D02G252100.1	302247032	302253739	chr2C	A.satnudSFS2C01G001978.1	AsTCP006	354178932	354180197
5A	TraesCS5A02G423900.1	609619180	609621983	chr2C	A.satnudSFS2C01G001978.1	AsTCP006	354178932	354180197
5B	TraesCS5B02G426200.1	601864073	601867389	chr2C	A.satnudSFS2C01G001978.1	AsTCP006	354178932	354180197
2A	TraesCS2A02G251100.1	379150934	379159267	chr2A	A.satnudSFS2A01G001128.1	AsTCP007	236960683	236961975
2B	TraesCS2B02G265800.1	357918017	357924451	chr2A	A.satnudSFS2A01G001128.1	AsTCP007	236960683	236961975
2D	TraesCS2D02G252100.1	302247032	302253739	chr2A	A.satnudSFS2A01G001128.1	AsTCP007	236960683	236961975
5A	TraesCS5A02G423900.1	609619180	609621983	chr2A	A.satnudSFS2A01G001128.1	AsTCP007	236960683	236961975
5B	TraesCS5B02G426200.1	601864073	601867389	chr2A	A.satnudSFS2A01G001128.1	AsTCP007	236960683	236961975
4D	TraesCS4D02G090500.1	65576568	65578302	chr5C	A.satnudSFS5C01G001857.1	AsTCP011	308818383	308819603
5B	TraesCS5B02G117100.1	206101060	206102857	chr5C	A.satnudSFS5C01G001857.1	AsTCP011	308818383	308819603
4A	TraesCS4A02G222700.1	530121678	530123374	chr4D	A.satnudSFS4D01G005915.1	AsTCP012	243444696	243445841
4B	TraesCS4B02G093700.1	96270932	96272626	chr4D	A.satnudSFS4D01G005915.1	AsTCP012	243444696	243445841
4D	TraesCS4D02G090500.1	65576568	65578302	chr4D	A.satnudSFS4D01G005915.1	AsTCP012	243444696	243445841
4A	TraesCS4A02G222700.1	530121678	530123374	chr4A	A.satnudSFS4A01G001365.1	AsTCP013	214442787	214443920
4B	TraesCS4B02G093700.1	96270932	96272626	chr4A	A.satnudSFS4A01G001365.1	AsTCP013	214442787	214443920
4D	TraesCS4D02G090500.1	65576568	65578302	chr4A	A.satnudSFS4A01G001365.1	AsTCP013	214442787	214443920
5B	TraesCS5B02G117100.1	206101060	206102857	chr4A	A.satnudSFS4A01G001365.1	AsTCP013	214442787	214443920
4A	TraesCS4A02G222700.1	530121678	530123374	chr7C	A.satnudSFS7C01G002594.1	AsTCP014	141381209	141382345
4B	TraesCS4B02G093700.1	96270932	96272626	chr7C	A.satnudSFS7C01G002594.1	AsTCP014	141381209	141382345
4D	TraesCS4D02G090500.1	65576568	65578302	chr7C	A.satnudSFS7C01G002594.1	AsTCP014	141381209	141382345
5B	TraesCS5B02G117100.1	206101060	206102857	chr7C	A.satnudSFS7C01G002594.1	AsTCP014	141381209	141382345
5B	TraesCS5B02G205600.1	374190914	374192086	chr7A	A.satnudSFS7A01G001769.1	AsTCP015	211043482	211044177
4D	TraesCS4D02G090500.1	65576568	65578302	chr5A	A.satnudSFS5A01G002985.1	AsTCP016	314941878	314943080
5A	TraesCS5A02G121800.1	264421099	264422849	chr5A	A.satnudSFS5A01G002985.1	AsTCP016	314941878	314943080
5B	TraesCS5B02G117100.1	206101060	206102857	chr5A	A.satnudSFS5A01G002985.1	AsTCP016	314941878	314943080
5B	TraesCS5B02G205600.1	374190914	374192086	chr7C	A.satnudSFS7C01G004244.1	AsTCP017	484988233	484988940
4D	TraesCS4D02G090500.1	65576568	65578302	chr5D	A.satnudSFS5D01G002214.1	AsTCP019	263652455	263653657
5A	TraesCS5A02G121800.1	264421099	264422849	chr5D	A.satnudSFS5D01G002214.1	AsTCP019	263652455	263653657
5B	TraesCS5B02G117100.1	206101060	206102857	chr5D	A.satnudSFS5D01G002214.1	AsTCP019	263652455	263653657
5A	TraesCS5A02G207300.1	419207299	419208117	chr5C	A.satnudSFS5C01G003311.1	AsTCP020	485078308	485079362
5B	TraesCS5B02G205600.1	374190914	374192086	chr5C	A.satnudSFS5C01G003311.1	AsTCP020	485078308	485079362
5D	TraesCS5D02G213400.1	322577220	322578047	chr5C	A.satnudSFS5C01G003311.1	AsTCP020	485078308	485079362
5A	TraesCS5A02G207300.1	419207299	419208117	chr5A	A.satnudSFS5A01G004282.1	AsTCP021	420424285	420425073
5B	TraesCS5B02G205600.1	374190914	374192086	chr5A	A.satnudSFS5A01G004282.1	AsTCP021	420424285	420425073
5D	TraesCS5D02G213400.1	322577220	322578047	chr5A	A.satnudSFS5A01G004282.1	AsTCP021	420424285	420425073
5A	TraesCS5A02G207300.1	419207299	419208117	chr5D	A.satnudSFS5D01G003581.1	AsTCP022	370399997	370401081
5B	TraesCS5B02G205600.1	374190914	374192086	chr5D	A.satnudSFS5D01G003581.1	AsTCP022	370399997	370401081
5D	TraesCS5D02G213400.1	322577220	322578047	chr5D	A.satnudSFS5D01G003581.1	AsTCP022	370399997	370401081
3A	TraesCS3A02G436100.1	679694378	679696479	chr4D	A.satnudSFS4D01G002395.1	AsTCP023	372905434	372906411
3B	TraesCS3B02G470700.1	718849770	718851635	chr4D	A.satnudSFS4D01G002395.1	AsTCP023	372905434	372906411
3D	TraesCS3D02G428700.1	543008179	543010159	chr4D	A.satnudSFS4D01G002395.1	AsTCP023	372905434	372906411
3A	TraesCS3A02G436100.1	679694378	679696479	chr4A	A.satnudSFS4A01G006448.1	AsTCP024	427391926	427392900
3B	TraesCS3B02G470700.1	718849770	718851635	chr4A	A.satnudSFS4A01G006448.1	AsTCP024	427391926	427392900
3D	TraesCS3D02G428700.1	543008179	543010159	chr4A	A.satnudSFS4A01G006448.1	AsTCP024	427391926	427392900
3A	TraesCS3A02G436100.1	679694378	679696479	chr4D	A.satnudSFS4D01G001071.1	AsTCP025	416473900	416474877
3B	TraesCS3B02G470700.1	718849770	718851635	chr4D	A.satnudSFS4D01G001071.1	AsTCP025	416473900	416474877
3D	TraesCS3D02G428700.1	543008179	543010159	chr4D	A.satnudSFS4D01G001071.1	AsTCP025	416473900	416474877
2D	TraesCS2D02G252100.1	302247032	302253739	chr4A	A.satnudSFS4A01G003195.1	AsTCP026	299330291	299331532
5A	TraesCS5A02G423900.1	609619180	609621983	chr4A	A.satnudSFS4A01G003195.1	AsTCP026	299330291	299331532
5B	TraesCS5B02G426200.1	601864073	601867389	chr4A	A.satnudSFS4A01G003195.1	AsTCP026	299330291	299331532
5D	TraesCS5D02G432500.1	488677442	488679253	chr4A	A.satnudSFS4A01G003195.1	AsTCP026	299330291	299331532
2D	TraesCS2D02G252100.1	302247032	302253739	chr4D	A.satnudSFS4D01G004158.1	AsTCP027	319785012	319786238
5A	TraesCS5A02G423900.1	609619180	609621983	chr4D	A.satnudSFS4D01G004158.1	AsTCP027	319785012	319786238
5B	TraesCS5B02G426200.1	601864073	601867389	chr4D	A.satnudSFS4D01G004158.1	AsTCP027	319785012	319786238
5D	TraesCS5D02G432500.1	488677442	488679253	chr4D	A.satnudSFS4D01G004158.1	AsTCP027	319785012	319786238
2D	TraesCS2D02G252100.1	302247032	302253739	chr7C	A.satnudSFS7C01G000791.1	AsTCP028	26181282	26182493
5A	TraesCS5A02G423900.1	609619180	609621983	chr7C	A.satnudSFS7C01G000791.1	AsTCP028	26181282	26182493
5B	TraesCS5B02G426200.1	601864073	601867389	chr7C	A.satnudSFS7C01G000791.1	AsTCP028	26181282	26182493
5D	TraesCS5D02G432500.1	488677442	488679253	chr7C	A.satnudSFS7C01G000791.1	AsTCP028	26181282	26182493
3A	TraesCS3A02G140100.1	119137149	119140425	chr3C	A.satnudSFS3C01G001315.1	AsTCP030	72021818	72024497
3B	TraesCS3B02G164500.1	162222339	162224970	chr3C	A.satnudSFS3C01G001315.1	AsTCP030	72021818	72024497
3D	TraesCS3D02G146900.1	111206159	111208623	chr3C	A.satnudSFS3C01G001315.1	AsTCP030	72021818	72024497
6A	TraesCS6A02G412800.1	614381484	614383233	chr6D	A.satnudSFS6D01G003337.1	AsTCP031	293082329	293083072
6B	TraesCS6B02G462100.1	715448937	715450031	chr6D	A.satnudSFS6D01G003337.1	AsTCP031	293082329	293083072
6D	TraesCS6D02G397000.1	469205255	469207520	chr6D	A.satnudSFS6D01G003337.1	AsTCP031	293082329	293083072
6A	TraesCS6A02G412800.1	614381484	614383233	chr6A	A.satnudSFS6A01G003689.1	AsTCP032	333468594	333469361
2A	TraesCS2A02G376000.1	618266685	618267625	chr6C	A.satnudSFS6C01G005644.1	AsTCP035	578110534	578111151
2B	TraesCS2B02G392900.1	557226759	557227975	chr6C	A.satnudSFS6C01G005644.1	AsTCP035	578110534	578111151
6A	TraesCS6A02G233800.1	441486019	441486880	chr6C	A.satnudSFS6C01G005644.1	AsTCP035	578110534	578111151
6B	TraesCS6B02G262600.1	473055822	473056442	chr6C	A.satnudSFS6C01G005644.1	AsTCP035	578110534	578111151
6D	TraesCS6D02G216100.1	306129040	306130108	chr6C	A.satnudSFS6C01G005644.1	AsTCP035	578110534	578111151
5A	TraesCS5A02G031900.1	29512544	29516131	chr5D	A.satnudSFS5D01G000968.1	AsTCP036	67480705	67481589
5B	TraesCS5B02G032000.1	35188411	35189313	chr5D	A.satnudSFS5D01G000968.1	AsTCP036	67480705	67481589
5D	TraesCS5D02G040100.1	41117072	41120665	chr5D	A.satnudSFS5D01G000968.1	AsTCP036	67480705	67481589
3A	TraesCS3A02G140100.1	119137149	119140425	chr3D	A.satnudSFS3D01G000389.1	AsTCP037	17890457	17901439
3B	TraesCS3B02G164500.1	162222339	162224970	chr3D	A.satnudSFS3D01G000389.1	AsTCP037	17890457	17901439
3D	TraesCS3D02G146900.1	111206159	111208623	chr3D	A.satnudSFS3D01G000389.1	AsTCP037	17890457	17901439
3A	TraesCS3A02G140100.1	119137149	119140425	chr3A	A.satnudSFS3A01G001436.1	AsTCP038	60926151	60930450
3B	TraesCS3B02G164500.1	162222339	162224970	chr3A	A.satnudSFS3A01G001436.1	AsTCP038	60926151	60930450
3D	TraesCS3D02G146900.1	111206159	111208623	chr3A	A.satnudSFS3A01G001436.1	AsTCP038	60926151	60930450
5A	TraesCS5A02G031900.1	29512544	29516131	chr5A	A.satnudSFS5A01G001733.1	AsTCP041	102534544	102535425
5B	TraesCS5B02G032000.1	35188411	35189313	chr5A	A.satnudSFS5A01G001733.1	AsTCP041	102534544	102535425
5D	TraesCS5D02G040100.1	41117072	41120665	chr5A	A.satnudSFS5A01G001733.1	AsTCP041	102534544	102535425
4A	TraesCS4A02G355900.1	629486061	629487401	chr7C	A.satnudSFS7C01G000115.1	AsTCP042	4756828	4757940
5B	TraesCS5B02G516200.1	680580273	680583936	chr7C	A.satnudSFS7C01G000115.1	AsTCP042	4756828	4757940
5D	TraesCS5D02G516300.1	539014262	539015611	chr7C	A.satnudSFS7C01G000115.1	AsTCP042	4756828	4757940
2A	TraesCS2A02G376000.1	618266685	618267625	chr6A	A.satnudSFS6A01G002271.1	AsTCP043	274139264	274139890
2B	TraesCS2B02G392900.1	557226759	557227975	chr6A	A.satnudSFS6A01G002271.1	AsTCP043	274139264	274139890
6A	TraesCS6A02G233800.1	441486019	441486880	chr6A	A.satnudSFS6A01G002271.1	AsTCP043	274139264	274139890
6B	TraesCS6B02G262600.1	473055822	473056442	chr6A	A.satnudSFS6A01G002271.1	AsTCP043	274139264	274139890
6D	TraesCS6D02G216100.1	306129040	306130108	chr6A	A.satnudSFS6A01G002271.1	AsTCP043	274139264	274139890
5A	TraesCS5A02G031900.1	29512544	29516131	chr7C	A.satnudSFS7C01G004632.1	AsTCP044	519697948	519698832
5B	TraesCS5B02G032000.1	35188411	35189313	chr7C	A.satnudSFS7C01G004632.1	AsTCP044	519697948	519698832
5D	TraesCS5D02G040100.1	41117072	41120665	chr7C	A.satnudSFS7C01G004632.1	AsTCP044	519697948	519698832
4A	TraesCS4A02G355900.1	629486061	629487401	chr4A	A.satnudSFS4A01G003924.1	AsTCP046	320715556	320716623
5B	TraesCS5B02G516200.1	680580273	680583936	chr4A	A.satnudSFS4A01G003924.1	AsTCP046	320715556	320716623
5D	TraesCS5D02G516300.1	539014262	539015611	chr4A	A.satnudSFS4A01G003924.1	AsTCP046	320715556	320716623
4A	TraesCS4A02G355900.1	629486061	629487401	chr4D	A.satnudSFS4D01G003430.1	AsTCP047	338603971	338605035
5B	TraesCS5B02G516200.1	680580273	680583936	chr4D	A.satnudSFS4D01G003430.1	AsTCP047	338603971	338605035
5D	TraesCS5D02G516300.1	539014262	539015611	chr4D	A.satnudSFS4D01G003430.1	AsTCP047	338603971	338605035
2A	TraesCS2A02G376000.1	618266685	618267625	chr2C	A.satnudSFS2C01G003575.1	AsTCP048	498983038	498983667
2B	TraesCS2B02G392900.1	557226759	557227975	chr2C	A.satnudSFS2C01G003575.1	AsTCP048	498983038	498983667
2D	TraesCS2D02G372200.1	476344966	476346144	chr2C	A.satnudSFS2C01G003575.1	AsTCP048	498983038	498983667
6A	TraesCS6A02G233800.1	441486019	441486880	chr2C	A.satnudSFS2C01G003575.1	AsTCP048	498983038	498983667
6D	TraesCS6D02G216100.1	306129040	306130108	chr2C	A.satnudSFS2C01G003575.1	AsTCP048	498983038	498983667
2A	TraesCS2A02G376000.1	618266685	618267625	chr2A	A.satnudSFS2A01G002758.1	AsTCP049	352880690	352881304
2B	TraesCS2B02G392900.1	557226759	557227975	chr2A	A.satnudSFS2A01G002758.1	AsTCP049	352880690	352881304
2D	TraesCS2D02G372200.1	476344966	476346144	chr2A	A.satnudSFS2A01G002758.1	AsTCP049	352880690	352881304
6A	TraesCS6A02G233800.1	441486019	441486880	chr2A	A.satnudSFS2A01G002758.1	AsTCP049	352880690	352881304
6D	TraesCS6D02G216100.1	306129040	306130108	chr2A	A.satnudSFS2A01G002758.1	AsTCP049	352880690	352881304
2A	TraesCS2A02G376000.1	618266685	618267625	chr2D	A.satnudSFS2D01G002891.1	AsTCP050	150480036	150480653
2B	TraesCS2B02G392900.1	557226759	557227975	chr2D	A.satnudSFS2D01G002891.1	AsTCP050	150480036	150480653
2D	TraesCS2D02G372200.1	476344966	476346144	chr2D	A.satnudSFS2D01G002891.1	AsTCP050	150480036	150480653
6A	TraesCS6A02G233800.1	441486019	441486880	chr2D	A.satnudSFS2D01G002891.1	AsTCP050	150480036	150480653
6D	TraesCS6D02G216100.1	306129040	306130108	chr2D	A.satnudSFS2D01G002891.1	AsTCP050	150480036	150480653
6A	TraesCS6A02G306500.1	540144123	540146045	chr6A	A.satnudSFS6A01G001460.1	AsTCP051	190682415	190683413
6B	TraesCS6B02G334900.1	589127612	589129644	chr6A	A.satnudSFS6A01G001460.1	AsTCP051	190682415	190683413
6D	TraesCS6D02G285600.1	393934793	393936464	chr6A	A.satnudSFS6A01G001460.1	AsTCP051	190682415	190683413
7B	TraesCS7B02G091900.1	105322710	105325639	chr6A	A.satnudSFS6A01G001460.1	AsTCP051	190682415	190683413
7D	TraesCS7D02G187600.1	140232150	140234052	chr6A	A.satnudSFS6A01G001460.1	AsTCP051	190682415	190683413
3A	TraesCS3A02G302900.1	536895105	536897646	chr3D	A.satnudSFS3D01G002643.1	AsTCP052	341667534	341668337
3B	TraesCS3B02G333400.1	539942261	539944819	chr3D	A.satnudSFS3D01G002643.1	AsTCP052	341667534	341668337
3D	TraesCS3D02G298900.1	413676020	413678583	chr3D	A.satnudSFS3D01G002643.1	AsTCP052	341667534	341668337
1A	TraesCS1A02G332600.1	520938291	520940709	chr3A	A.satnudSFS3A01G003616.1	AsTCP053	394752295	394753098
3A	TraesCS3A02G302900.1	536895105	536897646	chr3A	A.satnudSFS3A01G003616.1	AsTCP053	394752295	394753098
3B	TraesCS3B02G333400.1	539942261	539944819	chr3A	A.satnudSFS3A01G003616.1	AsTCP053	394752295	394753098
3D	TraesCS3D02G298900.1	413676020	413678583	chr3A	A.satnudSFS3A01G003616.1	AsTCP053	394752295	394753098
3A	TraesCS3A02G302900.1	536895105	536897646	chr3C	A.satnudSFS3C01G003596.1	AsTCP054	533299336	533300139
3B	TraesCS3B02G333400.1	539942261	539944819	chr3C	A.satnudSFS3C01G003596.1	AsTCP054	533299336	533300139
3D	TraesCS3D02G298900.1	413676020	413678583	chr3C	A.satnudSFS3C01G003596.1	AsTCP054	533299336	533300139
2B	TraesCS2B02G062900.1	30145219	30145701	chr6A	A.satnudSFS6A01G005368.1	AsTCP055	424496194	424496697
2D	TraesCS2D02G049400.1	18210500	18210766	chr6A	A.satnudSFS6A01G005368.1	AsTCP055	424496194	424496697
2B	TraesCS2B02G062900.1	30145219	30145701	chr4C	A.satnudSFS4C01G000210.1	AsTCP056	6029305	6029805
1A	TraesCS1A02G332600.1	520938291	520940709	chr1D	A.satnudSFS1D01G003719.1	AsTCP057	333636711	333637616
1B	TraesCS1B02G346300.1	575440078	575442514	chr1D	A.satnudSFS1D01G003719.1	AsTCP057	333636711	333637616
1D	TraesCS1D02G335300.1	425299621	425300562	chr1D	A.satnudSFS1D01G003719.1	AsTCP057	333636711	333637616
1A	TraesCS1A02G332600.1	520938291	520940709	chr1A	A.satnudSFS1A01G003978.1	AsTCP058	362180889	362181794
1B	TraesCS1B02G346300.1	575440078	575442514	chr1A	A.satnudSFS1A01G003978.1	AsTCP058	362180889	362181794
1D	TraesCS1D02G335300.1	425299621	425300562	chr1A	A.satnudSFS1A01G003978.1	AsTCP058	362180889	362181794
1A	TraesCS1A02G332600.1	520938291	520940709	chr1A	A.satnudSFS1A01G000978.1	AsTCP059	513673435	513674337
1B	TraesCS1B02G346300.1	575440078	575442514	chr1A	A.satnudSFS1A01G000978.1	AsTCP059	513673435	513674337
1D	TraesCS1D02G335300.1	425299621	425300562	chr1A	A.satnudSFS1A01G000978.1	AsTCP059	513673435	513674337
2B	TraesCS2B02G062900.1	30145219	30145701	chr5D	A.satnudSFS5D01G005904.1	AsTCP060	474539627	474540124
2D	TraesCS2D02G049400.1	18210500	18210766	chr5D	A.satnudSFS5D01G005904.1	AsTCP060	474539627	474540124
5A	TraesCS5A02G309300.1	521743536	521744868	chr5A	A.satnudSFS5A01G005216.1	AsTCP061	463906120	463907094
5B	TraesCS5B02G310000.1	491993823	491995127	chr5A	A.satnudSFS5A01G005216.1	AsTCP061	463906120	463907094
5D	TraesCS5D02G316300.1	410240816	410242165	chr5A	A.satnudSFS5A01G005216.1	AsTCP061	463906120	463907094
5A	TraesCS5A02G309300.1	521743536	521744868	chr5D	A.satnudSFS5D01G004568.1	AsTCP062	410641728	410642711
5B	TraesCS5B02G310000.1	491993823	491995127	chr5D	A.satnudSFS5D01G004568.1	AsTCP062	410641728	410642711
5D	TraesCS5D02G316300.1	410240816	410242165	chr5D	A.satnudSFS5D01G004568.1	AsTCP062	410641728	410642711
5A	TraesCS5A02G309300.1	521743536	521744868	chr5C	A.satnudSFS5C01G004230.1	AsTCP063	540352899	540353900
5B	TraesCS5B02G310000.1	491993823	491995127	chr5C	A.satnudSFS5C01G004230.1	AsTCP063	540352899	540353900
5D	TraesCS5D02G316300.1	410240816	410242165	chr5C	A.satnudSFS5C01G004230.1	AsTCP063	540352899	540353900
5B	TraesCS5B02G205600.1	374190914	374192086	chr7D	A.satnudSFS7D01G001901.1	AsTCP067	136479997	136480446
Chromosomal	ZmTCP Gene ID	Chromosomal position		Chromosomal	AsTCP Gene Name	AsTCP Gene ID	Chromosomal position
1	Zm00001eb054440_T001	272330564	272332648	chr4A	A.satnudSFS4A01G002452.1	AsTCP001	272140986	272142044
5	Zm00001eb216630_T001	12457426	12458725	chr4A	A.satnudSFS4A01G002452.1	AsTCP001	272140986	272142044
1	Zm00001eb054440_T001	272330564	272332648	chr4D	A.satnudSFS4D01G004902.1	AsTCP002	293439175	293440233
5	Zm00001eb216630_T001	12457426	12458725	chr4D	A.satnudSFS4D01G004902.1	AsTCP002	293439175	293440233
1	Zm00001eb054440_T001	272330564	272332648	chr7C	A.satnudSFS7C01G001516.1	AsTCP003	55933148	55934197
5	Zm00001eb216630_T001	12457426	12458725	chr7C	A.satnudSFS7C01G001516.1	AsTCP003	55933148	55934197
1	Zm00001eb059920_T001	292097187	292102095	chr2D	A.satnudSFS2D01G005921.1	AsTCP004	454273684	454274973
2	Zm00001eb117560_T001	241013250	241020372	chr2D	A.satnudSFS2D01G005921.1	AsTCP004	454273684	454274973
5	Zm00001eb213430_T001	5253457	5260883	chr2D	A.satnudSFS2D01G005921.1	AsTCP004	454273684	454274973
7	Zm00001eb300090_T001	5645096	5652501	chr2D	A.satnudSFS2D01G005921.1	AsTCP004	454273684	454274973
4	Zm00001eb194480_T001	186916875	186918762	chr7D	A.satnudSFS7D01G000315.1	AsTCP005	11265335	11266522
5	Zm00001eb254600_T001	215366487	215368718	chr7D	A.satnudSFS7D01G000315.1	AsTCP005	11265335	11266522
6	Zm00001eb279580_T001	123368722	123370793	chr7D	A.satnudSFS7D01G000315.1	AsTCP005	11265335	11266522
9	Zm00001eb372490_T001	6311753	6313844	chr7D	A.satnudSFS7D01G000315.1	AsTCP005	11265335	11266522
1	Zm00001eb059920_T001	292097187	292102095	chr2C	A.satnudSFS2C01G001978.1	AsTCP006	354178932	354180197
2	Zm00001eb117560_T001	241013250	241020372	chr2C	A.satnudSFS2C01G001978.1	AsTCP006	354178932	354180197
5	Zm00001eb213430_T001	5253457	5260883	chr2C	A.satnudSFS2C01G001978.1	AsTCP006	354178932	354180197
7	Zm00001eb300090_T001	5645096	5652501	chr2C	A.satnudSFS2C01G001978.1	AsTCP006	354178932	354180197
1	Zm00001eb059920_T001	292097187	292102095	chr2A	A.satnudSFS2A01G001128.1	AsTCP007	236960683	236961975
2	Zm00001eb117560_T001	241013250	241020372	chr2A	A.satnudSFS2A01G001128.1	AsTCP007	236960683	236961975
5	Zm00001eb213430_T001	5253457	5260883	chr2A	A.satnudSFS2A01G001128.1	AsTCP007	236960683	236961975
7	Zm00001eb300090_T001	5645096	5652501	chr2A	A.satnudSFS2A01G001128.1	AsTCP007	236960683	236961975
10	Zm00001eb408080_T002	10144156	10146260	chr5C	A.satnudSFS5C01G001857.1	AsTCP011	308818383	308819603
4	Zm00001eb200970_T001	211248116	211249698	chr5C	A.satnudSFS5C01G001857.1	AsTCP011	308818383	308819603
10	Zm00001eb408080_T002	10144156	10146260	chr4D	A.satnudSFS4D01G005915.1	AsTCP012	243444696	243445841
2	Zm00001eb091630_T001	139480859	139484021	chr4D	A.satnudSFS4D01G005915.1	AsTCP012	243444696	243445841
4	Zm00001eb200970_T001	211248116	211249698	chr4D	A.satnudSFS4D01G005915.1	AsTCP012	243444696	243445841
10	Zm00001eb408080_T002	10144156	10146260	chr4A	A.satnudSFS4A01G001365.1	AsTCP013	214442787	214443920
2	Zm00001eb091630_T001	139480859	139484021	chr4A	A.satnudSFS4A01G001365.1	AsTCP013	214442787	214443920
4	Zm00001eb200970_T001	211248116	211249698	chr4A	A.satnudSFS4A01G001365.1	AsTCP013	214442787	214443920
10	Zm00001eb408080_T002	10144156	10146260	chr7C	A.satnudSFS7C01G002594.1	AsTCP014	141381209	141382345
2	Zm00001eb091630_T001	139480859	139484021	chr7C	A.satnudSFS7C01G002594.1	AsTCP014	141381209	141382345
4	Zm00001eb200970_T001	211248116	211249698	chr7C	A.satnudSFS7C01G002594.1	AsTCP014	141381209	141382345
1	Zm00001eb041640_T001	219194730	219195928	chr7A	A.satnudSFS7A01G001769.1	AsTCP015	211043482	211044177
4	Zm00001eb179560_T001	85520751	85521943	chr7A	A.satnudSFS7A01G001769.1	AsTCP015	211043482	211044177
7	Zm00001eb312380_T001	115394379	115395866	chr7A	A.satnudSFS7A01G001769.1	AsTCP015	211043482	211044177
4	Zm00001eb200970_T001	211248116	211249698	chr5A	A.satnudSFS5A01G002985.1	AsTCP016	314941878	314943080
1	Zm00001eb041640_T001	219194730	219195928	chr7C	A.satnudSFS7C01G004244.1	AsTCP017	484988233	484988940
2	Zm00001eb099370_T001	184951017	184952475	chr7C	A.satnudSFS7C01G004244.1	AsTCP017	484988233	484988940
4	Zm00001eb179560_T001	85520751	85521943	chr7C	A.satnudSFS7C01G004244.1	AsTCP017	484988233	484988940
7	Zm00001eb312380_T001	115394379	115395866	chr7C	A.satnudSFS7C01G004244.1	AsTCP017	484988233	484988940
4	Zm00001eb200970_T001	211248116	211249698	chr5D	A.satnudSFS5D01G002214.1	AsTCP019	263652455	263653657
1	Zm00001eb041640_T001	219194730	219195928	chr5C	A.satnudSFS5C01G003311.1	AsTCP020	485078308	485079362
2	Zm00001eb099370_T001	184951017	184952475	chr5C	A.satnudSFS5C01G003311.1	AsTCP020	485078308	485079362
4	Zm00001eb179560_T001	85520751	85521943	chr5C	A.satnudSFS5C01G003311.1	AsTCP020	485078308	485079362
7	Zm00001eb312380_T001	115394379	115395866	chr5C	A.satnudSFS5C01G003311.1	AsTCP020	485078308	485079362
1	Zm00001eb041640_T001	219194730	219195928	chr5A	A.satnudSFS5A01G004282.1	AsTCP021	420424285	420425073
2	Zm00001eb099370_T001	184951017	184952475	chr5A	A.satnudSFS5A01G004282.1	AsTCP021	420424285	420425073
4	Zm00001eb179560_T001	85520751	85521943	chr5A	A.satnudSFS5A01G004282.1	AsTCP021	420424285	420425073
7	Zm00001eb312380_T001	115394379	115395866	chr5A	A.satnudSFS5A01G004282.1	AsTCP021	420424285	420425073
1	Zm00001eb041640_T001	219194730	219195928	chr5D	A.satnudSFS5D01G003581.1	AsTCP022	370399997	370401081
2	Zm00001eb099370_T001	184951017	184952475	chr5D	A.satnudSFS5D01G003581.1	AsTCP022	370399997	370401081
4	Zm00001eb179560_T001	85520751	85521943	chr5D	A.satnudSFS5D01G003581.1	AsTCP022	370399997	370401081
7	Zm00001eb312380_T001	115394379	115395866	chr5D	A.satnudSFS5D01G003581.1	AsTCP022	370399997	370401081
3	Zm00001eb142960_T001	160681727	160683869	chr4D	A.satnudSFS4D01G002395.1	AsTCP023	372905434	372906411
8	Zm00001eb364110_T001	167259068	167260903	chr4D	A.satnudSFS4D01G002395.1	AsTCP023	372905434	372906411
3	Zm00001eb142960_T001	160681727	160683869	chr4A	A.satnudSFS4A01G006448.1	AsTCP024	427391926	427392900
8	Zm00001eb364110_T001	167259068	167260903	chr4A	A.satnudSFS4A01G006448.1	AsTCP024	427391926	427392900
3	Zm00001eb142960_T001	160681727	160683869	chr4D	A.satnudSFS4D01G001071.1	AsTCP025	416473900	416474877
8	Zm00001eb364110_T001	167259068	167260903	chr4D	A.satnudSFS4D01G001071.1	AsTCP025	416473900	416474877
1	Zm00001eb059920_T001	292097187	292102095	chr4A	A.satnudSFS4A01G003195.1	AsTCP026	299330291	299331532
2	Zm00001eb117560_T001	241013250	241020372	chr4A	A.satnudSFS4A01G003195.1	AsTCP026	299330291	299331532
5	Zm00001eb213430_T001	5253457	5260883	chr4A	A.satnudSFS4A01G003195.1	AsTCP026	299330291	299331532
7	Zm00001eb300090_T001	5645096	5652501	chr4A	A.satnudSFS4A01G003195.1	AsTCP026	299330291	299331532
1	Zm00001eb059920_T001	292097187	292102095	chr4D	A.satnudSFS4D01G004158.1	AsTCP027	319785012	319786238
2	Zm00001eb117560_T001	241013250	241020372	chr4D	A.satnudSFS4D01G004158.1	AsTCP027	319785012	319786238
5	Zm00001eb213430_T001	5253457	5260883	chr4D	A.satnudSFS4D01G004158.1	AsTCP027	319785012	319786238
7	Zm00001eb300090_T001	5645096	5652501	chr4D	A.satnudSFS4D01G004158.1	AsTCP027	319785012	319786238
1	Zm00001eb059920_T001	292097187	292102095	chr7C	A.satnudSFS7C01G000791.1	AsTCP028	26181282	26182493
2	Zm00001eb117560_T001	241013250	241020372	chr7C	A.satnudSFS7C01G000791.1	AsTCP028	26181282	26182493
5	Zm00001eb213430_T001	5253457	5260883	chr7C	A.satnudSFS7C01G000791.1	AsTCP028	26181282	26182493
7	Zm00001eb300090_T001	5645096	5652501	chr7C	A.satnudSFS7C01G000791.1	AsTCP028	26181282	26182493
3	Zm00001eb120010_T004	3530010	3533194	chr3C	A.satnudSFS3C01G001315.1	AsTCP030	72021818	72024497
3	Zm00001eb152840_T001	201403339	201405314	chr3A	A.satnudSFS3A01G003683.1	AsTCP033	398586289	398589151
6	Zm00001eb292690_T001	169839946	169843008	chr3A	A.satnudSFS3A01G003683.1	AsTCP033	398586289	398589151
8	Zm00001eb370770_T001	180467363	180469892	chr3A	A.satnudSFS3A01G003683.1	AsTCP033	398586289	398589151
4	Zm00001eb185560_T001	150805805	150806854	chr6C	A.satnudSFS6C01G005644.1	AsTCP035	578110534	578111151
5	Zm00001eb248270_T001	192514516	192515709	chr6C	A.satnudSFS6C01G005644.1	AsTCP035	578110534	578111151
3	Zm00001eb120010_T004	3530010	3533194	chr3D	A.satnudSFS3D01G000389.1	AsTCP037	17890457	17901439
3	Zm00001eb120010_T004	3530010	3533194	chr3A	A.satnudSFS3A01G001436.1	AsTCP038	60926151	60930450
3	Zm00001eb152840_T001	201403339	201405314	chr3C	A.satnudSFS3C01G003747.1	AsTCP040	541479686	541482226
8	Zm00001eb370770_T001	180467363	180469892	chr3C	A.satnudSFS3C01G003747.1	AsTCP040	541479686	541482226
4	Zm00001eb185560_T001	150805805	150806854	chr6A	A.satnudSFS6A01G002271.1	AsTCP043	274139264	274139890
5	Zm00001eb248270_T001	192514516	192515709	chr6A	A.satnudSFS6A01G002271.1	AsTCP043	274139264	274139890
3	Zm00001eb152840_T001	201403339	201405314	chr3D	A.satnudSFS3D01G002711.1	AsTCP045	344740056	344742835
6	Zm00001eb292690_T001	169839946	169843008	chr3D	A.satnudSFS3D01G002711.1	AsTCP045	344740056	344742835
8	Zm00001eb370770_T001	180467363	180469892	chr3D	A.satnudSFS3D01G002711.1	AsTCP045	344740056	344742835
4	Zm00001eb185560_T001	150805805	150806854	chr2C	A.satnudSFS2C01G003575.1	AsTCP048	498983038	498983667
5	Zm00001eb248270_T001	192514516	192515709	chr2C	A.satnudSFS2C01G003575.1	AsTCP048	498983038	498983667
4	Zm00001eb185560_T001	150805805	150806854	chr2A	A.satnudSFS2A01G002758.1	AsTCP049	352880690	352881304
5	Zm00001eb248270_T001	192514516	192515709	chr2A	A.satnudSFS2A01G002758.1	AsTCP049	352880690	352881304
4	Zm00001eb185560_T001	150805805	150806854	chr2D	A.satnudSFS2D01G002891.1	AsTCP050	150480036	150480653
5	Zm00001eb248270_T001	192514516	192515709	chr2D	A.satnudSFS2D01G002891.1	AsTCP050	150480036	150480653
4	Zm00001eb194480_T001	186916875	186918762	chr6A	A.satnudSFS6A01G001460.1	AsTCP051	190682415	190683413
5	Zm00001eb254600_T001	215366487	215368718	chr6A	A.satnudSFS6A01G001460.1	AsTCP051	190682415	190683413
6	Zm00001eb279580_T001	123368722	123370793	chr6A	A.satnudSFS6A01G001460.1	AsTCP051	190682415	190683413
9	Zm00001eb372490_T001	6311753	6313844	chr6A	A.satnudSFS6A01G001460.1	AsTCP051	190682415	190683413
3	Zm00001eb152350_T001	199974592	199977247	chr3D	A.satnudSFS3D01G002643.1	AsTCP052	341667534	341668337
3	Zm00001eb152350_T001	199974592	199977247	chr3A	A.satnudSFS3A01G003616.1	AsTCP053	394752295	394753098
3	Zm00001eb152350_T001	199974592	199977247	chr3C	A.satnudSFS3C01G003596.1	AsTCP054	533299336	533300139
3	Zm00001eb152350_T001	199974592	199977247	chr1D	A.satnudSFS1D01G003719.1	AsTCP057	333636711	333637616
6	Zm00001eb292690_T001	169839946	169843008	chr1D	A.satnudSFS1D01G003719.1	AsTCP057	333636711	333637616
8	Zm00001eb353030_T002	126035682	126038196	chr1D	A.satnudSFS1D01G003719.1	AsTCP057	333636711	333637616
3	Zm00001eb152350_T001	199974592	199977247	chr1A	A.satnudSFS1A01G003978.1	AsTCP058	362180889	362181794
6	Zm00001eb292690_T001	169839946	169843008	chr1A	A.satnudSFS1A01G003978.1	AsTCP058	362180889	362181794
8	Zm00001eb353030_T002	126035682	126038196	chr1A	A.satnudSFS1A01G003978.1	AsTCP058	362180889	362181794
3	Zm00001eb152350_T001	199974592	199977247	chr1A	A.satnudSFS1A01G000978.1	AsTCP058	513673435	513674337
6	Zm00001eb292690_T001	169839946	169843008	chr1A	A.satnudSFS1A01G000978.1	AsTCP058	513673435	513674337
8	Zm00001eb353030_T002	126035682	126038196	chr1A	A.satnudSFS1A01G000978.1	AsTCP058	513673435	513674337
10	Zm00001eb419680_T001	102280342	102281183	chr5D	A.satnudSFS5D01G005904.1	AsTCP060	474539627	474540124
1	Zm00001eb037480_T001	201545728	201547511	chr5A	A.satnudSFS5A01G005216.1	AsTCP061	463906120	463907094
2	Zm00001eb103060_T001	200449284	200450691	chr5A	A.satnudSFS5A01G005216.1	AsTCP061	463906120	463907094
1	Zm00001eb037480_T001	201545728	201547511	chr5D	A.satnudSFS5D01G004568.1	AsTCP062	410641728	410642711
2	Zm00001eb103060_T001	200449284	200450691	chr5D	A.satnudSFS5D01G004568.1	AsTCP062	410641728	410642711
1	Zm00001eb037480_T001	201545728	201547511	chr5C	A.satnudSFS5C01G004230.1	AsTCP063	540352899	540353900
2	Zm00001eb103060_T001	200449284	200450691	chr5C	A.satnudSFS5C01G004230.1	AsTCP063	540352899	540353900
1	Zm00001eb041640_T001	219194730	219195928	chr7D	A.satnudSFS7D01G001901.1	AsTCP067	136479997	136480446
2	Zm00001eb099370_T001	184951017	184952475	chr7D	A.satnudSFS7D01G001901.1	AsTCP067	136479997	136480446
4	Zm00001eb179560_T001	85520751	85521943	chr7D	A.satnudSFS7D01G001901.1	AsTCP067	136479997	136480446
7	Zm00001eb312380_T001	115394379	115395866	chr7D	A.satnudSFS7D01G001901.1	AsTCP067	136479997	136480446
10	Zm00001eb419680_T001	102280342	102281183	chr4C	A.satnudSFS4C01G000219.1	AsTCP072	6218331	6218910
